# Supplementary material for: Comparative genomics reveals molecular mechanisms underlying health and reproduction in cryptorchid mammals
Source: BMC Genomics. 2021 Oct 26;22:763. doi: 10.1186/s12864-021-08084-1 (PMC8547080; doi:10.1186/s12864-021-08084-1)
Supplement: Supplementary file 1 — Additional file 1: Table S1. Thirty representative mammals in the present study and their testicular positions. Table S2. The information of 5333 genes. Table S3. Lists of cryptorchidism, spermatogenesis and different sperm function-related genes. Table S4. Genes evolved associated with different testicular positions (p-value.all < 0.05). Table S5. Genes evolved associated with different testicular positions (p-value.max < 0.05). Table S6. GO enrichment of 180 testicular position-associated genes with Metascape. Table S7. KEGG disease enrichment of 180 testicular position-associated genes with KOBAS. Table S8. GO enrichment of 654 testicular position-associated genes with metascape. Table S9. KEGG enrichment of 654 testicular position-associated genes with metascape. Table S10. UDT mammal-specific amino acid substitutions. Table S11. PSGs in ascrotal mammals. Table S12. KEGG and reactome pathway enrichment of 71 PSGs in ascrotal mammals. [file 12864_2021_8084_MOESM1_ESM.xlsx]

## Sheet: Table S1
Table S1. Thirty representative mammals in the present study and their testicular positions.
NCBI_assembly	NCBI_scientific_name	orthoMCL_abbr	Order	Family	Testicular_position_2classes	Testicular_position_3classes	References of the testicular position
GCF_000001405.39_GRCh38.p13	Homo_sapiens	HSap	Primates	Hominidae	scrotal	CDT	Freeman, S. 1990. The evolution of the scrotum – a new hypothesis. J. Theor. Biol. 145: 429–445. Lunn, H.F. 1948. The comparative anatomy of the inguinal ligament. J. Anat. 82: 58–67. Kleisner, K., Ivell, R. & Flegr, J. 2010. The evolutionary history of testicular externalization and the origin of the scrotum. J. Biosci. 35: 27–37. Lovegrove BG (2014) Cool sperm: why some placental mammals have a…
GCF_008122165.1_Kamilah_GGO_v0	Gorilla_gorilla	GGor	Primates	Hominidae	scrotal	CDT
GCF_008728515.1_Panubis1.0	Papio_anubis	PAnu	Primates	Cercopithecidae	scrotal	CDT
GCF_000952055.2_Anan_2.0	Aotus_nancymaae	ANan	Primates	Aotidae	scrotal	CDT
GCF_000165445.2_Mmur_3.0	Microcebus_murinus	MMur	Primates	Cheirogaleidae	scrotal	CDT
GCF_000001635.27_GRCm39	Mus_musculus	Mmus	Rodentia	Muridae	scrotal	CDT
GCF_015227675.2_mRatBN7.2	Rattus_norvegicus	RNor	Rodentia	Muridae	scrotal	CDT
GCF_001984765.1_C.can_genome_v1.0	Castor_canadensis	CCan	Rodentia	Castoridae	scrotal	CDT
GCF_000151735.1_Cavpor3.0	Cavia_porcellus	CPor	Rodentia	Caviidae	ascrotal	IDT
GCF_000276665.1_ChiLan1.0	Chinchilla_lanigera	CLan	Rodentia	Chinchillidae	ascrotal	IDT
GCF_001458135.1_marMar2.1	Marmota_marmota	MMar	Rodentia	Sciuridae	scrotal	CDT
GCF_000003625.3_OryCun2.0	Oryctolagus_cuniculus	OCun	Lagomorpha	Leporidae	scrotal	CDT
GCF_000331955.2_Oorc_1.1	Orcinus_orca	OOrc	Artiodactyla	Delphinidae	ascrotal	IDT
GCF_002288925.2_ASM228892v3	Delphinapterus_leucas	DLeu	Artiodactyla	Monodontidae	ascrotal	IDT
GCF_001704415.1_ARS1	Capra_hircus	CHir	Artiodactyla	Bovidae	scrotal	CDT
GCF_000003025.6_Sscrofa11.1	Sus_scrofa	SScr	Artiodactyla	Suidae	scrotal	CDT
GCF_002863925.1_EquCab3.0	Equus_caballus	ECab	Perissodactyla	Equidae	scrotal	CDT
GCF_000283155.1_CerSimSim1.0	Ceratotherium_simum	CSim	Perissodactyla	Rhinocerotidae	ascrotal	IDT
GCF_000002285.5_Dog10K_Boxer_Tasha	Canis_lupus_familiaris	CLup	Carnivora	Canidae	scrotal	CDT
GCF_002288905.1_ASM228890v2	Enhydra_lutris	ELut	Carnivora	Mustelidae	scrotal	CDT
GCF_000321225.1_Oros_1.0	Odobenus_rosmarus	ORos	Carnivora	Odobenidae	ascrotal	IDT
GCF_002201575.1_ASM220157v1	Neomonachus_schauinslandi	NSch	Carnivora	Phocidae	ascrotal	IDT
GCF_014176215.1_mRouAeg1.p	Rousettus_aegyptiacus	RAeg	Chiroptera	Pteropodidae	ascrotal	IDT
GCF_002940915.1_ASM294091v2	Desmodus_rotundus	DRot	Chiroptera	Phyllostomidae	scrotal	CDT
GCF_000260355.1_ConCri1.0	Condylura_cristata	CCri	Eulipotyphla	Talpidae	ascrotal	IDT
GCF_000001905.1_Loxafr3.0	Loxodonta_africana	LAfr	Proboscidea	Elephantidae	ascrotal	UDT
GCF_000243295.1_TriManLat1.0	Trichechus_manatus	TMan	Sirenia	Trichechidae	ascrotal	UDT
GCF_015220235.1_mChoDid1.pri	Choloepus_didactylus	CDid	Pilosa	Megalonychidae	ascrotal	UDT
GCF_002099425.1_phaCin_unsw_v4.1	Phascolarctos_cinereus	PCin	Diprotodontia	Phascolarctidae	scrotal	CDT
GCF_004115215.1_mOrnAna1.p.v1	Ornithorhynchus_anatinus	OAna	Monotremata	Ornithorhynchidae	ascrotal	UDT

## Sheet: Table S2
Table S2. The information of 5333 genes.
MyList	Gene ID	Tax ID
A1CF	29974	H. sapiens
A4GALT	53947	H. sapiens
AAAS	8086	H. sapiens
AACS	65985	H. sapiens
AAK1	22848	H. sapiens
AARS1	16	H. sapiens
AARS2	57505	H. sapiens
AASDH	132949	H. sapiens
AASS	10157	H. sapiens
AATF	26574	H. sapiens
ABAT	18	H. sapiens
ABCA1	19	H. sapiens
ABCA5	23461	H. sapiens
ABCB11	8647	H. sapiens
ABCB8	11194	H. sapiens
ABCB9	23457	H. sapiens
ABCC10	89845	H. sapiens
ABCC1	4363	H. sapiens
ABCC2	1244	H. sapiens
ABCC3	8714	H. sapiens
ABCC5	10057	H. sapiens
ABCC8	6833	H. sapiens
ABCD3	5825	H. sapiens
ABCE1	6059	H. sapiens
ABCF3	55324	H. sapiens
ABCG4	64137	H. sapiens
ABCG5	64240	H. sapiens
ABCG8	64241	H. sapiens
ABHD12B	145447	H. sapiens
ABHD12	26090	H. sapiens
ABHD13	84945	H. sapiens
ABHD15	116236	H. sapiens
ABHD2	11057	H. sapiens
ABHD4	63874	H. sapiens
ABHD6	57406	H. sapiens
ABI3BP	25890	H. sapiens
ABL1	25	H. sapiens
ABL2	27	H. sapiens
ABLIM3	22885	H. sapiens
ABRAXAS2	23172	H. sapiens
ABRA	137735	H. sapiens
ACACA	31	H. sapiens
ACACB	32	H. sapiens
ACAD11	84129	H. sapiens
ACAD8	27034	H. sapiens
ACADS	35	H. sapiens
ACADVL	37	H. sapiens
ACAP1	9744	H. sapiens
ACAP2	23527	H. sapiens
ACAT1	38	H. sapiens
ACE2	59272	H. sapiens
ACER2	340485	H. sapiens
ACER3	55331	H. sapiens
ACE	1636	H. sapiens
ACIN1	22985	H. sapiens
ACKR1	2532	H. sapiens
ACKR4	51554	H. sapiens
ACLY	47	H. sapiens
ACMSD	130013	H. sapiens
ACO2	50	H. sapiens
ACOT13	55856	H. sapiens
ACOT8	10005	H. sapiens
ACOX2	8309	H. sapiens
ACP2	53	H. sapiens
ACP3	55	H. sapiens
ACP5	54	H. sapiens
ACP7	390928	H. sapiens
ACRBP	84519	H. sapiens
ACSBG1	23205	H. sapiens
ACSBG2	81616	H. sapiens
ACSF2	80221	H. sapiens
ACSL1	2180	H. sapiens
ACSL4	2182	H. sapiens
ACSL5	51703	H. sapiens
ACSL6	23305	H. sapiens
ACSS2	55902	H. sapiens
ACSS3	79611	H. sapiens
ACVR1B	91	H. sapiens
ACVR1C	130399	H. sapiens
ACVR1	90	H. sapiens
ACVR2A	92	H. sapiens
ACVR2B	93	H. sapiens
ACVRL1	94	H. sapiens
ADAM17	6868	H. sapiens
ADAMTS14	140766	H. sapiens
ADAMTS15	170689	H. sapiens
ADAMTS17	170691	H. sapiens
ADAMTS18	170692	H. sapiens
ADAMTS1	9510	H. sapiens
ADAMTS6	11174	H. sapiens
ADAMTSL4	54507	H. sapiens
ADAP2	55803	H. sapiens
ADAR	103	H. sapiens
ADAT1	23536	H. sapiens
ADAT2	134637	H. sapiens
ADCK1	57143	H. sapiens
ADCK2	90956	H. sapiens
ADCY10	55811	H. sapiens
ADCY3	109	H. sapiens
ADCY4	196883	H. sapiens
ADCY6	112	H. sapiens
ADCY7	113	H. sapiens
ADCY8	114	H. sapiens
ADCYAP1R1	117	H. sapiens
ADCYAP1	116	H. sapiens
ADD2	119	H. sapiens
ADGRA1	84435	H. sapiens
ADGRB2	576	H. sapiens
ADGRB3	577	H. sapiens
ADGRF1	266977	H. sapiens
ADGRF5	221395	H. sapiens
ADGRG1	9289	H. sapiens
ADGRG5	221188	H. sapiens
ADGRG6	57211	H. sapiens
ADGRL1	22859	H. sapiens
ADGRL2	23266	H. sapiens
ADGRL3	23284	H. sapiens
ADGRL4	64123	H. sapiens
ADGRV1	84059	H. sapiens
ADHFE1	137872	H. sapiens
ADIPOQ	9370	H. sapiens
ADM	133	H. sapiens
ADORA1	134	H. sapiens
ADORA2A	135	H. sapiens
ADPGK	83440	H. sapiens
ADPRS	54936	H. sapiens
ADRA1A	148	H. sapiens
ADRA1B	147	H. sapiens
ADRA2A	150	H. sapiens
ADRA2B	151	H. sapiens
ADRB2	154	H. sapiens
ADRB3	155	H. sapiens
ADSL	158	H. sapiens
ADTRP	84830	H. sapiens
AEBP2	121536	H. sapiens
AEN	64782	H. sapiens
AFAP1L1	134265	H. sapiens
AFAP1L2	84632	H. sapiens
AFAP1	60312	H. sapiens
AFF2	2334	H. sapiens
AFF3	3899	H. sapiens
AFF4	27125	H. sapiens
AFTPH	54812	H. sapiens
AGAP1	116987	H. sapiens
AGAP2	116986	H. sapiens
AGA	175	H. sapiens
AGBL5	60509	H. sapiens
AGFG2	3268	H. sapiens
AGGF1	55109	H. sapiens
AGRP	181	H. sapiens
AGTPBP1	23287	H. sapiens
AGT	183	H. sapiens
AGXT2	64902	H. sapiens
AHCTF1	25909	H. sapiens
AHDC1	27245	H. sapiens
AHI1	54806	H. sapiens
AHR	196	H. sapiens
AHSA1	10598	H. sapiens
AHSG	197	H. sapiens
AIFM1	9131	H. sapiens
AIFM2	84883	H. sapiens
AIP	9049	H. sapiens
AJUBA	84962	H. sapiens
AK4	205	H. sapiens
AK7	122481	H. sapiens
AK9	221264	H. sapiens
AKAP11	11215	H. sapiens
AKAP12	9590	H. sapiens
AKAP13	11214	H. sapiens
AKAP1	8165	H. sapiens
AKAP3	10566	H. sapiens
AKAP7	9465	H. sapiens
AKAP8	10270	H. sapiens
AKIRIN2	55122	H. sapiens
AKNAD1	254268	H. sapiens
ALAD	210	H. sapiens
ALAS2	212	H. sapiens
ALCAM	214	H. sapiens
ALDH16A1	126133	H. sapiens
ALDH18A1	5832	H. sapiens
ALDH1A3	220	H. sapiens
ALDH1L2	160428	H. sapiens
ALDH5A1	7915	H. sapiens
ALDH8A1	64577	H. sapiens
ALDOB	229	H. sapiens
ALG11	440138	H. sapiens
ALG1	56052	H. sapiens
ALG2	85365	H. sapiens
ALG3	10195	H. sapiens
ALG5	29880	H. sapiens
ALG9	79796	H. sapiens
ALKBH1	8846	H. sapiens
ALKBH2	121642	H. sapiens
ALKBH3	221120	H. sapiens
ALKBH4	54784	H. sapiens
ALKBH5	54890	H. sapiens
ALOXE3	59344	H. sapiens
ALPK1	80216	H. sapiens
ALPL	249	H. sapiens
ALX4	60529	H. sapiens
AMBN	258	H. sapiens
AMBP	259	H. sapiens
AMBRA1	55626	H. sapiens
AMER1	139285	H. sapiens
AMIGO1	57463	H. sapiens
AMMECR1L	83607	H. sapiens
AMOTL2	51421	H. sapiens
AMPD1	270	H. sapiens
AMPD2	271	H. sapiens
AMPH	273	H. sapiens
ANAPC4	29945	H. sapiens
ANAPC5	51433	H. sapiens
ANGEL1	23357	H. sapiens
ANGEL2	90806	H. sapiens
ANGPT1	284	H. sapiens
ANGPTL1	9068	H. sapiens
ANGPTL4	51129	H. sapiens
ANK3	288	H. sapiens
ANKAR	150709	H. sapiens
ANKEF1	63926	H. sapiens
ANKFY1	51479	H. sapiens
ANKH	56172	H. sapiens
ANKIB1	54467	H. sapiens
ANKMY2	57037	H. sapiens
ANKRD12	23253	H. sapiens
ANKRD13A	88455	H. sapiens
ANKRD13B	124930	H. sapiens
ANKRD1	27063	H. sapiens
ANKRD27	84079	H. sapiens
ANKRD28	23243	H. sapiens
ANKRD29	147463	H. sapiens
ANKRD39	51239	H. sapiens
ANKRD42	338699	H. sapiens
ANKRD44	91526	H. sapiens
ANKRD46	157567	H. sapiens
ANKRD50	57182	H. sapiens
ANKRD52	283373	H. sapiens
ANKRD54	129138	H. sapiens
ANKS4B	257629	H. sapiens
ANKUB1	389161	H. sapiens
ANKZF1	55139	H. sapiens
ANO3	63982	H. sapiens
ANTXR1	84168	H. sapiens
ANTXR2	118429	H. sapiens
ANXA11	311	H. sapiens
ANXA1	301	H. sapiens
ANXA4	307	H. sapiens
AOAH	313	H. sapiens
AP1AR	55435	H. sapiens
AP1G1	164	H. sapiens
AP3B2	8120	H. sapiens
AP4B1	10717	H. sapiens
AP5M1	55745	H. sapiens
AP5S1	55317	H. sapiens
AP5Z1	9907	H. sapiens
APAF1	317	H. sapiens
APBA1	320	H. sapiens
APBA2	321	H. sapiens
APBB1	322	H. sapiens
APBB2	323	H. sapiens
APBB3	10307	H. sapiens
APCDD1	147495	H. sapiens
APC	324	H. sapiens
APEH	327	H. sapiens
APIP	51074	H. sapiens
APLF	200558	H. sapiens
APLNR	187	H. sapiens
APOA2	336	H. sapiens
APOBEC2	10930	H. sapiens
APOBR	55911	H. sapiens
APOC3	345	H. sapiens
APOD	347	H. sapiens
APOE	348	H. sapiens
APPBP2	10513	H. sapiens
APPL2	55198	H. sapiens
APP	351	H. sapiens
AQP11	282679	H. sapiens
AQP1	358	H. sapiens
AQP3	360	H. sapiens
AQP4	361	H. sapiens
AQP6	363	H. sapiens
ARAF	369	H. sapiens
ARAP1	116985	H. sapiens
ARAP3	64411	H. sapiens
ARCN1	372	H. sapiens
AREG	374	H. sapiens
AREL1	9870	H. sapiens
ARFGEF1	10565	H. sapiens
ARFGEF2	10564	H. sapiens
ARFIP1	27236	H. sapiens
ARFIP2	23647	H. sapiens
ARG1	383	H. sapiens
ARG2	384	H. sapiens
ARHGAP10	79658	H. sapiens
ARHGAP15	55843	H. sapiens
ARHGAP18	93663	H. sapiens
ARHGAP30	257106	H. sapiens
ARHGAP32	9743	H. sapiens
ARHGAP35	2909	H. sapiens
ARHGAP39	80728	H. sapiens
ARHGAP5	394	H. sapiens
ARHGAP9	64333	H. sapiens
ARHGEF11	9826	H. sapiens
ARHGEF12	23365	H. sapiens
ARHGEF15	22899	H. sapiens
ARHGEF16	27237	H. sapiens
ARHGEF19	128272	H. sapiens
ARHGEF25	115557	H. sapiens
ARHGEF33	100271715	H. sapiens
ARHGEF37	389337	H. sapiens
ARHGEF38	54848	H. sapiens
ARHGEF3	50650	H. sapiens
ARHGEF40	55701	H. sapiens
ARHGEF6	9459	H. sapiens
ARID1B	57492	H. sapiens
ARID3B	10620	H. sapiens
ARID3C	138715	H. sapiens
ARID4B	51742	H. sapiens
ARID5A	10865	H. sapiens
ARIH2	10425	H. sapiens
ARL10	285598	H. sapiens
ARL13B	200894	H. sapiens
ARL14EPL	644100	H. sapiens
ARL14	80117	H. sapiens
ARL3	403	H. sapiens
ARL6IP5	10550	H. sapiens
ARL6IP6	151188	H. sapiens
ARL6	84100	H. sapiens
ARMC12	221481	H. sapiens
ARMC1	55156	H. sapiens
ARMC2	84071	H. sapiens
ARMC8	25852	H. sapiens
ARMC9	80210	H. sapiens
ARMH3	79591	H. sapiens
ARNTL	406	H. sapiens
ARNT	405	H. sapiens
ARPP21	10777	H. sapiens
ARRDC3	57561	H. sapiens
ARSB	411	H. sapiens
ARSG	22901	H. sapiens
ARSK	153642	H. sapiens
ART3	419	H. sapiens
ASAH2	56624	H. sapiens
ASAP1	50807	H. sapiens
ASAP2	8853	H. sapiens
ASB11	140456	H. sapiens
ASB13	79754	H. sapiens
ASB15	142685	H. sapiens
ASB17	127247	H. sapiens
ASB2	51676	H. sapiens
ASB4	51666	H. sapiens
ASB5	140458	H. sapiens
ASB7	140460	H. sapiens
ASB8	140461	H. sapiens
ASCC2	84164	H. sapiens
ASCC3	10973	H. sapiens
ASCL1	429	H. sapiens
ASCL3	56676	H. sapiens
ASH1L	55870	H. sapiens
ASH2L	9070	H. sapiens
ASIC3	9311	H. sapiens
ASL	435	H. sapiens
ASNSD1	54529	H. sapiens
ASPG	374569	H. sapiens
ASPN	54829	H. sapiens
ASS1	445	H. sapiens
ASTE1	28990	H. sapiens
ASXL1	171023	H. sapiens
ASXL2	55252	H. sapiens
ASZ1	136991	H. sapiens
ATAD2B	54454	H. sapiens
ATAD2	29028	H. sapiens
ATE1	11101	H. sapiens
ATF3	467	H. sapiens
ATF7IP	55729	H. sapiens
ATG101	60673	H. sapiens
ATG10	83734	H. sapiens
ATG13	9776	H. sapiens
ATG14	22863	H. sapiens
ATG16L1	55054	H. sapiens
ATG16L2	89849	H. sapiens
ATG4A	115201	H. sapiens
ATG4D	84971	H. sapiens
ATG5	9474	H. sapiens
ATG9B	285973	H. sapiens
ATIC	471	H. sapiens
ATL1	51062	H. sapiens
ATL2	64225	H. sapiens
ATL3	25923	H. sapiens
ATN1	1822	H. sapiens
ATP11C	286410	H. sapiens
ATP13A1	57130	H. sapiens
ATP13A3	79572	H. sapiens
ATP13A5	344905	H. sapiens
ATP1B1	481	H. sapiens
ATP1B2	482	H. sapiens
ATP1B4	23439	H. sapiens
ATP2A1	487	H. sapiens
ATP6AP1L	92270	H. sapiens
ATP6V0A1	535	H. sapiens
ATP6V0B	533	H. sapiens
ATP6V0D1	9114	H. sapiens
ATP6V0D2	245972	H. sapiens
ATP6V1C1	528	H. sapiens
ATP6V1FNB	100130705	H. sapiens
ATP6V1H	51606	H. sapiens
ATP7A	538	H. sapiens
ATP8B1	5205	H. sapiens
ATP8B2	57198	H. sapiens
ATRAID	51374	H. sapiens
ATRIP	84126	H. sapiens
ATR	545	H. sapiens
ATXN1L	342371	H. sapiens
ATXN1	6310	H. sapiens
ATXN2L	11273	H. sapiens
ATXN2	6311	H. sapiens
ATXN7L1	222255	H. sapiens
ATXN7L2	127002	H. sapiens
ATXN7L3	56970	H. sapiens
AUTS2	26053	H. sapiens
AVPI1	60370	H. sapiens
AVPR1B	553	H. sapiens
AXIN2	8313	H. sapiens
AXL	558	H. sapiens
AZIN2	113451	H. sapiens
B3GALNT2	148789	H. sapiens
B3GALT1	8708	H. sapiens
B3GALT2	8707	H. sapiens
B3GALT4	8705	H. sapiens
B3GAT1	27087	H. sapiens
B3GLCT	145173	H. sapiens
B3GNT7	93010	H. sapiens
B4GALNT1	2583	H. sapiens
B4GALNT3	283358	H. sapiens
B4GALT1	2683	H. sapiens
B4GALT2	8704	H. sapiens
B4GALT3	8703	H. sapiens
B4GALT7	11285	H. sapiens
B4GAT1	11041	H. sapiens
B9D1	27077	H. sapiens
B9D2	80776	H. sapiens
BABAM2	9577	H. sapiens
BACE1	23621	H. sapiens
BACH1	571	H. sapiens
BACH2	60468	H. sapiens
BAG2	9532	H. sapiens
BAG3	9531	H. sapiens
BAHD1	22893	H. sapiens
BAK1	578	H. sapiens
BAMBI	25805	H. sapiens
BAP1	8314	H. sapiens
BARHL2	343472	H. sapiens
BARX2	8538	H. sapiens
BATF2	116071	H. sapiens
BATF	10538	H. sapiens
BAZ1A	11177	H. sapiens
BAZ2A	11176	H. sapiens
BAZ2B	29994	H. sapiens
BBOF1	80127	H. sapiens
BBOX1	8424	H. sapiens
BBS10	79738	H. sapiens
BBS1	582	H. sapiens
BBS2	583	H. sapiens
BBS4	585	H. sapiens
BBX	56987	H. sapiens
BCAM	4059	H. sapiens
BCAP31	10134	H. sapiens
BCAR1	9564	H. sapiens
BCAR3	8412	H. sapiens
BCAT1	586	H. sapiens
BCDIN3D	144233	H. sapiens
BCHE	590	H. sapiens
BCKDHA	593	H. sapiens
BCL11A	53335	H. sapiens
BCL2L11	10018	H. sapiens
BCL2L15	440603	H. sapiens
BCL2	596	H. sapiens
BCL6B	255877	H. sapiens
BCL6	604	H. sapiens
BCLAF1	9774	H. sapiens
BDKRB2	624	H. sapiens
BDNF	627	H. sapiens
BECN1	8678	H. sapiens
BEND3	57673	H. sapiens
BEND7	222389	H. sapiens
BEST1	7439	H. sapiens
BEST2	54831	H. sapiens
BFAR	51283	H. sapiens
BFSP1	631	H. sapiens
BICC1	80114	H. sapiens
BICD1	636	H. sapiens
BICDL2	146439	H. sapiens
BICRAL	23506	H. sapiens
BIN1	274	H. sapiens
BIN3	55909	H. sapiens
BLNK	29760	H. sapiens
BLOC1S1	2647	H. sapiens
BLVRA	644	H. sapiens
BLVRB	645	H. sapiens
BLZF1	8548	H. sapiens
BMF	90427	H. sapiens
BMP10	27302	H. sapiens
BMP2K	55589	H. sapiens
BMP3	651	H. sapiens
BMP4	652	H. sapiens
BMP5	653	H. sapiens
BMPR1B	658	H. sapiens
BMPR2	659	H. sapiens
BNIP1	662	H. sapiens
BNIPL	149428	H. sapiens
BOC	91653	H. sapiens
BOD1L1	259282	H. sapiens
BOLL	66037	H. sapiens
BORA	79866	H. sapiens
BORCS6	54785	H. sapiens
BORCS7	119032	H. sapiens
BPNT1	10380	H. sapiens
BPNT2	54928	H. sapiens
BRAP	8315	H. sapiens
BRCA1	672	H. sapiens
BRD1	23774	H. sapiens
BRD2	6046	H. sapiens
BRD4	23476	H. sapiens
BRD8	10902	H. sapiens
BRF2	55290	H. sapiens
BRINP1	1620	H. sapiens
BRIP1	83990	H. sapiens
BRPF1	7862	H. sapiens
BRPF3	27154	H. sapiens
BRS3	680	H. sapiens
BRWD3	254065	H. sapiens
BSDC1	55108	H. sapiens
BSN	8927	H. sapiens
BTAF1	9044	H. sapiens
BTBD11	121551	H. sapiens
BTBD18	643376	H. sapiens
BTBD19	149478	H. sapiens
BTBD7	55727	H. sapiens
BTBD8	284697	H. sapiens
BTBD9	114781	H. sapiens
BTG4	54766	H. sapiens
BUB3	9184	H. sapiens
BVES	11149	H. sapiens
BYSL	705	H. sapiens
C10orf105	414152	H. sapiens
C10orf53	282966	H. sapiens
C10orf71	118461	H. sapiens
C11orf42	160298	H. sapiens
C11orf52	91894	H. sapiens
C11orf65	160140	H. sapiens
C12orf45	121053	H. sapiens
C12orf65	91574	H. sapiens
C14orf93	60686	H. sapiens
C15orf62	643338	H. sapiens
C16orf46	123775	H. sapiens
C16orf78	123970	H. sapiens
C16orf86	388284	H. sapiens
C16orf96	342346	H. sapiens
C17orf64	124773	H. sapiens
C17orf80	55028	H. sapiens
C17orf98	388381	H. sapiens
C18orf63	644041	H. sapiens
C19orf44	84167	H. sapiens
C19orf47	126526	H. sapiens
C1GALT1	56913	H. sapiens
C1QL4	338761	H. sapiens
C1QTNF1	114897	H. sapiens
C1QTNF3	114899	H. sapiens
C1orf100	200159	H. sapiens
C1orf109	54955	H. sapiens
C1orf112	55732	H. sapiens
C1orf174	339448	H. sapiens
C1orf216	127703	H. sapiens
C1orf50	79078	H. sapiens
C20orf27	54976	H. sapiens
C20orf85	128602	H. sapiens
C20orf96	140680	H. sapiens
C21orf91	54149	H. sapiens
C22orf23	84645	H. sapiens
C2CD2L	9854	H. sapiens
C2CD2	25966	H. sapiens
C2CD3	26005	H. sapiens
C2CD5	9847	H. sapiens
C3AR1	719	H. sapiens
C3orf33	285315	H. sapiens
C4orf36	132989	H. sapiens
C5	727	H. sapiens
C5orf22	55322	H. sapiens
C5orf63	401207	H. sapiens
C6orf132	647024	H. sapiens
C6orf89	221477	H. sapiens
C7	730	H. sapiens
C7orf25	79020	H. sapiens
C7orf26	79034	H. sapiens
C8A	731	H. sapiens
C8orf34	116328	H. sapiens
C8orf37	157657	H. sapiens
C8orf74	203076	H. sapiens
C9orf135	138255	H. sapiens
C9orf64	84267	H. sapiens
C9orf78	51759	H. sapiens
CA10	56934	H. sapiens
CA14	23632	H. sapiens
CA4	762	H. sapiens
CA7	766	H. sapiens
CAAP1	79886	H. sapiens
CAB39L	81617	H. sapiens
CAB39	51719	H. sapiens
CABYR	26256	H. sapiens
CACFD1	11094	H. sapiens
CACHD1	57685	H. sapiens
CACNA1D	776	H. sapiens
CACNA1E	777	H. sapiens
CACNA2D1	781	H. sapiens
CACNA2D2	9254	H. sapiens
CACNB1	782	H. sapiens
CACNB2	783	H. sapiens
CACNB3	784	H. sapiens
CACNB4	785	H. sapiens
CACNG1	786	H. sapiens
CACNG3	10368	H. sapiens
CACUL1	143384	H. sapiens
CADM1	23705	H. sapiens
CADM3	57863	H. sapiens
CADPS	8618	H. sapiens
CAD	790	H. sapiens
CALB2	794	H. sapiens
CALCOCO1	57658	H. sapiens
CALD1	800	H. sapiens
CALHM1	255022	H. sapiens
CALHM5	254228	H. sapiens
CALN1	83698	H. sapiens
CALR3	125972	H. sapiens
CALU	813	H. sapiens
CAMK2A	815	H. sapiens
CAMKK1	84254	H. sapiens
CAMKV	79012	H. sapiens
CAMSAP2	23271	H. sapiens
CAMSAP3	57662	H. sapiens
CAMTA1	23261	H. sapiens
CANX	821	H. sapiens
CAPG	822	H. sapiens
CAPRIN2	65981	H. sapiens
CAPZB	832	H. sapiens
CARMIL1	55604	H. sapiens
CARMIL2	146206	H. sapiens
CARMIL3	90668	H. sapiens
CARTPT	9607	H. sapiens
CASKIN2	57513	H. sapiens
CASK	8573	H. sapiens
CASP2	835	H. sapiens
CASP8AP2	9994	H. sapiens
CASP8	841	H. sapiens
CASP9	842	H. sapiens
CASQ1	844	H. sapiens
CASQ2	845	H. sapiens
CASR	846	H. sapiens
CASS4	57091	H. sapiens
CASTOR1	652968	H. sapiens
CATSPER1	117144	H. sapiens
CAT	847	H. sapiens
CAV1	857	H. sapiens
CAVIN1	284119	H. sapiens
CAVIN3	112464	H. sapiens
CAVIN4	347273	H. sapiens
CBFA2T2	9139	H. sapiens
CBLB	868	H. sapiens
CBLN4	140689	H. sapiens
CBL	867	H. sapiens
CBR4	84869	H. sapiens
CBX5	23468	H. sapiens
CBX7	23492	H. sapiens
CC2D1B	200014	H. sapiens
CC2D2A	57545	H. sapiens
CCAR1	55749	H. sapiens
CCAR2	57805	H. sapiens
CCDC102A	92922	H. sapiens
CCDC103	388389	H. sapiens
CCDC105	126402	H. sapiens
CCDC106	29903	H. sapiens
CCDC112	153733	H. sapiens
CCDC113	29070	H. sapiens
CCDC141	285025	H. sapiens
CCDC146	57639	H. sapiens
CCDC148	130940	H. sapiens
CCDC149	91050	H. sapiens
CCDC157	550631	H. sapiens
CCDC158	339965	H. sapiens
CCDC167	154467	H. sapiens
CCDC172	374355	H. sapiens
CCDC175	729665	H. sapiens
CCDC17	149483	H. sapiens
CCDC180	100499483	H. sapiens
CCDC181	57821	H. sapiens
CCDC189	90835	H. sapiens
CCDC18	343099	H. sapiens
CCDC196	440184	H. sapiens
CCDC22	28952	H. sapiens
CCDC24	149473	H. sapiens
CCDC28A	25901	H. sapiens
CCDC32	90416	H. sapiens
CCDC3	83643	H. sapiens
CCDC47	57003	H. sapiens
CCDC50	152137	H. sapiens
CCDC51	79714	H. sapiens
CCDC60	160777	H. sapiens
CCDC62	84660	H. sapiens
CCDC63	160762	H. sapiens
CCDC65	85478	H. sapiens
CCDC66	285331	H. sapiens
CCDC68	80323	H. sapiens
CCDC71	64925	H. sapiens
CCDC80	151887	H. sapiens
CCDC81	60494	H. sapiens
CCDC83	220047	H. sapiens
CCDC85A	114800	H. sapiens
CCDC87	55231	H. sapiens
CCDC88A	55704	H. sapiens
CCDC89	220388	H. sapiens
CCDC92	80212	H. sapiens
CCDC93	54520	H. sapiens
CCDC97	90324	H. sapiens
CCKBR	887	H. sapiens
CCL22	6367	H. sapiens
CCM2L	140706	H. sapiens
CCN1	3491	H. sapiens
CCN3	4856	H. sapiens
CCN6	8838	H. sapiens
CCND3	896	H. sapiens
CCNE2	9134	H. sapiens
CCNH	902	H. sapiens
CCNL1	57018	H. sapiens
CCNO	10309	H. sapiens
CCNT1	904	H. sapiens
CCNT2	905	H. sapiens
CCP110	9738	H. sapiens
CCR4	1233	H. sapiens
CCR7	1236	H. sapiens
CCR9	10803	H. sapiens
CCT5	22948	H. sapiens
CCT8	10694	H. sapiens
CD180	4064	H. sapiens
CD200	4345	H. sapiens
CD22	933	H. sapiens
CD274	29126	H. sapiens
CD276	80381	H. sapiens
CD28	940	H. sapiens
CD2AP	23607	H. sapiens
CD2BP2	10421	H. sapiens
CD2	914	H. sapiens
CD3D	915	H. sapiens
CD40LG	959	H. sapiens
CD40	958	H. sapiens
CD44	960	H. sapiens
CD53	963	H. sapiens
CD69	969	H. sapiens
CD6	923	H. sapiens
CD72	971	H. sapiens
CD74	972	H. sapiens
CD79B	974	H. sapiens
CD86	942	H. sapiens
CD93	22918	H. sapiens
CD9	928	H. sapiens
CDAN1	146059	H. sapiens
CDA	978	H. sapiens
CDC16	8881	H. sapiens
CDC23	8697	H. sapiens
CDC25A	993	H. sapiens
CDC25B	994	H. sapiens
CDC27	996	H. sapiens
CDC37L1	55664	H. sapiens
CDC37	11140	H. sapiens
CDC42BPA	8476	H. sapiens
CDC42BPB	9578	H. sapiens
CDC42EP1	11135	H. sapiens
CDC42EP2	10435	H. sapiens
CDC6	990	H. sapiens
CDC7	8317	H. sapiens
CDCA2	157313	H. sapiens
CDCA7L	55536	H. sapiens
CDCA8	55143	H. sapiens
CDH13	1012	H. sapiens
CDH16	1014	H. sapiens
CDH17	1015	H. sapiens
CDH19	28513	H. sapiens
CDH20	28316	H. sapiens
CDH24	64403	H. sapiens
CDH6	1004	H. sapiens
CDH7	1005	H. sapiens
CDH9	1007	H. sapiens
CDHR1	92211	H. sapiens
CDHR2	54825	H. sapiens
CDIN1	84529	H. sapiens
CDIP1	29965	H. sapiens
CDK12	51755	H. sapiens
CDK15	65061	H. sapiens
CDK17	5128	H. sapiens
CDK18	5129	H. sapiens
CDK5RAP1	51654	H. sapiens
CDK5	1020	H. sapiens
CDK7	1022	H. sapiens
CDKL3	51265	H. sapiens
CDKL4	344387	H. sapiens
CDKN1A	1026	H. sapiens
CDKN2C	1031	H. sapiens
CDKN2D	1032	H. sapiens
CDKN3	1033	H. sapiens
CDNF	441549	H. sapiens
CDO1	1036	H. sapiens
CDON	50937	H. sapiens
CDR2L	30850	H. sapiens
CDSN	1041	H. sapiens
CEBPE	1053	H. sapiens
CEBPZ	10153	H. sapiens
CECR2	27443	H. sapiens
CELF1	10658	H. sapiens
CELF2	10659	H. sapiens
CELF4	56853	H. sapiens
CEMIP2	23670	H. sapiens
CEMIP	57214	H. sapiens
CENATAC	338657	H. sapiens
CENPO	79172	H. sapiens
CEP120	153241	H. sapiens
CEP126	57562	H. sapiens
CEP162	22832	H. sapiens
CEP164	22897	H. sapiens
CEP20	123811	H. sapiens
CEP250	11190	H. sapiens
CEP44	80817	H. sapiens
CEP55	55165	H. sapiens
CEP63	80254	H. sapiens
CEP68	23177	H. sapiens
CEP78	84131	H. sapiens
CEP85L	387119	H. sapiens
CEP85	64793	H. sapiens
CEP95	90799	H. sapiens
CEP97	79598	H. sapiens
CEPT1	10390	H. sapiens
CERCAM	51148	H. sapiens
CERT1	10087	H. sapiens
CETN3	1070	H. sapiens
CFAP206	154313	H. sapiens
CFAP20	29105	H. sapiens
CFAP251	144406	H. sapiens
CFAP300	85016	H. sapiens
CFAP36	112942	H. sapiens
CFAP45	25790	H. sapiens
CFAP54	144535	H. sapiens
CFAP69	79846	H. sapiens
CFAP70	118491	H. sapiens
CFAP94	55259	H. sapiens
CFAP97D1	284067	H. sapiens
CFLAR	8837	H. sapiens
CGA	1081	H. sapiens
CGREF1	10669	H. sapiens
CGRRF1	10668	H. sapiens
CH25H	9023	H. sapiens
CHAT	1103	H. sapiens
CHD1	1105	H. sapiens
CHD8	57680	H. sapiens
CHD9	80205	H. sapiens
CHDH	55349	H. sapiens
CHEK2	11200	H. sapiens
CHERP	10523	H. sapiens
CHFR	55743	H. sapiens
CHMP7	91782	H. sapiens
CHODL	140578	H. sapiens
CHRDL2	25884	H. sapiens
CHRM2	1129	H. sapiens
CHRM3	1131	H. sapiens
CHRM4	1132	H. sapiens
CHRNA1	1134	H. sapiens
CHRNA3	1136	H. sapiens
CHRNA6	8973	H. sapiens
CHRNA9	55584	H. sapiens
CHRNB3	1142	H. sapiens
CHRND	1144	H. sapiens
CHRNG	1146	H. sapiens
CHST10	9486	H. sapiens
CHST11	50515	H. sapiens
CHST14	113189	H. sapiens
CHST15	51363	H. sapiens
CHST3	9469	H. sapiens
CHST9	83539	H. sapiens
CIAO1	9391	H. sapiens
CIAPIN1	57019	H. sapiens
CIC	23152	H. sapiens
CIDEA	1149	H. sapiens
CILP	8483	H. sapiens
CINP	51550	H. sapiens
CIPC	85457	H. sapiens
CISH	1154	H. sapiens
CIT	11113	H. sapiens
CKAP5	9793	H. sapiens
CLASP2	23122	H. sapiens
CLCN2	1181	H. sapiens
CLCN3	1182	H. sapiens
CLCN5	1184	H. sapiens
CLCN6	1185	H. sapiens
CLDN10	9071	H. sapiens
CLDN11	5010	H. sapiens
CLDN12	9069	H. sapiens
CLDN16	10686	H. sapiens
CLDN19	149461	H. sapiens
CLDN1	9076	H. sapiens
CLDN2	9075	H. sapiens
CLDN5	7122	H. sapiens
CLDN6	9074	H. sapiens
CLDN9	9080	H. sapiens
CLEC16A	23274	H. sapiens
CLEC3A	10143	H. sapiens
CLEC3B	7123	H. sapiens
CLINT1	9685	H. sapiens
CLIP4	79745	H. sapiens
CLK1	1195	H. sapiens
CLK3	1198	H. sapiens
CLK4	57396	H. sapiens
CLMN	79789	H. sapiens
CLN3	1201	H. sapiens
CLNK	116449	H. sapiens
CLOCK	9575	H. sapiens
CLPB	81570	H. sapiens
CLPS	1208	H. sapiens
CLPTM1	1209	H. sapiens
CLRN1	7401	H. sapiens
CLRN2	645104	H. sapiens
CLRN3	119467	H. sapiens
CLSTN3	9746	H. sapiens
CLTRN	57393	H. sapiens
CLUH	23277	H. sapiens
CLYBL	171425	H. sapiens
CMIP	80790	H. sapiens
CMKLR1	1240	H. sapiens
CMPK1	51727	H. sapiens
CMTM3	123920	H. sapiens
CMTM4	146223	H. sapiens
CMTM5	116173	H. sapiens
CMTM6	54918	H. sapiens
CMTR1	23070	H. sapiens
CNFN	84518	H. sapiens
CNGA3	1261	H. sapiens
CNGA4	1262	H. sapiens
CNIH4	29097	H. sapiens
CNKSR1	10256	H. sapiens
CNMD	11061	H. sapiens
CNNM1	26507	H. sapiens
CNNM2	54805	H. sapiens
CNOT10	25904	H. sapiens
CNOT11	55571	H. sapiens
CNOT1	23019	H. sapiens
CNOT2	4848	H. sapiens
CNOT4	4850	H. sapiens
CNOT6L	246175	H. sapiens
CNOT6	57472	H. sapiens
CNOT9	9125	H. sapiens
CNPY2	10330	H. sapiens
CNPY3	10695	H. sapiens
CNP	1267	H. sapiens
CNR1	1268	H. sapiens
CNR2	1269	H. sapiens
CNRIP1	25927	H. sapiens
CNST	163882	H. sapiens
CNTD1	124817	H. sapiens
CNTFR	1271	H. sapiens
CNTF	1270	H. sapiens
CNTN1	1272	H. sapiens
CNTN2	6900	H. sapiens
CNTN5	53942	H. sapiens
CNTNAP1	8506	H. sapiens
COA7	65260	H. sapiens
COASY	80347	H. sapiens
COCH	1690	H. sapiens
COG3	83548	H. sapiens
COG4	25839	H. sapiens
COG5	10466	H. sapiens
COG6	57511	H. sapiens
COG7	91949	H. sapiens
COIL	8161	H. sapiens
COL10A1	1300	H. sapiens
COL12A1	1303	H. sapiens
COL13A1	1305	H. sapiens
COL14A1	7373	H. sapiens
COL16A1	1307	H. sapiens
COL17A1	1308	H. sapiens
COL19A1	1310	H. sapiens
COL1A1	1277	H. sapiens
COL1A2	1278	H. sapiens
COL2A1	1280	H. sapiens
COL6A3	1293	H. sapiens
COL8A1	1295	H. sapiens
COL8A2	1296	H. sapiens
COLEC10	10584	H. sapiens
COMMD2	51122	H. sapiens
COMMD3	23412	H. sapiens
COPB1	1315	H. sapiens
COPB2	9276	H. sapiens
COPS5	10987	H. sapiens
COPS7A	50813	H. sapiens
COQ10A	93058	H. sapiens
COQ4	51117	H. sapiens
COQ5	84274	H. sapiens
COQ6	51004	H. sapiens
COQ8A	56997	H. sapiens
COQ9	57017	H. sapiens
CORO1A	11151	H. sapiens
CORO2A	7464	H. sapiens
CORO2B	10391	H. sapiens
CORO6	84940	H. sapiens
COX11	1353	H. sapiens
COX15	1355	H. sapiens
COX16	51241	H. sapiens
COX18	285521	H. sapiens
COX4I2	84701	H. sapiens
CPA5	93979	H. sapiens
CPA6	57094	H. sapiens
CPB1	1360	H. sapiens
CPD	1362	H. sapiens
CPEB1	64506	H. sapiens
CPEB4	80315	H. sapiens
CPLX3	594855	H. sapiens
CPLX4	339302	H. sapiens
CPNE2	221184	H. sapiens
CPS1	1373	H. sapiens
CPSF2	53981	H. sapiens
CPXM1	56265	H. sapiens
CPZ	8532	H. sapiens
CP	1356	H. sapiens
CRABP2	1382	H. sapiens
CRACDL	343990	H. sapiens
CRACR2A	84766	H. sapiens
CRAT	1384	H. sapiens
CRB2	286204	H. sapiens
CRBN	51185	H. sapiens
CREB1	1385	H. sapiens
CREB3L1	90993	H. sapiens
CREB3	10488	H. sapiens
CREBRF	153222	H. sapiens
CRELD1	78987	H. sapiens
CRHBP	1393	H. sapiens
CRISPLD2	83716	H. sapiens
CRKL	1399	H. sapiens
CRK	1398	H. sapiens
CRLS1	54675	H. sapiens
CRNKL1	51340	H. sapiens
CROT	54677	H. sapiens
CRTAP	10491	H. sapiens
CRTC2	200186	H. sapiens
CRYAB	1410	H. sapiens
CRYBA1	1411	H. sapiens
CRYBG1	202	H. sapiens
CRYBG2	55057	H. sapiens
CRYBG3	131544	H. sapiens
CRYL1	51084	H. sapiens
CRYM	1428	H. sapiens
CSAD	51380	H. sapiens
CSE1L	1434	H. sapiens
CSF1R	1436	H. sapiens
CSF3R	1441	H. sapiens
CSF3	1440	H. sapiens
CSGALNACT2	55454	H. sapiens
CSK	1445	H. sapiens
CSMD2	114784	H. sapiens
CSNK1G1	53944	H. sapiens
CSRNP1	64651	H. sapiens
CSRNP2	81566	H. sapiens
CSRNP3	80034	H. sapiens
CST6	1474	H. sapiens
CST7	8530	H. sapiens
CSTF1	1477	H. sapiens
CTC1	80169	H. sapiens
CTDP1	9150	H. sapiens
CTLA4	1493	H. sapiens
CTNNB1	1499	H. sapiens
CTNNBL1	56259	H. sapiens
CTNND1	1500	H. sapiens
CTNS	1497	H. sapiens
CTR9	9646	H. sapiens
CTSA	5476	H. sapiens
CTSC	1075	H. sapiens
CTSF	8722	H. sapiens
CTSK	1513	H. sapiens
CTSO	1519	H. sapiens
CTSS	1520	H. sapiens
CTTNBP2	83992	H. sapiens
CUL3	8452	H. sapiens
CUL7	9820	H. sapiens
CUL9	23113	H. sapiens
CWC25	54883	H. sapiens
CWC27	10283	H. sapiens
CWF19L1	55280	H. sapiens
CX3CL1	6376	H. sapiens
CX3CR1	1524	H. sapiens
CXADR	1525	H. sapiens
CXCR4	7852	H. sapiens
CXCR6	10663	H. sapiens
CXXC4	80319	H. sapiens
CYB561A3	220002	H. sapiens
CYB561D2	11068	H. sapiens
CYB561	1534	H. sapiens
CYB5D2	124936	H. sapiens
CYB5R3	1727	H. sapiens
CYB5R4	51167	H. sapiens
CYB5RL	606495	H. sapiens
CYBC1	79415	H. sapiens
CYBRD1	79901	H. sapiens
CYGB	114757	H. sapiens
CYLD	1540	H. sapiens
CYP20A1	57404	H. sapiens
CYP24A1	1591	H. sapiens
CYP26B1	56603	H. sapiens
CYP27B1	1594	H. sapiens
CYP2R1	120227	H. sapiens
CYP39A1	51302	H. sapiens
CYP46A1	10858	H. sapiens
CYP4F22	126410	H. sapiens
CYP51A1	1595	H. sapiens
CYP7A1	1581	H. sapiens
CYP7B1	9420	H. sapiens
CYSLTR2	57105	H. sapiens
CYTH4	27128	H. sapiens
CYTIP	9595	H. sapiens
DAAM1	23002	H. sapiens
DAAM2	23500	H. sapiens
DAB2IP	153090	H. sapiens
DACH1	1602	H. sapiens
DAD1	1603	H. sapiens
DAG1	1605	H. sapiens
DAGLA	747	H. sapiens
DAGLB	221955	H. sapiens
DALRD3	55152	H. sapiens
DAO	1610	H. sapiens
DAP3	7818	H. sapiens
DAPL1	92196	H. sapiens
DARS1	1615	H. sapiens
DAZL	1618	H. sapiens
DBNDD2	55861	H. sapiens
DBR1	51163	H. sapiens
DBX1	120237	H. sapiens
DCAF12	25853	H. sapiens
DCAF17	80067	H. sapiens
DCAF1	9730	H. sapiens
DCAF7	10238	H. sapiens
DCAKD	79877	H. sapiens
DCBLD2	131566	H. sapiens
DCHS1	8642	H. sapiens
DCLK3	85443	H. sapiens
DCLRE1B	64858	H. sapiens
DCLRE1C	64421	H. sapiens
DCN	1634	H. sapiens
DCP1B	196513	H. sapiens
DCP2	167227	H. sapiens
DCST1	149095	H. sapiens
DCSTAMP	81501	H. sapiens
DCTN1	1639	H. sapiens
DCTN5	84516	H. sapiens
DCT	1638	H. sapiens
DCUN1D3	123879	H. sapiens
DCUN1D4	23142	H. sapiens
DDAH1	23576	H. sapiens
DDB1	1642	H. sapiens
DDC	1644	H. sapiens
DDIAS	220042	H. sapiens
DDIT4	54541	H. sapiens
DDN	23109	H. sapiens
DDOST	1650	H. sapiens
DDO	8528	H. sapiens
DDR1	780	H. sapiens
DDR2	4921	H. sapiens
DDRGK1	65992	H. sapiens
DDX23	9416	H. sapiens
DDX24	57062	H. sapiens
DDX27	55661	H. sapiens
DDX42	11325	H. sapiens
DDX52	11056	H. sapiens
DDX55	57696	H. sapiens
DDX59	83479	H. sapiens
DEDD2	162989	H. sapiens
DEDD	9191	H. sapiens
DELE1	9812	H. sapiens
DENND10	404636	H. sapiens
DENND11	57189	H. sapiens
DENND1C	79958	H. sapiens
DENND2B	6764	H. sapiens
DENND2D	79961	H. sapiens
DENND4B	9909	H. sapiens
DENR	8562	H. sapiens
DEPP1	11067	H. sapiens
DES	1674	H. sapiens
DET1	55070	H. sapiens
DGAT1	8694	H. sapiens
DGCR2	9993	H. sapiens
DGKA	1606	H. sapiens
DGKD	8527	H. sapiens
DGKE	8526	H. sapiens
DGKZ	8525	H. sapiens
DGUOK	1716	H. sapiens
DHCR24	1718	H. sapiens
DHDDS	79947	H. sapiens
DHPS	1725	H. sapiens
DHRS11	79154	H. sapiens
DHRS1	115817	H. sapiens
DHRS3	9249	H. sapiens
DHRS7B	25979	H. sapiens
DHRS7C	201140	H. sapiens
DHRS9	10170	H. sapiens
DHTKD1	55526	H. sapiens
DHX15	1665	H. sapiens
DHX16	8449	H. sapiens
DHX29	54505	H. sapiens
DHX32	55760	H. sapiens
DHX33	56919	H. sapiens
DHX35	60625	H. sapiens
DHX36	170506	H. sapiens
DHX38	9785	H. sapiens
DHX57	90957	H. sapiens
DHX58	79132	H. sapiens
DHX8	1659	H. sapiens
DHX9	1660	H. sapiens
DIAPH1	1729	H. sapiens
DICER1	23405	H. sapiens
DIO1	1733	H. sapiens
DIO2	1734	H. sapiens
DIP2B	57609	H. sapiens
DIPK2A	205428	H. sapiens
DIS3L	115752	H. sapiens
DISP1	84976	H. sapiens
DISP3	57540	H. sapiens
DKK1	22943	H. sapiens
DKK2	27123	H. sapiens
DKK3	27122	H. sapiens
DKKL1	27120	H. sapiens
DLC1	10395	H. sapiens
DLG4	1742	H. sapiens
DLG5	9231	H. sapiens
DLGAP3	58512	H. sapiens
DLGAP4	22839	H. sapiens
DLK2	65989	H. sapiens
DLST	1743	H. sapiens
DLX1	1745	H. sapiens
DLX3	1747	H. sapiens
DLX6	1750	H. sapiens
DMAC2L	27109	H. sapiens
DMAP1	55929	H. sapiens
DMBX1	127343	H. sapiens
DMGDH	29958	H. sapiens
DMKN	93099	H. sapiens
DMP1	1758	H. sapiens
DMRT2	10655	H. sapiens
DMRT3	58524	H. sapiens
DMRTA1	63951	H. sapiens
DMRTA2	63950	H. sapiens
DMRTC2	63946	H. sapiens
DMTN	2039	H. sapiens
DMXL1	1657	H. sapiens
DNAAF2	55172	H. sapiens
DNAH10	196385	H. sapiens
DNAH1	25981	H. sapiens
DNAI1	27019	H. sapiens
DNAI2	64446	H. sapiens
DNAJA2	10294	H. sapiens
DNAJB12	54788	H. sapiens
DNAJB2	3300	H. sapiens
DNAJB5	25822	H. sapiens
DNAJB9	4189	H. sapiens
DNAJC11	55735	H. sapiens
DNAJC13	23317	H. sapiens
DNAJC16	23341	H. sapiens
DNAJC18	202052	H. sapiens
DNAJC27	51277	H. sapiens
DNAJC5B	85479	H. sapiens
DNAJC6	9829	H. sapiens
DNAJC7	7266	H. sapiens
DNAJC9	23234	H. sapiens
DNAL4	10126	H. sapiens
DNASE2	1777	H. sapiens
DNER	92737	H. sapiens
DNMBP	23268	H. sapiens
DNMT3B	1789	H. sapiens
DNTTIP1	116092	H. sapiens
DOCK1	1793	H. sapiens
DOCK2	1794	H. sapiens
DOCK5	80005	H. sapiens
DOK2	9046	H. sapiens
DOK3	79930	H. sapiens
DOK4	55715	H. sapiens
DOLPP1	57171	H. sapiens
DOP1A	23033	H. sapiens
DPAGT1	1798	H. sapiens
DPH1	1801	H. sapiens
DPH2	1802	H. sapiens
DPH5	51611	H. sapiens
DPH6	89978	H. sapiens
DPP10	57628	H. sapiens
DPP4	1803	H. sapiens
DPP8	54878	H. sapiens
DPT	1805	H. sapiens
DPY19L3	147991	H. sapiens
DPYSL2	1808	H. sapiens
DPYSL3	1809	H. sapiens
DPYSL5	56896	H. sapiens
DPYS	1807	H. sapiens
DQX1	165545	H. sapiens
DR1	1810	H. sapiens
DRAP1	10589	H. sapiens
DRAXIN	374946	H. sapiens
DRC1	92749	H. sapiens
DRD1	1812	H. sapiens
DRGX	644168	H. sapiens
DROSHA	29102	H. sapiens
DSCAML1	57453	H. sapiens
DSEL	92126	H. sapiens
DSE	29940	H. sapiens
DSG3	1830	H. sapiens
DSP	1832	H. sapiens
DSTYK	25778	H. sapiens
DTNA	1837	H. sapiens
DTNBP1	84062	H. sapiens
DTWD1	56986	H. sapiens
DTX4	23220	H. sapiens
DUOXA1	90527	H. sapiens
DUOXA2	405753	H. sapiens
DUS2	54920	H. sapiens
DUSP10	11221	H. sapiens
DUSP16	80824	H. sapiens
DUSP19	142679	H. sapiens
DUSP1	1843	H. sapiens
DUSP23	54935	H. sapiens
DUSP26	78986	H. sapiens
DUSP3	1845	H. sapiens
DUSP6	1848	H. sapiens
DVL2	1856	H. sapiens
DYNC1I2	1781	H. sapiens
DYNC1LI1	51143	H. sapiens
DYNC2I2	89891	H. sapiens
DYNLT4	343521	H. sapiens
DYNLT5	200132	H. sapiens
DYRK1A	1859	H. sapiens
DYRK2	8445	H. sapiens
DYSF	8291	H. sapiens
DZANK1	55184	H. sapiens
EBNA1BP2	10969	H. sapiens
ECD	11319	H. sapiens
ECI1	1632	H. sapiens
ECM2	1842	H. sapiens
ECT2L	345930	H. sapiens
EDC3	80153	H. sapiens
EDEM3	80267	H. sapiens
EDN1	1906	H. sapiens
EDN2	1907	H. sapiens
EDNRA	1909	H. sapiens
EDRF1	26098	H. sapiens
EED	8726	H. sapiens
EEF2K	29904	H. sapiens
EFCAB11	90141	H. sapiens
EFCAB14	9813	H. sapiens
EFCAB5	374786	H. sapiens
EFCAB9	285588	H. sapiens
EFEMP1	2202	H. sapiens
EFHC1	114327	H. sapiens
EFNB2	1948	H. sapiens
EFR3B	22979	H. sapiens
EGFR	1956	H. sapiens
EGF	1950	H. sapiens
EGLN3	112399	H. sapiens
EGR1	1958	H. sapiens
EGR2	1959	H. sapiens
EGR3	1960	H. sapiens
EGR4	1961	H. sapiens
EHBP1L1	254102	H. sapiens
EIF1AD	84285	H. sapiens
EIF2AK2	5610	H. sapiens
EIF2B1	1967	H. sapiens
EIF2B2	8892	H. sapiens
EIF2B3	8891	H. sapiens
EIF2B5	8893	H. sapiens
EIF2D	1939	H. sapiens
EIF3A	8661	H. sapiens
EIF3D	8664	H. sapiens
EIF4E3	317649	H. sapiens
EIF4EBP1	1978	H. sapiens
EIF4G1	1981	H. sapiens
EIF4G3	8672	H. sapiens
EIF5A2	56648	H. sapiens
EIF5B	9669	H. sapiens
ELAC1	55520	H. sapiens
ELAPOR2	222223	H. sapiens
ELF1	1997	H. sapiens
ELF2	1998	H. sapiens
ELF5	2001	H. sapiens
ELK3	2004	H. sapiens
ELK4	2005	H. sapiens
ELL3	80237	H. sapiens
ELMO1	9844	H. sapiens
ELMO3	79767	H. sapiens
ELOVL1	64834	H. sapiens
ELOVL4	6785	H. sapiens
ELOVL6	79071	H. sapiens
ELOVL7	79993	H. sapiens
ELP2	55250	H. sapiens
ELP3	55140	H. sapiens
ELP5	23587	H. sapiens
EMC7	56851	H. sapiens
EMC9	51016	H. sapiens
EMG1	10436	H. sapiens
EMILIN1	11117	H. sapiens
EML1	2009	H. sapiens
EML2	24139	H. sapiens
EML3	256364	H. sapiens
EML4	27436	H. sapiens
EMP1	2012	H. sapiens
EMSY	56946	H. sapiens
ENDOU	8909	H. sapiens
ENO4	387712	H. sapiens
ENOX1	55068	H. sapiens
ENPP2	5168	H. sapiens
ENPP4	22875	H. sapiens
ENPP6	133121	H. sapiens
ENTPD3	956	H. sapiens
EOGT	285203	H. sapiens
EOMES	8320	H. sapiens
EP300	2033	H. sapiens
EPAS1	2034	H. sapiens
EPB41L1	2036	H. sapiens
EPB42	2038	H. sapiens
EPC1	80314	H. sapiens
EPGN	255324	H. sapiens
EPHA1	2041	H. sapiens
EPHA2	1969	H. sapiens
EPHA3	2042	H. sapiens
EPHB4	2050	H. sapiens
EPM2A	7957	H. sapiens
EPN2	22905	H. sapiens
EPRS1	2058	H. sapiens
EPS15L1	58513	H. sapiens
EPS8	2059	H. sapiens
ERAL1	26284	H. sapiens
ERAP1	51752	H. sapiens
ERBB2	2064	H. sapiens
ERBIN	55914	H. sapiens
ERC1	23085	H. sapiens
ERCC2	2068	H. sapiens
ERCC3	2071	H. sapiens
ERCC6L2	375748	H. sapiens
ERCC6	2074	H. sapiens
ERCC8	1161	H. sapiens
ERF	2077	H. sapiens
ERGIC3	51614	H. sapiens
ERG	2078	H. sapiens
ERI3	79033	H. sapiens
ERICH4	100170765	H. sapiens
ERLEC1	27248	H. sapiens
ERMN	57471	H. sapiens
ERMP1	79956	H. sapiens
ERN1	2081	H. sapiens
ERP29	10961	H. sapiens
ERRFI1	54206	H. sapiens
ESAM	90952	H. sapiens
ESRP1	54845	H. sapiens
ESRP2	80004	H. sapiens
ESRRA	2101	H. sapiens
ESYT2	57488	H. sapiens
ESYT3	83850	H. sapiens
ETFBKMT	254013	H. sapiens
ETFB	2109	H. sapiens
ETFDH	2110	H. sapiens
ETNPPL	64850	H. sapiens
ETV3	2117	H. sapiens
ETV4	2118	H. sapiens
EVA1B	55194	H. sapiens
EVA1C	59271	H. sapiens
EVC2	132884	H. sapiens
EVI2A	2123	H. sapiens
EVL	51466	H. sapiens
EVPL	2125	H. sapiens
EXD2	55218	H. sapiens
EXOC1	55763	H. sapiens
EXOC6B	23233	H. sapiens
EXOC6	54536	H. sapiens
EXOSC10	5394	H. sapiens
EXOSC3	51010	H. sapiens
EXOSC4	54512	H. sapiens
EXOSC7	23016	H. sapiens
EXOSC9	5393	H. sapiens
EXPH5	23086	H. sapiens
EXT2	2132	H. sapiens
EXTL2	2135	H. sapiens
EYA3	2140	H. sapiens
EYA4	2070	H. sapiens
EZH1	2145	H. sapiens
EZH2	2146	H. sapiens
F12	2161	H. sapiens
F13A1	2162	H. sapiens
F13B	2165	H. sapiens
F2R	2149	H. sapiens
F5	2153	H. sapiens
FA2H	79152	H. sapiens
FADS1	3992	H. sapiens
FADS6	283985	H. sapiens
FAF2	23197	H. sapiens
FAIM2	23017	H. sapiens
FAM118B	79607	H. sapiens
FAM124A	220108	H. sapiens
FAM124B	79843	H. sapiens
FAM126A	84668	H. sapiens
FAM131A	131408	H. sapiens
FAM131B	9715	H. sapiens
FAM135A	57579	H. sapiens
FAM135B	51059	H. sapiens
FAM13C	220965	H. sapiens
FAM149B1	317662	H. sapiens
FAM160A2	84067	H. sapiens
FAM160B1	57700	H. sapiens
FAM160B2	64760	H. sapiens
FAM163A	148753	H. sapiens
FAM166C	339778	H. sapiens
FAM167B	84734	H. sapiens
FAM168A	23201	H. sapiens
FAM171B	165215	H. sapiens
FAM180A	389558	H. sapiens
FAM185A	222234	H. sapiens
FAM187A	100528020	H. sapiens
FAM189B	10712	H. sapiens
FAM193A	8603	H. sapiens
FAM193B	54540	H. sapiens
FAM199X	139231	H. sapiens
FAM210A	125228	H. sapiens
FAM214B	80256	H. sapiens
FAM219A	203259	H. sapiens
FAM221A	340277	H. sapiens
FAM221B	392307	H. sapiens
FAM222A	84915	H. sapiens
FAM222B	55731	H. sapiens
FAM227A	646851	H. sapiens
FAM234B	57613	H. sapiens
FAM237A	200726	H. sapiens
FAM43A	131583	H. sapiens
FAM53B	9679	H. sapiens
FAM78A	286336	H. sapiens
FAM83A	84985	H. sapiens
FAM83D	81610	H. sapiens
FAM83F	113828	H. sapiens
FAM83G	644815	H. sapiens
FAN1	22909	H. sapiens
FANCA	2175	H. sapiens
FANCB	2187	H. sapiens
FANCC	2176	H. sapiens
FANCG	2189	H. sapiens
FANCI	55215	H. sapiens
FANCL	55120	H. sapiens
FARP1	10160	H. sapiens
FASTKD5	60493	H. sapiens
FAT1	2195	H. sapiens
FBF1	85302	H. sapiens
FBLN5	10516	H. sapiens
FBXL15	79176	H. sapiens
FBXL19	54620	H. sapiens
FBXL3	26224	H. sapiens
FBXL4	26235	H. sapiens
FBXL7	23194	H. sapiens
FBXL8	55336	H. sapiens
FBXO11	80204	H. sapiens
FBXO15	201456	H. sapiens
FBXO24	26261	H. sapiens
FBXO30	84085	H. sapiens
FBXO32	114907	H. sapiens
FBXO33	254170	H. sapiens
FBXO34	55030	H. sapiens
FBXO38	81545	H. sapiens
FBXO42	54455	H. sapiens
FBXO45	200933	H. sapiens
FBXO47	494188	H. sapiens
FBXO4	26272	H. sapiens
FBXO5	26271	H. sapiens
FBXO8	26269	H. sapiens
FBXW2	26190	H. sapiens
FBXW4	6468	H. sapiens
FBXW9	84261	H. sapiens
FCAMR	83953	H. sapiens
FCGRT	2217	H. sapiens
FCHSD1	89848	H. sapiens
FCHSD2	9873	H. sapiens
FCMR	9214	H. sapiens
FCSK	197258	H. sapiens
FECH	2235	H. sapiens
FEN1	2237	H. sapiens
FER1L5	90342	H. sapiens
FER1L6	654463	H. sapiens
FERD3L	222894	H. sapiens
FERMT1	55612	H. sapiens
FERMT3	83706	H. sapiens
FEZ1	9638	H. sapiens
FEZF1	389549	H. sapiens
FEZF2	55079	H. sapiens
FGB	2244	H. sapiens
FGD4	121512	H. sapiens
FGD6	55785	H. sapiens
FGF10	2255	H. sapiens
FGF14	2259	H. sapiens
FGF16	8823	H. sapiens
FGF17	8822	H. sapiens
FGF18	8817	H. sapiens
FGFR1	2260	H. sapiens
FGFR4	2264	H. sapiens
FGG	2266	H. sapiens
FGL2	10875	H. sapiens
FGR	2268	H. sapiens
FHDC1	85462	H. sapiens
FHL3	2275	H. sapiens
FHOD1	29109	H. sapiens
FICD	11153	H. sapiens
FIGLA	344018	H. sapiens
FIGNL1	63979	H. sapiens
FILIP1L	11259	H. sapiens
FILIP1	27145	H. sapiens
FKBP10	60681	H. sapiens
FKBP11	51303	H. sapiens
FKBP14	55033	H. sapiens
FKBP6	8468	H. sapiens
FKBP7	51661	H. sapiens
FKRP	79147	H. sapiens
FLAD1	80308	H. sapiens
FLI1	2313	H. sapiens
FLII	2314	H. sapiens
FLNB	2317	H. sapiens
FLNC	2318	H. sapiens
FLOT1	10211	H. sapiens
FLOT2	2319	H. sapiens
FLRT1	23769	H. sapiens
FLRT2	23768	H. sapiens
FLT1	2321	H. sapiens
FLT4	2324	H. sapiens
FMNL1	752	H. sapiens
FMNL2	114793	H. sapiens
FMNL3	91010	H. sapiens
FMOD	2331	H. sapiens
FMR1	2332	H. sapiens
FN1	2335	H. sapiens
FNBP1L	54874	H. sapiens
FNBP1	23048	H. sapiens
FNDC3A	22862	H. sapiens
FNDC3B	64778	H. sapiens
FNDC7	163479	H. sapiens
FNDC8	54752	H. sapiens
FNDC9	408263	H. sapiens
FNIP1	96459	H. sapiens
FNIP2	57600	H. sapiens
FOCAD	54914	H. sapiens
FOSB	2354	H. sapiens
FOSL1	8061	H. sapiens
FOSL2	2355	H. sapiens
FOS	2353	H. sapiens
FOXA2	3170	H. sapiens
FOXA3	3171	H. sapiens
FOXI1	2299	H. sapiens
FOXJ1	2302	H. sapiens
FOXJ2	55810	H. sapiens
FOXJ3	22887	H. sapiens
FOXK1	221937	H. sapiens
FOXN2	3344	H. sapiens
FOXN3	1112	H. sapiens
FOXP1	27086	H. sapiens
FOXRED2	80020	H. sapiens
FPGS	2356	H. sapiens
FPGT	8790	H. sapiens
FRMD4A	55691	H. sapiens
FRMD4B	23150	H. sapiens
FRMD5	84978	H. sapiens
FRMD6	122786	H. sapiens
FRMD7	90167	H. sapiens
FRMPD1	22844	H. sapiens
FRRS1	391059	H. sapiens
FRS2	10818	H. sapiens
FRS3	10817	H. sapiens
FRYL	285527	H. sapiens
FRY	10129	H. sapiens
FRZB	2487	H. sapiens
FSCB	84075	H. sapiens
FSCN3	29999	H. sapiens
FSD1L	83856	H. sapiens
FSTL4	23105	H. sapiens
FTO	79068	H. sapiens
FTSJ3	117246	H. sapiens
FUBP1	8880	H. sapiens
FUT10	84750	H. sapiens
FUT8	2530	H. sapiens
FUT9	10690	H. sapiens
FUZ	80199	H. sapiens
FXR1	8087	H. sapiens
FXR2	9513	H. sapiens
FYB2	199920	H. sapiens
FYCO1	79443	H. sapiens
FYN	2534	H. sapiens
FZD3	7976	H. sapiens
FZD4	8322	H. sapiens
FZD6	8323	H. sapiens
G2E3	55632	H. sapiens
G6PC1	2538	H. sapiens
G6PC3	92579	H. sapiens
GAB1	2549	H. sapiens
GABBR1	2550	H. sapiens
GABRA1	2554	H. sapiens
GABRP	2568	H. sapiens
GAD1	2571	H. sapiens
GADD45A	1647	H. sapiens
GAL3ST4	79690	H. sapiens
GALC	2581	H. sapiens
GALE	2582	H. sapiens
GALNT15	117248	H. sapiens
GALNT16	57452	H. sapiens
GALNT17	64409	H. sapiens
GALNT18	374378	H. sapiens
GALNT3	2591	H. sapiens
GALNT5	11227	H. sapiens
GANAB	23193	H. sapiens
GAN	8139	H. sapiens
GAPVD1	26130	H. sapiens
GAR1	54433	H. sapiens
GAREM1	64762	H. sapiens
GAREM2	150946	H. sapiens
GARNL3	84253	H. sapiens
GARRE1	9710	H. sapiens
GARS1	2617	H. sapiens
GAS2L1	10634	H. sapiens
GASK1A	729085	H. sapiens
GASK1B	51313	H. sapiens
GATAD2B	57459	H. sapiens
GATB	5188	H. sapiens
GBA2	57704	H. sapiens
GBE1	2632	H. sapiens
GBF1	8729	H. sapiens
GBX2	2637	H. sapiens
GCC1	79571	H. sapiens
GCC2	9648	H. sapiens
GCDH	2639	H. sapiens
GCG	2641	H. sapiens
GCH1	2643	H. sapiens
GCHFR	2644	H. sapiens
GCLC	2729	H. sapiens
GC	2638	H. sapiens
GDAP1L1	78997	H. sapiens
GDAP2	54834	H. sapiens
GDA	9615	H. sapiens
GDF10	2662	H. sapiens
GDF2	2658	H. sapiens
GDF9	2661	H. sapiens
GDPD2	54857	H. sapiens
GDPD3	79153	H. sapiens
GDPD5	81544	H. sapiens
GDPGP1	390637	H. sapiens
GEMIN5	25929	H. sapiens
GEM	2669	H. sapiens
GEN1	348654	H. sapiens
GFI1B	8328	H. sapiens
GFI1	2672	H. sapiens
GFOD1	54438	H. sapiens
GFPT2	9945	H. sapiens
GFRA1	2674	H. sapiens
GFRA3	2676	H. sapiens
GFY	100507003	H. sapiens
GGA3	23163	H. sapiens
GGH	8836	H. sapiens
GGNBP2	79893	H. sapiens
GGT5	2687	H. sapiens
GHDC	84514	H. sapiens
GHRHR	2692	H. sapiens
GHR	2690	H. sapiens
GID4	79018	H. sapiens
GIN1	54826	H. sapiens
GINM1	116254	H. sapiens
GINS1	9837	H. sapiens
GINS3	64785	H. sapiens
GINS4	84296	H. sapiens
GIPR	2696	H. sapiens
GIT2	9815	H. sapiens
GJA5	2702	H. sapiens
GJB2	2706	H. sapiens
GJB3	2707	H. sapiens
GJC1	10052	H. sapiens
GJD4	219770	H. sapiens
GK5	256356	H. sapiens
GKAP1	80318	H. sapiens
GLB1L	79411	H. sapiens
GLB1	2720	H. sapiens
GLCE	26035	H. sapiens
GLI3	2737	H. sapiens
GLIPR1	11010	H. sapiens
GLIS1	148979	H. sapiens
GLIS2	84662	H. sapiens
GLMP	112770	H. sapiens
GLP1R	2740	H. sapiens
GLP2R	9340	H. sapiens
GLRB	2743	H. sapiens
GLT8D1	55830	H. sapiens
GLT8D2	83468	H. sapiens
GLYCTK	132158	H. sapiens
GLYR1	84656	H. sapiens
GMEB1	10691	H. sapiens
GMPPA	29926	H. sapiens
GMPPB	29925	H. sapiens
GNA13	10672	H. sapiens
GNAO1	2775	H. sapiens
GNAT2	2780	H. sapiens
GNE	10020	H. sapiens
GNPTAB	79158	H. sapiens
GNRHR	2798	H. sapiens
GOLGA1	2800	H. sapiens
GOLGA3	2802	H. sapiens
GOLGA5	9950	H. sapiens
GOLM1	51280	H. sapiens
GOLPH3L	55204	H. sapiens
GOLT1B	51026	H. sapiens
GOPC	57120	H. sapiens
GORAB	92344	H. sapiens
GORASP1	64689	H. sapiens
GORASP2	26003	H. sapiens
GOSR1	9527	H. sapiens
GOT1	2805	H. sapiens
GP9	2815	H. sapiens
GPALPP1	55425	H. sapiens
GPAM	57678	H. sapiens
GPAT3	84803	H. sapiens
GPATCH1	55094	H. sapiens
GPATCH2L	55668	H. sapiens
GPATCH2	55105	H. sapiens
GPC2	221914	H. sapiens
GPC4	2239	H. sapiens
GPCPD1	56261	H. sapiens
GPD1	2819	H. sapiens
GPER1	2852	H. sapiens
GPHB5	122876	H. sapiens
GPNMB	10457	H. sapiens
GPR12	2835	H. sapiens
GPR141	353345	H. sapiens
GPR149	344758	H. sapiens
GPR151	134391	H. sapiens
GPR155	151556	H. sapiens
GPR156	165829	H. sapiens
GPR171	29909	H. sapiens
GPR174	84636	H. sapiens
GPR176	11245	H. sapiens
GPR17	2840	H. sapiens
GPR180	160897	H. sapiens
GPR182	11318	H. sapiens
GPR18	2841	H. sapiens
GPR19	2842	H. sapiens
GPR21	2844	H. sapiens
GPR22	2845	H. sapiens
GPR34	2857	H. sapiens
GPR37L1	9283	H. sapiens
GPR37	2861	H. sapiens
GPR3	2827	H. sapiens
GPR45	11250	H. sapiens
GPR4	2828	H. sapiens
GPR55	9290	H. sapiens
GPR63	81491	H. sapiens
GPR82	27197	H. sapiens
GPR84	53831	H. sapiens
GPR87	53836	H. sapiens
GPRC5A	9052	H. sapiens
GPRC5B	51704	H. sapiens
GPRIN1	114787	H. sapiens
GPRIN3	285513	H. sapiens
GPS2	2874	H. sapiens
GPT2	84706	H. sapiens
GPX2	2877	H. sapiens
GPX7	2882	H. sapiens
GRAP2	9402	H. sapiens
GRB7	2886	H. sapiens
GREB1L	80000	H. sapiens
GREB1	9687	H. sapiens
GREM1	26585	H. sapiens
GRHL2	79977	H. sapiens
GRHL3	57822	H. sapiens
GRIK2	2898	H. sapiens
GRIK3	2899	H. sapiens
GRIK4	2900	H. sapiens
GRIK5	2901	H. sapiens
GRIN2A	2903	H. sapiens
GRIN2B	2904	H. sapiens
GRIPAP1	56850	H. sapiens
GRN	2896	H. sapiens
GRP	2922	H. sapiens
GRSF1	2926	H. sapiens
GRWD1	83743	H. sapiens
GSAP	54103	H. sapiens
GSC	145258	H. sapiens
GSG1	83445	H. sapiens
GSK3B	2932	H. sapiens
GSKIP	51527	H. sapiens
GSS	2937	H. sapiens
GSTZ1	2954	H. sapiens
GTF2B	2959	H. sapiens
GTF2E2	2961	H. sapiens
GTF2H1	2965	H. sapiens
GTF2I	2969	H. sapiens
GTF3C1	2975	H. sapiens
GTF3C2	2976	H. sapiens
GTF3C3	9330	H. sapiens
GTF3C5	9328	H. sapiens
GTPBP10	85865	H. sapiens
GTPBP1	9567	H. sapiens
GTPBP2	54676	H. sapiens
GTSE1	51512	H. sapiens
GUCA2B	2981	H. sapiens
GUCY1B1	2983	H. sapiens
GUCY2C	2984	H. sapiens
GUCY2D	3000	H. sapiens
GUF1	60558	H. sapiens
GYG1	2992	H. sapiens
GYS2	2998	H. sapiens
H6PD	9563	H. sapiens
HACD3	51495	H. sapiens
HACE1	57531	H. sapiens
HACL1	26061	H. sapiens
HADH	3033	H. sapiens
HAL	3034	H. sapiens
HAND1	9421	H. sapiens
HAPLN1	1404	H. sapiens
HAPLN2	60484	H. sapiens
HARBI1	283254	H. sapiens
HARS2	23438	H. sapiens
HAS1	3036	H. sapiens
HAUS5	23354	H. sapiens
HBEGF	1839	H. sapiens
HCFC1	3054	H. sapiens
HCFC2	29915	H. sapiens
HCLS1	3059	H. sapiens
HCN4	10021	H. sapiens
HCRTR2	3062	H. sapiens
HDAC11	79885	H. sapiens
HDAC9	9734	H. sapiens
HDDC3	374659	H. sapiens
HDHD5	27440	H. sapiens
HEATR1	55127	H. sapiens
HEATR3	55027	H. sapiens
HEATR4	399671	H. sapiens
HEATR9	256957	H. sapiens
HECTD1	25831	H. sapiens
HECTD3	79654	H. sapiens
HECTD4	283450	H. sapiens
HECW2	57520	H. sapiens
HELLS	3070	H. sapiens
HELQ	113510	H. sapiens
HELT	391723	H. sapiens
HEMK1	51409	H. sapiens
HEPACAM2	253012	H. sapiens
HERC1	8925	H. sapiens
HERC4	26091	H. sapiens
HERPUD1	9709	H. sapiens
HERPUD2	64224	H. sapiens
HES1	3280	H. sapiens
HEXA	3073	H. sapiens
HEY1	23462	H. sapiens
HEY2	23493	H. sapiens
HEYL	26508	H. sapiens
HGF	3082	H. sapiens
HHIP	64399	H. sapiens
HIBCH	26275	H. sapiens
HIC1	3090	H. sapiens
HIC2	23119	H. sapiens
HIF3A	64344	H. sapiens
HIKESHI	51501	H. sapiens
HIP1R	9026	H. sapiens
HIP1	3092	H. sapiens
HIPK1	204851	H. sapiens
HIPK2	28996	H. sapiens
HIPK4	147746	H. sapiens
HIRA	7290	H. sapiens
HIRIP3	8479	H. sapiens
HIVEP1	3096	H. sapiens
HIVEP2	3097	H. sapiens
HK1	3098	H. sapiens
HK2	3099	H. sapiens
HK3	3101	H. sapiens
HKDC1	80201	H. sapiens
HLA-DMA	3108	H. sapiens
HLTF	6596	H. sapiens
HMBOX1	79618	H. sapiens
HMBS	3145	H. sapiens
HMG20A	10363	H. sapiens
HMGCLL1	54511	H. sapiens
HMOX2	3163	H. sapiens
HMX2	3167	H. sapiens
HMX3	340784	H. sapiens
HNF1A	6927	H. sapiens
HNF4A	3172	H. sapiens
HNRNPD	3184	H. sapiens
HNRNPLL	92906	H. sapiens
HNRNPL	3191	H. sapiens
HOGA1	112817	H. sapiens
HOMER1	9456	H. sapiens
HOMEZ	57594	H. sapiens
HOOK1	51361	H. sapiens
HOOK2	29911	H. sapiens
HOOK3	84376	H. sapiens
HOXA11	3207	H. sapiens
HOXA1	3198	H. sapiens
HOXA2	3199	H. sapiens
[truncated: 3,335 more rows]

## Sheet: Table S3
	Table S3. Lists of cryptorchidism, spermatogenesis and different sperm function-related genes.
	geneName	function
1	EFCAB9	capacitation_decapacitation
2	CABYR	capacitation_decapacitation
3	PAFAH1B1	capacitation_decapacitation
4	SLC26A3	capacitation_decapacitation
5	ABHD2	capacitation_decapacitation
6	ROPN1L	capacitation_decapacitation
7	SLC26A8	capacitation_decapacitation
8	HSPG2	capacitation_decapacitation
1	LRRC6	sperm_motility
2	RGN	sperm_motility
3	EFCAB9	sperm_motility
4	CATSPER1	sperm_motility
5	ADCY3	sperm_motility
6	TACR2	sperm_motility
7	INPP5B	sperm_motility
8	TEKT2	sperm_motility
9	TTLL9	sperm_motility
10	INTS13	sperm_motility
11	PLTP	sperm_motility
12	TTLL1	sperm_motility
13	SLC9C1	sperm_motility
14	TEKT3	sperm_motility
15	DNAH1	sperm_motility
16	BBS2	sperm_motility
17	TMF1	sperm_motility
18	DNAI1	sperm_motility
19	CFAP206	sperm_motility
20	ASH1L	sperm_motility
21	TTC12	sperm_motility
22	ROPN1L	sperm_motility
23	ARMC2	sperm_motility
24	CFAP69	sperm_motility
25	CFAP251	sperm_motility
26	TCTE1	sperm_motility
27	SLC26A8	sperm_motility
28	CFAP97D1	sperm_motility
29	TTC21A	sperm_motility
30	SEPTIN12	sperm_motility
1	AKAP3	acrosomal_reaction_and_zona_reaction
2	B4GALT1	acrosomal_reaction_and_zona_reaction
3	SYT6	acrosomal_reaction_and_zona_reaction
4	ABHD2	acrosomal_reaction_and_zona_reaction
5	TRIM36	acrosomal_reaction_and_zona_reaction
1	CATSPER1	sperm_competition_sperm_fertilization
2	ADCY3	sperm_competition_sperm_fertilization
3	SPATA46	sperm_competition_sperm_fertilization
4	AKAP3	sperm_competition_sperm_fertilization
5	INTS13	sperm_competition_sperm_fertilization
6	B4GALT1	sperm_competition_sperm_fertilization
7	CD9	sperm_competition_sperm_fertilization
8	ABHD2	sperm_competition_sperm_fertilization
9	CCT8	sperm_competition_sperm_fertilization
10	ASH1L	sperm_competition_sperm_fertilization
11	CFAP69	sperm_competition_sperm_fertilization
12	SPA17	sperm_competition_sperm_fertilization
13	SPAG8	sperm_competition_sperm_fertilization
14	DKKL1	sperm_competition_sperm_fertilization
15	TRIM36	sperm_competition_sperm_fertilization
16	HYAL3	sperm_competition_sperm_fertilization
17	ACRBP	sperm_competition_sperm_fertilization
18	FNDC3A	sperm_competition_sperm_fertilization
19	CCT5	sperm_competition_sperm_fertilization
1	MMP2	seminal_plasma
2	CD44	seminal_plasma
3	SLMAP	seminal_plasma
4	ITGA5	seminal_plasma
5	EDN1	seminal_plasma
6	CXCR4	seminal_plasma
7	SALL1	seminal_plasma
8	EP300	seminal_plasma
9	MET	seminal_plasma
10	CCL22	seminal_plasma
11	PTPN22	seminal_plasma
12	BRCA1	seminal_plasma
13	APOE	seminal_plasma
14	COQ9	seminal_plasma
15	PREP	seminal_plasma
16	BCHE	seminal_plasma
17	BCL2	seminal_plasma
18	ALAD	seminal_plasma
19	GNRHR	seminal_plasma
20	HTR3A	seminal_plasma
21	AGT	seminal_plasma
22	CGA	seminal_plasma
23	SELENOP	seminal_plasma
24	AHR	seminal_plasma
25	NFE2L2	seminal_plasma
26	DLST	seminal_plasma
27	C5	seminal_plasma
28	NPY	seminal_plasma
29	TRPC1	seminal_plasma
30	FLI1	seminal_plasma
31	ITK	seminal_plasma
32	SETBP1	seminal_plasma
33	MYC	seminal_plasma
34	IL10RB	seminal_plasma
35	COCH	seminal_plasma
36	BLVRB	seminal_plasma
37	TRPV1	seminal_plasma
38	PROC	seminal_plasma
39	POLR3A	seminal_plasma
40	SLC10A1	seminal_plasma
41	FMR1	seminal_plasma
42	MMP8	seminal_plasma
43	IL10	seminal_plasma
44	EGFR	seminal_plasma
45	ERBB2	seminal_plasma
46	PDE5A	seminal_plasma
47	ABL1	seminal_plasma
48	FGF10	seminal_plasma
49	CDKN1A	seminal_plasma
50	GRP	seminal_plasma
51	ADRB3	seminal_plasma
52	ABCB11	seminal_plasma
53	CALD1	seminal_plasma
54	NFKBIA	seminal_plasma
55	MLH1	seminal_plasma
56	MKS1	seminal_plasma
57	KISS1	seminal_plasma
58	HEXA	seminal_plasma
59	ARL6	seminal_plasma
60	MMP13	seminal_plasma
61	MTM1	seminal_plasma
62	AP1G1	seminal_plasma
63	RARS1	seminal_plasma
64	NOS1	seminal_plasma
65	HMOX2	seminal_plasma
66	PLCG1	seminal_plasma
67	PRKAR2A	seminal_plasma
68	PAFAH1B1	seminal_plasma
69	PLTP	seminal_plasma
70	MYO6	seminal_plasma
71	HBEGF	seminal_plasma
72	SLC26A3	seminal_plasma
73	PTHLH	seminal_plasma
74	TNFRSF11B	seminal_plasma
75	LIPE	seminal_plasma
76	ITGA1	seminal_plasma
77	AQP4	seminal_plasma
78	ITGA8	seminal_plasma
79	CNR1	seminal_plasma
80	THBD	seminal_plasma
81	NR5A1	seminal_plasma
82	PIK3C2A	seminal_plasma
83	CLCN2	seminal_plasma
84	RAB23	seminal_plasma
85	PLA2G4A	seminal_plasma
86	STAT3	seminal_plasma
87	ARSB	seminal_plasma
88	APAF1	seminal_plasma
89	TGFBR1	seminal_plasma
90	PTX3	seminal_plasma
91	GREM1	seminal_plasma
92	PRNP	seminal_plasma
93	ADCY10	seminal_plasma
94	VDR	seminal_plasma
95	ACE	seminal_plasma
96	CC2D2A	seminal_plasma
97	LYN	seminal_plasma
98	TGFB3	seminal_plasma
99	PIK3CG	seminal_plasma
100	SEC24C	seminal_plasma
101	SYK	seminal_plasma
102	IGFBP1	seminal_plasma
103	PSAT1	seminal_plasma
104	IFNG	seminal_plasma
105	FOS	seminal_plasma
106	XPO1	seminal_plasma
107	CST6	seminal_plasma
108	CX3CL1	seminal_plasma
109	IGF1R	seminal_plasma
110	CAV1	seminal_plasma
111	IL6ST	seminal_plasma
112	HNF4A	seminal_plasma
113	SLC2A4	seminal_plasma
114	NOS3	seminal_plasma
115	ST14	seminal_plasma
116	KMT2A	seminal_plasma
117	ERCC6	seminal_plasma
118	AQP1	seminal_plasma
119	MLH3	seminal_plasma
120	MLXIPL	seminal_plasma
121	MAP2K1	seminal_plasma
122	WNT4	seminal_plasma
123	LMNA	seminal_plasma
124	PSEN1	seminal_plasma
125	NF2	seminal_plasma
126	CDKN3	seminal_plasma
127	APP	seminal_plasma
128	SPOCK1	seminal_plasma
129	IGF1	seminal_plasma
130	TLN1	seminal_plasma
131	FGFR1	seminal_plasma
132	SUSD2	seminal_plasma
133	SHC1	seminal_plasma
134	ITM2B	seminal_plasma
135	GHR	seminal_plasma
136	SLCO2A1	seminal_plasma
137	EDNRA	seminal_plasma
138	FN1	seminal_plasma
139	GABBR1	seminal_plasma
140	NPPA	seminal_plasma
141	PLA2G6	seminal_plasma
142	EGF	seminal_plasma
143	FYN	seminal_plasma
144	ITGB1	seminal_plasma
145	DSTYK	seminal_plasma
146	SELP	seminal_plasma
147	KIT	seminal_plasma
148	DGAT1	seminal_plasma
149	SPP1	seminal_plasma
150	PTGS2	seminal_plasma
151	CTNNB1	seminal_plasma
152	MSR1	seminal_plasma
153	SST	seminal_plasma
154	CRAT	seminal_plasma
155	ENPP2	seminal_plasma
156	PAX2	seminal_plasma
157	PSEN2	seminal_plasma
158	IBSP	seminal_plasma
159	STAT1	seminal_plasma
160	IGFBP5	seminal_plasma
161	GREB1L	seminal_plasma
162	UBR1	seminal_plasma
163	FLT1	seminal_plasma
164	FCGRT	seminal_plasma
165	IL17RD	seminal_plasma
166	ACP5	seminal_plasma
167	CA4	seminal_plasma
168	CYP27B1	seminal_plasma
169	TNFSF11	seminal_plasma
170	IKBKB	seminal_plasma
171	CTLA4	seminal_plasma
172	LYVE1	seminal_plasma
173	APOD	seminal_plasma
174	NUP107	seminal_plasma
175	ALDH1A3	seminal_plasma
176	CASP9	seminal_plasma
177	LAMP2	seminal_plasma
178	CAT	seminal_plasma
179	F5	seminal_plasma
180	CFLAR	seminal_plasma
181	ADM	seminal_plasma
182	AHSG	seminal_plasma
183	INHA	seminal_plasma
184	NFKB1	seminal_plasma
185	SIRT1	seminal_plasma
186	GFRA1	seminal_plasma
187	IDE	seminal_plasma
188	APC	seminal_plasma
189	PLAUR	seminal_plasma
190	SLC17A5	seminal_plasma
191	HGF	seminal_plasma
192	DRD1	seminal_plasma
193	HPN	seminal_plasma
194	PLAU	seminal_plasma
195	ANXA1	seminal_plasma
196	SDCCAG8	seminal_plasma
197	NRP1	seminal_plasma
198	CDH13	seminal_plasma
199	AMBP	seminal_plasma
200	STX2	seminal_plasma
201	MTHFR	seminal_plasma
202	DPP4	seminal_plasma
203	IKZF1	seminal_plasma
204	BDNF	seminal_plasma
205	TNFSF10	seminal_plasma
206	HSD17B4	seminal_plasma
207	IDH2	seminal_plasma
208	CASP8	seminal_plasma
209	CAVIN1	seminal_plasma
210	PPARG	seminal_plasma
211	HSPA4	seminal_plasma
212	HDAC9	seminal_plasma
213	NR3C1	seminal_plasma
214	MTOR	seminal_plasma
215	SNAP25	seminal_plasma
216	CTSS	seminal_plasma
217	RAF1	seminal_plasma
218	LMOD1	seminal_plasma
219	DES	seminal_plasma
220	CSF3	seminal_plasma
221	CD2AP	seminal_plasma
222	VTN	seminal_plasma
223	BMP4	seminal_plasma
224	GLI3	seminal_plasma
225	ERCC3	seminal_plasma
226	TFRC	seminal_plasma
227	SERPINF2	seminal_plasma
228	TBL2	seminal_plasma
229	TGM1	seminal_plasma
230	IL2RA	seminal_plasma
231	BACE1	seminal_plasma
232	SORBS1	seminal_plasma
233	MSX1	seminal_plasma
234	GRN	seminal_plasma
235	TGFA	seminal_plasma
236	PRLR	seminal_plasma
237	NPPC	seminal_plasma
238	JMJD1C	seminal_plasma
239	ACP3	seminal_plasma
240	VCL	seminal_plasma
241	SERPINE1	seminal_plasma
242	ROBO2	seminal_plasma
243	CCT5	seminal_plasma
244	PMM2	seminal_plasma
245	SPINT2	seminal_plasma
246	CD274	seminal_plasma
247	CP	seminal_plasma
248	PRKCA	seminal_plasma
249	FRMD4B	seminal_plasma
250	ADIPOQ	seminal_plasma
1	GNRHR	cryptorchidism
2	NCAM1	cryptorchidism
3	PROSER2	cryptorchidism
4	DAGLB	cryptorchidism
5	NOTCH2	cryptorchidism
6	NR1D2	cryptorchidism
7	WDPCP	cryptorchidism
8	GSK3B	cryptorchidism
9	PAX6	cryptorchidism
10	PAPOLG	cryptorchidism
11	TRHR	cryptorchidism
12	SLC9A4	cryptorchidism
13	KCNV1	cryptorchidism
14	FAT1	cryptorchidism
15	RND2	cryptorchidism
16	CHRM3	cryptorchidism
17	HOXA11	cryptorchidism
18	HOXA6	cryptorchidism
19	UPF2	cryptorchidism
20	COL1A2	cryptorchidism
21	FHL3	cryptorchidism
22	MECP2	cryptorchidism
23	CLDN11	cryptorchidism
24	TNFRSF11B	cryptorchidism
25	TMEM74	cryptorchidism
26	OLFM1	cryptorchidism
27	NR5A1	cryptorchidism
28	TCP11L1	cryptorchidism
29	RAB23	cryptorchidism
30	PEX13	cryptorchidism
31	CACUL1	cryptorchidism
32	STAT3	cryptorchidism
33	CAPG	cryptorchidism
34	TNK2	cryptorchidism
35	UTP23	cryptorchidism
36	PIK3R4	cryptorchidism
37	BBS2	cryptorchidism
38	DUSP6	cryptorchidism
39	COLEC10	cryptorchidism
40	FOS	cryptorchidism
41	XPO1	cryptorchidism
42	RIT1	cryptorchidism
43	NOG	cryptorchidism
44	QSER1	cryptorchidism
45	UGP2	cryptorchidism
46	WNT4	cryptorchidism
47	LMNA	cryptorchidism
48	TRPS1	cryptorchidism
49	SCG5	cryptorchidism
50	NUDCD1	cryptorchidism
51	IGF1	cryptorchidism
52	FGFR1	cryptorchidism
53	HOXA1	cryptorchidism
54	SMC3	cryptorchidism
55	RYR1	cryptorchidism
56	CPEB1	cryptorchidism
57	CDC6	cryptorchidism
58	RSPO2	cryptorchidism
59	PXN	cryptorchidism
60	NSD1	cryptorchidism
61	ITGB1	cryptorchidism
62	BAG3	cryptorchidism
63	ENPP2	cryptorchidism
64	CEP68	cryptorchidism
65	PAX2	cryptorchidism
66	IGFBP5	cryptorchidism
67	DOCK1	cryptorchidism
68	ARHGAP32	cryptorchidism
69	HOXA2	cryptorchidism
70	RNF216	cryptorchidism
71	EIF3A	cryptorchidism
72	THBS4	cryptorchidism
73	HOXD10	cryptorchidism
74	RAB3GAP2	cryptorchidism
75	MYF6	cryptorchidism
76	EIF4EBP1	cryptorchidism
77	RB1	cryptorchidism
78	CELF2	cryptorchidism
79	VPS54	cryptorchidism
80	TGFBR3	cryptorchidism
81	INHA	cryptorchidism
82	NFKB1	cryptorchidism
83	GFRA1	cryptorchidism
84	WIPF1	cryptorchidism
85	AFTPH	cryptorchidism
86	MCMBP	cryptorchidism
87	BMP5	cryptorchidism
88	RALBP1	cryptorchidism
89	AMER1	cryptorchidism
90	BIN3	cryptorchidism
91	SAMD12	cryptorchidism
92	MPP7	cryptorchidism
93	TAF2	cryptorchidism
94	RAB11FIP2	cryptorchidism
95	JAG1	cryptorchidism
96	HOXA3	cryptorchidism
97	RAF1	cryptorchidism
98	DES	cryptorchidism
99	RAD51C	cryptorchidism
100	MEGF8	cryptorchidism
101	BMP4	cryptorchidism
102	PTCH1	cryptorchidism
103	RXFP1	cryptorchidism
104	AP3B2	cryptorchidism
105	PUS10	cryptorchidism
106	CBL	cryptorchidism
107	SLC1A4	cryptorchidism
108	COL2A1	cryptorchidism
109	MSX1	cryptorchidism
110	COL14A1	cryptorchidism
111	RGS10	cryptorchidism
112	ORC6	cryptorchidism
113	BCL11A	cryptorchidism
114	ATE1	cryptorchidism
115	RXFP2	cryptorchidism
1	RGN	spermatogenesis
2	EFCAB9	spermatogenesis
3	LARP7	spermatogenesis
4	IFTAP	spermatogenesis
5	XRN2	spermatogenesis
6	SPATA19	spermatogenesis
7	CATSPER1	spermatogenesis
8	INPP5B	spermatogenesis
9	SPATA46	spermatogenesis
10	ASZ1	spermatogenesis
11	TDRD9	spermatogenesis
12	MAS1	spermatogenesis
13	SPATA16	spermatogenesis
14	ADCYAP1R1	spermatogenesis
15	TESK1	spermatogenesis
16	CRTAP	spermatogenesis
17	SPATA24	spermatogenesis
18	AXL	spermatogenesis
19	CNTD1	spermatogenesis
20	WDR33	spermatogenesis
21	CFAP54	spermatogenesis
22	ZNF541	spermatogenesis
23	PIWIL2	spermatogenesis
24	BTBD18	spermatogenesis
25	NME5	spermatogenesis
26	ALKBH5	spermatogenesis
27	KDM2B	spermatogenesis
28	OVOL1	spermatogenesis
29	VIPAS39	spermatogenesis
30	SKIL	spermatogenesis
31	HOXA11	spermatogenesis
32	MLH1	spermatogenesis
33	FKBP6	spermatogenesis
34	GGT5	spermatogenesis
35	POU4F2	spermatogenesis
36	CLDN11	spermatogenesis
37	ODF1	spermatogenesis
38	SPO11	spermatogenesis
39	KATNAL1	spermatogenesis
40	SLC9C1	spermatogenesis
41	BCAP31	spermatogenesis
42	MERTK	spermatogenesis
43	SHCBP1L	spermatogenesis
44	CNR1	spermatogenesis
45	TSSK3	spermatogenesis
46	EIF5A2	spermatogenesis
47	SSTR3	spermatogenesis
48	SMAD4	spermatogenesis
49	ADCY10	spermatogenesis
50	FOXA3	spermatogenesis
51	ACE	spermatogenesis
52	DEDD	spermatogenesis
53	BOLL	spermatogenesis
54	DAZL	spermatogenesis
55	PATZ1	spermatogenesis
56	AZIN2	spermatogenesis
57	HERC4	spermatogenesis
58	UBR2	spermatogenesis
59	KHDRBS1	spermatogenesis
60	IFT20	spermatogenesis
61	CRKL	spermatogenesis
62	DHX36	spermatogenesis
63	NDC1	spermatogenesis
64	TESMIN	spermatogenesis
65	HERPUD2	spermatogenesis
66	B4GALNT1	spermatogenesis
67	ACSBG2	spermatogenesis
68	SSTR2	spermatogenesis
69	FOXJ1	spermatogenesis
70	GOLGA3	spermatogenesis
71	KDM5A	spermatogenesis
72	NR2C2	spermatogenesis
73	ACVR2A	spermatogenesis
74	KIT	spermatogenesis
75	BCL6	spermatogenesis
76	ELL3	spermatogenesis
77	TBATA	spermatogenesis
78	MYBL1	spermatogenesis
79	METTL14	spermatogenesis
80	SPA17	spermatogenesis
81	CCDC87	spermatogenesis
82	IFT27	spermatogenesis
83	SPAG8	spermatogenesis
84	BRD2	spermatogenesis
85	GORASP2	spermatogenesis
86	WDR48	spermatogenesis
87	SIRT1	spermatogenesis
88	SUN5	spermatogenesis
89	ROS1	spermatogenesis
90	CALR3	spermatogenesis
91	ODF3	spermatogenesis
92	SGPL1	spermatogenesis
93	TSPAN8	spermatogenesis
94	MAEL	spermatogenesis
95	RAI14	spermatogenesis
96	REC8	spermatogenesis
97	GJB3	spermatogenesis
98	PARP11	spermatogenesis
99	SPATA6	spermatogenesis
100	RAD51C	spermatogenesis
101	PLEKHA1	spermatogenesis
102	PMFBP1	spermatogenesis
103	ARNTL	spermatogenesis
104	LIMK2	spermatogenesis
105	CLOCK	spermatogenesis
106	M1AP	spermatogenesis
107	BCL2L11	spermatogenesis
108	SEPTIN12	spermatogenesis
109	SSTR1	spermatogenesis
110	CADM1	spermatogenesis
111	CYP26B1	spermatogenesis
112	SPATA5	spermatogenesis
113	GGNBP2	spermatogenesis

## Sheet: Table S4
Table S4. Genes coevloving with the testicular position (p-value.all < 0.05).
gene	lambda	Cofficients	r2	pvalue	AIC			gene	lambda	Cofficients	r2	pvalue	AIC
code_3states ~ LNX1	0	-0.9404	0.7016	1.65e-08	26.9866			code_2states ~ LNX1	0	-0.11853	0.5077	1.266e-05	23.1659
code_3states ~ ACADS	0	-0.10885	0.627	3.15e-07	33.2331			code_2states ~ ASS1	1	0.6635	0.3817	0.0002124	27.254
code_3states ~ PLEKHG3	0	-1.38241	0.6139	4.98e-07	34.1991			code_2states ~ ERRFI1	0	2.36921	0.3759	0.0002423	31.0564
code_3states ~ ERCC3	0	-0.26198	0.6062	6.47e-07	34.753			code_2states ~ TSPOAP1	0	-0.86312	0.3778	0.0002994	29.7261
code_3states ~ F2R	0	0.14719	0.6059	6.53e-07	34.7713			code_2states ~ CTTNBP2	0	3.11131	0.3212	0.0008	33.4924
code_3states ~ CHST3	0	0.80959	0.6051	6.7e-07	34.8258			code_2states ~ ERG	0	-0.08183	0.3279	0.0008604	31.883
code_3states ~ DSTYK	0	0.13282	0.5924	1.02e-06	35.7144			code_2states ~ ACADS	0	0.54823	0.322	0.0009706	32.1277
code_3states ~ RELT	0	0.71821	0.5903	1.09e-06	35.8565			code_2states ~ PLPP3	0	0.39323	0.3213	0.0009848	32.1572
code_3states ~ HACL1	0	0.4457	0.5877	1.19e-06	36.0373			code_2states ~ PTPN4	0	0.31309	0.3211	0.0009889	32.1658
code_3states ~ ADAMTS15	0	-0.50711	0.5866	1.23e-06	36.1128			code_2states ~ STX16	0	0.4995	0.321	0.0009922	32.1725
code_3states ~ MYOF	0	0.36867	0.583	1.38e-06	36.3542			code_2states ~ PROSER2	0	-0.74684	0.3189	0.001035	32.2575
code_3states ~ NSD1	0	-5.7397	0.5812	1.47e-06	36.4757			code_2states ~ AXIN2	0	-0.0022001	0.3149	0.001121	32.4193
code_3states ~ MTCL1	0	-0.11581	0.5758	1.74e-06	36.8342			code_2states ~ CCDC88A	0	-0.63914	0.3142	0.001137	32.4482
code_3states ~ NAPRT	0	1.16067	0.5678	2.22e-06	37.3539			code_2states ~ DOCK2	0	0.16955	0.3119	0.001192	32.544
code_3states ~ TAF5	0	-0.33459	0.5568	3.11e-06	38.0583			code_2states ~ HBEGF	1	0.62393	0.2984	0.001286	30.92
code_3states ~ HARBI1	0	0.83432	0.5539	3.39e-06	38.2394			code_2states ~ ADRB3	1	0.53022	0.3078	0.001294	28.5627
code_3states ~ HARBI1	0	0.83432	0.5539	3.39e-06	38.2394			code_2states ~ SLC46A2	1	-0.5779	0.303	0.001422	28.7529
code_3states ~ EPB42	0	0.34163	0.5524	3.54e-06	38.3328			code_2states ~ ADCY10	0	2.04539	0.3017	0.00146	32.9543
code_3states ~ PTPN4	0	-0.42941	0.5518	3.61e-06	38.3736			code_2states ~ STX17	0	0.65683	0.2976	0.001585	33.1208
code_3states ~ ACSL4	0	0.86829	0.5514	3.66e-06	38.4005			code_2states ~ RIMS2	1	0.56422	0.2877	0.001599	31.3592
code_3states ~ NRCAM	0	0.74439	0.5487	3.96e-06	38.5679			code_2states ~ MSMP	0	0.40811	0.2874	0.001608	34.9033
code_3states ~ ATR	0	-0.86941	0.5333	6.19e-06	39.5033			code_2states ~ PLEKHG6	1	0.19658	0.2954	0.001653	29.0568
code_3states ~ TBC1D17	0	0.94893	0.5312	6.58e-06	39.63			code_2states ~ C1GALT1	0	2.42059	0.2952	0.00166	33.2147
code_3states ~ CBL	0	-0.85783	0.5273	7.36e-06	39.8655			code_2states ~ DENND11	0	1.03279	0.2858	0.001661	34.9684
code_3states ~ BRCA1	0	-0.5647	0.5219	8.55e-06	40.1795			code_2states ~ NR4A2	1	-0.1035	0.2943	0.001689	29.1007
code_3states ~ FAN1	0	4.87217	0.4994	1.1e-05	46.1253			code_2states ~ NCK2	0	0.33812	0.288	0.001913	33.4996
code_3states ~ SETD5	1	-0.3434	0.4951	1.24e-05	35.2889			code_2states ~ TAF5	0	0.42753	0.2839	0.002069	33.6583
code_3states ~ ARHGEF33	0	0.86904	0.4851	2.32e-05	42.2602			code_2states ~ ALG2	0	2.05888	0.2717	0.002203	35.5353
code_3states ~ GPR45	0	-0.099923	0.4741	3.08e-05	42.8522			code_2states ~ B4GALNT1	0	0.47825	0.2806	0.00221	33.7902
code_3states ~ IRAK2	0.659	-2.8487	0.4598	3.19e-05	43.5811			code_2states ~ KIF14	0	2.44983	0.2704	0.002261	35.5871
code_3states ~ IRAK2	0.659	-2.8487	0.4598	3.19e-05	43.5811			code_2states ~ BRWD3	1	-0.086067	0.2769	0.002371	29.7833
code_3states ~ HCN4	0	0.4414	0.4709	3.34e-05	43.0209			code_2states ~ PTN	1	0.97778	0.2756	0.002433	29.8352
code_3states ~ USP19	0	0.32204	0.4683	3.56e-05	43.1566			code_2states ~ ACRBP	0	3.08705	0.2635	0.002591	35.8593
code_3states ~ ACP7	1	1.06464	0.4335	6.2e-05	38.6266			code_2states ~ ZNF687	0	2.42833	0.2615	0.002694	35.9376
code_3states ~ DAGLA	0	-0.46851	0.4429	6.69e-05	44.4654			code_2states ~ PPP1R13L	0	0.69384	0.269	0.002758	34.235
code_3states ~ CDH6	0	-1.02131	0.4198	0.0001156	45.5985			code_2states ~ SH2D3C	0	3.58219	0.2678	0.002826	34.2834
code_3states ~ CAT	1	1.28784	0.4063	0.0001199	39.9865			code_2states ~ TRIM69	0	2.46183	0.258	0.002887	36.0756
code_3states ~ EOGT	1	0.69616	0.414	0.0001323	34.9807			code_2states ~ ZWILCH	0	2.39351	0.2559	0.003005	36.1555
code_3states ~ PIK3C3	0	0.81483	0.4121	0.0001385	45.9716			code_2states ~ ANKRD27	0	0.48136	0.2556	0.003026	36.1694
code_3states ~ MSMP	0	-0.15933	0.3988	0.0001429	51.4351			code_2states ~ RNF128	1	0.333	0.2548	0.00307	32.6666
code_3states ~ OSER1	1	-0.042591	0.41	0.0001451	35.1719			code_2states ~ CORO6	1	1.0344	0.2521	0.003237	32.7719
code_3states ~ PLCG2	1	0.28118	0.4094	0.0001474	35.2034			code_2states ~ CDH20	0	0.58885	0.2587	0.003355	34.627
code_3states ~ ASS1	1	0.94059	0.3943	0.0001587	40.5638			code_2states ~ SLC38A2	1	1.11383	0.248	0.003511	32.9333
code_3states ~ DNMBP	1	-0.25705	0.3957	0.0002012	35.8455			code_2states ~ F2R	0	0.74666	0.2554	0.003576	34.7543
code_3states ~ CNTFR	1	0.99347	0.3834	0.0002043	41.0828			code_2states ~ GPR45	0	0.52939	0.2544	0.003643	34.7912
code_3states ~ NCDN	0.486	-0.0018781	0.3903	0.000227	44.1955			code_2states ~ IRAK2	0.431	-1.09887	0.2457	0.003664	36.3475
code_3states ~ SESN1	1	0.97544	0.3888	0.0002348	36.1634			code_2states ~ OLFM1	0	0.89783	0.2521	0.003799	34.875
code_3states ~ BEST2	1	0.76092	0.3868	0.0002453	36.2529			code_2states ~ ETV4	0	0.43015	0.2512	0.003869	34.9114
code_3states ~ PCNX2	1	0.34455	0.3848	0.0002566	36.346			code_2states ~ CACNG1	1	0.44537	0.2492	0.004015	30.8365
code_3states ~ SNRK	1	1.10991	0.382	0.0002726	36.47			code_2states ~ PHF14	0	-0.14123	0.2489	0.004041	34.9978
code_3states ~ CCDC88A	1	-2.06411	0.3819	0.0002733	36.4757			code_2states ~ ADAMTS15	0	0.42436	0.2471	0.004176	35.0634
code_3states ~ ACER3	1	0.5188	0.3786	0.0002938	36.6236			code_2states ~ PRKCA	0	1.0237	0.2468	0.004195	35.0725
code_3states ~ SLC46A2	1	-1.03437	0.3772	0.000303	36.687			code_2states ~ IL12B	0	1.82222	0.2376	0.00429	36.8633
code_3states ~ EP300	1	0.7758	0.3721	0.000339	36.9174			code_2states ~ PRMT3	0	2.32609	0.2371	0.004327	36.8806
code_3states ~ EIF5B	1	0.9106	0.3709	0.0003478	36.9701			code_2states ~ PLEKHM2	0	-0.15959	0.237	0.004338	36.8856
code_3states ~ ERRFI1	1	3.58528	0.3593	0.0003515	42.1938			code_2states ~ NEDD1	0	2.66463	0.2442	0.004405	35.1696
code_3states ~ ATP8B1	1	0.76604	0.3696	0.0003579	37.0286			code_2states ~ WDR76	0	2.95258	0.2344	0.004562	36.9853
code_3states ~ RARRES2	1	1.00413	0.3667	0.0003811	37.1574			code_2states ~ ZFYVE16	0	4.09812	0.2415	0.004638	35.2721
code_3states ~ CACNB2	1	0.78147	0.3664	0.0003836	37.1711			code_2states ~ GPT2	1	1.25949	0.233	0.004684	33.5056
code_3states ~ PAXIP1	1	0.80475	0.3653	0.0003926	37.2182			code_2states ~ DSTYK	0	0.74992	0.2407	0.004708	35.3019
code_3states ~ MMP15	1	1.56782	0.3494	0.0004371	42.6388			code_2states ~ NSD1	0	-2.1205	0.2403	0.004739	35.3147
code_3states ~ DUOXA2	1	1.19132	0.3599	0.0004411	37.4569			code_2states ~ HS6ST2	0	1.95801	0.2401	0.004758	35.3225
code_3states ~ FAM189B	1	0.11177	0.3552	0.0004871	37.6597			code_2states ~ SKIL	0	2.16894	0.2315	0.004815	37.0922
code_3states ~ CDC16	1	1.10733	0.3547	0.000492	37.6802			code_2states ~ CD9	1	0.82693	0.2391	0.004849	31.212
code_3states ~ MAP1B	1	-0.88243	0.3526	0.0005147	37.7724			code_2states ~ PDZD7	1	-0.53385	0.2388	0.004876	31.223
code_3states ~ LRRTM1	1	0.074261	0.3526	0.0005151	37.7741			code_2states ~ ELOVL7	0	1.81988	0.2307	0.004895	37.1245
code_3states ~ STAT6	1	1.04098	0.3514	0.0005277	37.8233			code_2states ~ MORC3	0	2.36712	0.2385	0.004905	35.3829
code_3states ~ PIGS	1	1.05929	0.3512	0.0005301	37.8325			code_2states ~ CD86	0	2.00732	0.2298	0.004977	37.1574
code_3states ~ KIAA0895L	1	1.08861	0.3507	0.0005359	37.8548			code_2states ~ SELENOS	0	2.22953	0.2371	0.005028	35.432
code_3states ~ SLC18A2	1	1.04232	0.3391	0.0005471	43.0963			code_2states ~ ATP1B1	0	2.17901	0.2286	0.005088	37.2013
code_3states ~ RRP12	0.918	-1.02573	0.3493	0.0005522	40.2763			code_2states ~ SOX11	1	1.02618	0.227	0.00525	33.731
code_3states ~ HSDL1	1	0.66579	0.3489	0.0005565	37.932			code_2states ~ CNNM1	1	-0.2644	0.2332	0.005408	31.4282
code_3states ~ LIPE	1	0.69308	0.3489	0.0005568	37.9332			code_2states ~ EXPH5	0	-0.25478	0.2311	0.005622	35.6532
code_3states ~ N4BP3	1	1.30183	0.3374	0.0005673	43.1699			code_2states ~ ANKRD1	0	0.37584	0.2296	0.005772	35.7054
code_3states ~ PLEKHG6	1	0.047283	0.348	0.0005673	37.9711			code_2states ~ FANCC	0	2.78657	0.2217	0.005804	37.4611
code_3states ~ MLXIPL	1	0.24238	0.3477	0.000571	37.9843			code_2states ~ SETD5	1	0.28287	0.2212	0.005861	33.9482
code_3states ~ MGST1	1	1.78624	0.3367	0.0005761	43.2014			code_2states ~ RTP1	1	0.87987	0.2282	0.005927	31.6097
code_3states ~ CCDC146	1	0.94342	0.3447	0.0006083	38.1136			code_2states ~ SKOR2	0	0.54818	0.2276	0.00599	35.7787
code_3states ~ HIPK4	1	0.98618	0.3445	0.000611	38.1225			code_2states ~ TMEM82	1	0.34793	0.2274	0.006011	31.6373
code_3states ~ USF3	1	0.33197	0.3418	0.0006466	38.2383			code_2states ~ PLEKHG3	0	0.0765	0.2263	0.006135	35.826
code_3states ~ ZBTB49	1	0.58148	0.339	0.0006854	38.3568			code_2states ~ SFXN2	0	0.5534	0.2185	0.00616	37.5782
code_3states ~ AXIN2	1	-0.94689	0.339	0.0006855	38.3571			code_2states ~ PGAP1	0	2.157	0.2185	0.006165	37.5798
code_3states ~ CUL9	1	-0.038948	0.3354	0.0007374	38.5059			code_2states ~ FAN1	0	3.0139	0.2182	0.006197	37.5901
code_3states ~ SLC9C1	1	0.76066	0.3348	0.0007464	38.5306			code_2states ~ ALCAM	0	0.51191	0.2251	0.006269	35.8688
code_3states ~ ICE1	1	0.27521	0.3343	0.0007544	38.5524			code_2states ~ SCRN3	1	1.30192	0.2173	0.006304	34.0918
code_3states ~ TCERG1	1	2.80513	0.3339	0.0007612	38.5705			code_2states ~ NSFL1C	0	2.21078	0.2234	0.006471	35.9312
code_3states ~ PPP1R13L	1	0.53624	0.3327	0.0007802	38.6208			code_2states ~ CNTFR	0	0.99098	0.2153	0.006541	37.6965
code_3states ~ TARS2	1	3.3605	0.3322	0.0007885	38.6422			code_2states ~ C9orf135	0	3.19957	0.2227	0.006548	35.9547
code_3states ~ NOP56	1	0.78387	0.3319	0.000793	38.6539			code_2states ~ TBX19	0	2.66282	0.2149	0.006601	37.7142
code_3states ~ SGMS1	1	0.88566	0.3295	0.000834	38.7564			code_2states ~ TGFBR1	0	1.9531	0.221	0.006763	36.0184
code_3states ~ SIN3A	1	1.47168	0.3171	0.000872	44.0431			code_2states ~ IRF2BP1	0	2.37355	0.2205	0.006822	36.0353
code_3states ~ SASH3	0.91	-0.46757	0.3261	0.000894	41.436			code_2states ~ RAD1	1	0.65058	0.2203	0.00685	31.8952
code_3states ~ VPS33B	1	0.60624	0.325	0.0009134	38.9414			code_2states ~ FLRT2	0	0.65113	0.2119	0.006973	37.8222
code_3states ~ MROH7	1	0.54821	0.3235	0.0009424	39.0047			code_2states ~ NCDN	0	0.51793	0.2192	0.006991	36.0837
code_3states ~ CDH19	1	0.73178	0.323	0.0009516	39.0245			code_2states ~ KCNMB2	0	3.07995	0.219	0.007012	36.0895
code_3states ~ SRPX	1	0.52661	0.3229	0.0009542	39.0301			code_2states ~ VIPAS39	0	0.45897	0.2186	0.007068	36.1052
code_3states ~ TSPOAP1	1	-1.382	0.3217	0.0009765	39.077			code_2states ~ VIPAS39	0	0.45897	0.2186	0.007068	36.1052
code_3states ~ GFI1	1	0.52633	0.3086	0.001042	44.404			code_2states ~ PSAT1	0	0.33155	0.2111	0.00709	37.8546
code_3states ~ PDZD7	1	-1.03992	0.3161	0.001096	39.3107			code_2states ~ DHX57	0	2.83888	0.2176	0.007194	36.1401
code_3states ~ DICER1	1	0.86915	0.3058	0.001104	44.5203			code_2states ~ KPNA6	0	0.98986	0.21	0.007226	37.8921
code_3states ~ WDR73	1	3.43718	0.3054	0.001113	44.5376			code_2states ~ DLK2	0	1.93553	0.2098	0.007262	37.9016
code_3states ~ ZNF341	1	3.23525	0.3032	0.001166	44.6305			code_2states ~ GNE	0	2.05083	0.2088	0.007397	37.9378
code_3states ~ TFRC	1	0.7565	0.3117	0.001196	39.4889			code_2states ~ OTX2	0	2.01702	0.216	0.007403	36.1964
code_3states ~ CLMN	1	5.0271	0.3103	0.00123	39.5442			code_2states ~ NUP155	0	-0.27522	0.2146	0.007588	36.2451
code_3states ~ CRLS1	1	0.89859	0.3091	0.00126	39.5934			code_2states ~ SIX6	0	1.77008	0.2056	0.007856	38.0558
code_3states ~ C1orf112	1	-0.94893	0.3081	0.001285	39.6337			code_2states ~ ADAM17	1	0.026213	0.2055	0.00787	34.5273
code_3states ~ LRIG3	1	0.34758	0.3066	0.001325	39.695			code_2states ~ ARFIP1	0	2.06617	0.2123	0.007922	36.3297
code_3states ~ SH3TC2	1	0.18863	0.3063	0.001333	39.7075			code_2states ~ ICOS	0	2.27011	0.205	0.007934	38.0752
code_3states ~ MAGI1	1	1.80235	0.2966	0.001334	44.9022			code_2states ~ SMAD4	0	1.94182	0.211	0.0081	36.3734
code_3states ~ SFMBT2	1	1.05759	0.296	0.00135	44.9269			code_2states ~ CNOT10	0	1.87566	0.211	0.008111	36.376
code_3states ~ PTPN13	1	1.4389	0.2949	0.00138	44.9705			code_2states ~ AIFM1	0	1.89999	0.2038	0.008123	38.1214
code_3states ~ NCAPD3	1	3.82393	0.3036	0.001407	39.8164			code_2states ~ GORASP2	1	0.64432	0.21	0.00825	32.2611
code_3states ~ SALL4	1	1.85713	0.2938	0.001412	45.0169			code_2states ~ FGFR4	0	0.98479	0.2029	0.008254	38.1526
code_3states ~ DAG1	1	1.28076	0.2933	0.001426	45.0369			code_2states ~ HARBI1	0	1.09842	0.2097	0.008298	36.4206
code_3states ~ STX17	1	0.28739	0.3008	0.001486	39.9281			code_2states ~ CMTM6	0	1.86135	0.2022	0.008356	38.1766
code_3states ~ NEXMIF	1	-0.3143	0.2958	0.001642	40.1296			code_2states ~ FZD4	0	1.82104	0.2019	0.008408	38.1888
code_3states ~ BRWD3	1	-0.23407	0.2938	0.001707	40.2071			code_2states ~ GFI1	1	0.56838	0.2017	0.008433	34.6626
code_3states ~ NOL6	1	2.85209	0.2922	0.001762	40.2711			code_2states ~ THRAP3	0	2.4939	0.2017	0.008445	38.1973
code_3states ~ PBRM1	1	0.69721	0.2921	0.001764	40.2736			code_2states ~ ATR	0	0.28004	0.2081	0.008546	36.4785
code_3states ~ PBRM1	1	0.69721	0.2921	0.001764	40.2736			code_2states ~ ALKBH5	0	1.8676	0.2073	0.008669	36.5065
code_3states ~ PLXNB1	1	3.7241	0.279	0.001905	45.6199			code_2states ~ DPY19L3	0	2.20901	0.1994	0.008815	38.2811
code_3states ~ TNFSF13B	1	3.63437	0.2785	0.001925	45.6403			code_2states ~ REL	0	2.35507	0.2063	0.008827	36.5419
code_3states ~ HEPACAM2	1	1.65752	0.2778	0.00195	45.6662			code_2states ~ VIT	1	-0.20013	0.2049	0.009053	32.4432
code_3states ~ BFAR	1	2.27822	0.2869	0.001954	40.4796			code_2states ~ KIF3C	0.925	0.70519	0.1974	0.009136	36.0826
code_3states ~ RIC1	1	0.12023	0.2868	0.001958	40.4837			code_2states ~ N4BP3	0	1.06025	0.1967	0.009252	38.3757
code_3states ~ RAG1	1	0.87307	0.2867	0.00196	40.4863			code_2states ~ JAGN1	0	0.65683	0.1965	0.009295	38.3846
code_3states ~ ZNF536	0.953	0.21827	0.2847	0.002039	42.0766			code_2states ~ OSER1	1	0.39486	0.2031	0.009338	32.5038
code_3states ~ AMER1	1	1.95276	0.2749	0.002065	45.7816			code_2states ~ AGA	0	1.85735	0.1955	0.009471	38.4212
code_3states ~ TGFBRAP1	1	1.34277	0.2742	0.002094	45.8092			code_2states ~ DTX4	0	2.0848	0.1954	0.009481	38.4234
code_3states ~ RASSF8	1	1.6093	0.2728	0.002155	45.8668			code_2states ~ CDH6	0	0.081688	0.202	0.009539	36.6939
code_3states ~ HPS5	1	0.46033	0.2814	0.002176	40.6963			code_2states ~ ACVR2A	0	1.805	0.1949	0.009578	38.4432
code_3states ~ NYAP2	1	0.45683	0.2809	0.002194	40.7124			code_2states ~ RHCG	0	1.93677	0.2017	0.009588	36.7038
code_3states ~ NYAP2	1	0.45683	0.2809	0.002194	40.7124			code_2states ~ ACER3	1	0.71214	0.2005	0.009787	32.5958
code_3states ~ TBC1D20	1	1.72988	0.2717	0.002205	45.9125			code_2states ~ TRAM2	1	0.26147	0.2003	0.009833	32.6049
code_3states ~ DYNLT4	1	1.98008	0.2695	0.002302	45.999			code_2states ~ CNGA3	0	2.17525	0.1934	0.009845	38.4968
code_3states ~ SH3BP4	1	1.60474	0.2687	0.002337	46.0289			code_2states ~ CYBC1	0	2.26131	0.199	0.01005	36.7955
code_3states ~ ABHD6	1	1.26402	0.2673	0.002406	46.0872			code_2states ~ SIAE	0	2.51808	0.1989	0.01008	36.8024
code_3states ~ KPNA6	1	1.35744	0.2672	0.002406	46.0876			code_2states ~ MFAP3L	1	-0.60913	0.1988	0.01009	32.655
code_3states ~ C1GALT1	1	2.78753	0.2755	0.002436	40.9227			code_2states ~ SPRTN	0	2.05134	0.1919	0.01013	38.5514
code_3states ~ UHRF2	1	4.33052	0.2753	0.002448	40.933			code_2states ~ RD3	1	-0.064134	0.1985	0.01015	32.6667
code_3states ~ RTP1	1	0.93845	0.2746	0.00248	40.9585			code_2states ~ MYOF	0	0.90469	0.1983	0.01019	36.8221
code_3states ~ RNF128	1	0.43575	0.2656	0.002486	46.1531			code_2states ~ EPB42	0	0.87964	0.1976	0.01031	36.845
code_3states ~ MST1R	1	0.96709	0.2737	0.002523	40.9932			code_2states ~ SERPINF2	0	2.05309	0.1975	0.01033	36.8502
code_3states ~ NPHS1	1	-0.98268	0.2729	0.002563	41.0251			code_2states ~ FKBP11	1	1.21552	0.1974	0.01034	32.7033
code_3states ~ UTP4	1	4.16089	0.2727	0.002571	41.0311			code_2states ~ ACAD8	0	1.82922	0.1901	0.01045	38.613
code_3states ~ ZNF746	1	0.10836	0.2632	0.002609	46.249			code_2states ~ ERGIC3	0	1.77556	0.1901	0.01046	38.615
code_3states ~ PDZD4	1	0.54503	0.2624	0.00265	46.2803			code_2states ~ CADPS	0	0.98786	0.1966	0.0105	36.8807
code_3states ~ NDC80	1	1.93638	0.2619	0.002676	46.3003			code_2states ~ CBL	0	0.30703	0.1964	0.01054	36.889
code_3states ~ ADRB3	1	0.62458	0.2697	0.002724	41.1472			code_2states ~ PDCD4	1	1.0066	0.1963	0.01055	32.7415
code_3states ~ FAM135B	1	3.37879	0.2672	0.002857	41.2425			code_2states ~ DDX42	0	3.06271	0.1895	0.01058	38.6365
code_3states ~ ADAMTS1	1	3.60686	0.2583	0.002871	46.4404			code_2states ~ PPFIA4	0	0.91521	0.1962	0.01058	36.8963
code_3states ~ RAI2	1	0.59149	0.2663	0.002905	41.276			code_2states ~ TRMO	0	0.48752	0.1956	0.01069	36.9165
code_3states ~ TNFRSF1A	1	2.23689	0.2661	0.002918	41.285			code_2states ~ ZNF362	0	0.21636	0.1931	0.01118	37.0033
code_3states ~ ZBTB16	1	2.28101	0.2649	0.002988	41.3319			code_2states ~ IFNGR2	0	1.84341	0.186	0.01128	38.7622
code_3states ~ ACLY	0.769	0.63702	0.264	0.003036	46.2889			code_2states ~ ZNF451	0	2.5005	0.1858	0.01131	38.767
code_3states ~ B4GALNT1	1	0.12655	0.2631	0.003089	41.3987			code_2states ~ SMYD5	1	2.82718	0.1924	0.01132	32.8798
code_3states ~ SENP3	1	4.06018	0.2545	0.003093	46.5892			code_2states ~ MPI	1	1.28596	0.1918	0.01143	32.8984
code_3states ~ ANKRD27	1	0.48286	0.2529	0.003187	46.6487			code_2states ~ HSCB	0	-0.046887	0.1909	0.01162	37.0789
code_3states ~ PIGO	1	-0.018031	0.2581	0.003393	41.5862			code_2states ~ PLAUR	0	1.64202	0.1906	0.01168	37.0882
code_3states ~ TAF2	1	1.86846	0.247	0.003579	46.8798			code_2states ~ SVEP1	0	2.48201	0.184	0.01169	38.831
code_3states ~ SLC1A5	1	0.57236	0.2552	0.003584	41.6957			code_2states ~ PLXDC2	0	2.15721	0.1839	0.01172	38.8361
code_3states ~ SLC2A12	1	3.48763	0.2468	0.003593	46.8871			code_2states ~ MTCL1	0	0.69588	0.1901	0.01179	37.1065
code_3states ~ RHOBTB2	1	0.69701	0.255	0.003599	41.7037			code_2states ~ ZMAT5	0	2.0098	0.183	0.01191	38.867
code_3states ~ GARRE1	1	-0.10958	0.2546	0.003627	41.7192			code_2states ~ SLITRK5	1	0.84839	0.1887	0.01209	33.0076
code_3states ~ ALG1	1	1.33341	0.2462	0.003634	46.9098			code_2states ~ ZNF638	0	3.5791	0.1887	0.01209	37.1559
code_3states ~ EIF4EBP1	1	0.40067	0.2541	0.00366	41.7375			code_2states ~ HMGCLL1	1	0.84874	0.1817	0.01221	35.3824
code_3states ~ PTPN7	1	0.69224	0.2537	0.003686	41.7517			code_2states ~ SMARCA4	1	1.01128	0.1878	0.01227	33.0365
code_3states ~ ALG9	1	1.5447	0.2432	0.003847	47.0232			code_2states ~ PRPF39	0	2.15844	0.1868	0.0125	37.2206
code_3states ~ LRP3	1	-0.16862	0.2417	0.003959	47.0799			code_2states ~ DCSTAMP	0	2.08515	0.1803	0.01251	38.9628
code_3states ~ VIT	1	-0.49386	0.2488	0.004043	41.936			code_2states ~ DUSP26	1	1.56774	0.1803	0.01252	35.4309
code_3states ~ KLF4	1	3.21213	0.2393	0.004147	47.1718			code_2states ~ PALD1	0	-2.3914	0.1865	0.01257	37.2312
code_3states ~ RAD17	1	4.25535	0.2392	0.004159	47.1778			code_2states ~ RPN2	0	2.4703	0.1793	0.01274	38.9972
code_3states ~ CORO6	1	1.44881	0.2379	0.00426	47.2252			code_2states ~ TAF1C	0	2.51509	0.1848	0.01295	37.2888
code_3states ~ SCAF4	1	-0.24117	0.2459	0.004272	42.0454			code_2states ~ NRCAM	0	1.07434	0.184	0.01314	37.3175
code_3states ~ TRPS1	1	1.72028	0.2376	0.004288	47.2386			code_2states ~ IVD	0	2.19113	0.1839	0.01316	37.3203
code_3states ~ RAD1	1	0.66805	0.2456	0.004291	42.0544			code_2states ~ RNF182	0	1.06561	0.1835	0.01324	37.3324
code_3states ~ CCDC63	1	3.4258	0.2371	0.004331	47.2582			code_2states ~ SLC25A37	0	2.80235	0.1826	0.01345	37.3637
code_3states ~ FANCC	1	3.76044	0.2363	0.004398	47.2884			code_2states ~ BABAM2	0	1.92176	0.1756	0.01364	39.1291
code_3states ~ EML1	1	0.57975	0.2441	0.004415	42.1111			code_2states ~ LYST	0	0.48714	0.1818	0.01366	37.3928
code_3states ~ ETFBKMT	1	3.52929	0.2357	0.00445	47.3117			code_2states ~ NFKBIE	0	2.15328	0.1747	0.01385	39.1592
code_3states ~ EML3	1	4.06328	0.2356	0.004457	47.3149			code_2states ~ UHRF2	1	3.25568	0.181	0.01386	33.2728
code_3states ~ ALG2	1	3.1937	0.2341	0.004584	47.3707			code_2states ~ PTK2B	0	0.38803	0.1809	0.01387	37.4232
code_3states ~ ZHX1	1	5.04475	0.2333	0.004653	47.4004			code_2states ~ PLXNB1	1	2.63308	0.1742	0.01399	35.6456
code_3states ~ WAPL	1	1.51015	0.2324	0.004736	47.4354			code_2states ~ ZNF746	0	0.64858	0.1741	0.01401	39.1807
code_3states ~ TRIM2	1	1.94336	0.2322	0.004753	47.4423			code_2states ~ SLC5A6	0	2.76977	0.1731	0.01428	39.2183
code_3states ~ MIGA2	1	0.29992	0.2395	0.004815	42.283			code_2states ~ PLEKHA1	1	0.62224	0.177	0.01486	33.4081
code_3states ~ TBX19	1	4.26971	0.231	0.004868	47.4895			code_2states ~ SLAMF8	0	1.76935	0.177	0.01486	37.5557
code_3states ~ ARAP3	1	1.46949	0.2308	0.004879	47.4939			code_2states ~ APC	0	2.57115	0.1767	0.01494	37.5662
code_3states ~ DPP4	1	1.71335	0.2293	0.005019	47.5502			code_2states ~ JUP	0	0.65311	0.1705	0.01496	39.3072
code_3states ~ DOCK2	1	-0.30874	0.2366	0.005078	42.3887			code_2states ~ GCDH	0	2.11476	0.1703	0.01501	39.3137
code_3states ~ CLCN2	1	0.74205	0.2363	0.005102	42.3982			code_2states ~ TRAF5	0	1.82361	0.1764	0.01503	37.5775
code_3states ~ STXBP3	1	0.38072	0.2357	0.005164	42.4218			code_2states ~ PIGO	0	0.57738	0.175	0.0154	37.6251
code_3states ~ TRIM69	1	3.67988	0.2277	0.005182	47.6132			code_2states ~ RAD52	0	2.4588	0.1684	0.01553	39.3801
code_3states ~ UNC45A	1	-2.0667	0.2353	0.005199	42.4353			code_2states ~ L3MBTL1	0	2.78962	0.1745	0.01554	37.6422
code_3states ~ HDHD5	1	3.21694	0.2353	0.005203	42.437			code_2states ~ MTRF1L	0	2.13434	0.168	0.01565	39.3947
code_3states ~ TCTN3	1	3.22682	0.2266	0.005289	47.6535			code_2states ~ TMEM184C	0	2.90563	0.1739	0.01569	37.6611
code_3states ~ UBE4A	1	2.71537	0.234	0.005328	42.484			code_2states ~ OMA1	0	1.89343	0.1678	0.0157	39.4008
code_3states ~ ACRBP	1	4.58887	0.2229	0.005676	47.7928			code_2states ~ NAPRT	0	1.26744	0.1731	0.01591	37.6878
code_3states ~ ADAM17	1	0.0020595	0.2224	0.005728	47.811			code_2states ~ ABRAXAS2	0	2.14516	0.1666	0.01605	39.443
code_3states ~ TYRP1	1	1.80247	0.2215	0.005823	47.8433			code_2states ~ SERINC3	0	1.85095	0.1666	0.01605	39.443
code_3states ~ APOE	1	3.01721	0.2208	0.005897	47.8683			code_2states ~ FNIP2	0	2.75468	0.1665	0.01609	39.4475
code_3states ~ MKKS	1	3.67273	0.2285	0.005897	42.6846			code_2states ~ PDZD4	1	0.58599	0.1665	0.0161	35.9168
code_3states ~ MYO18B	1	-0.090749	0.2284	0.005902	42.6865			code_2states ~ EDRF1	0	0.35793	0.1722	0.01617	37.7188
code_3states ~ DNAH10	1	-0.2134	0.2283	0.00591	42.6889			code_2states ~ ADCYAP1	0	2.13765	0.1717	0.0163	37.7348
code_3states ~ DCLRE1B	1	-0.34481	0.2268	0.006079	42.7447			code_2states ~ IRX2	1	0.92599	0.1656	0.01634	35.9453
code_3states ~ CCKBR	1	3.27697	0.2185	0.006168	47.9565			code_2states ~ EGF	0	2.3914	0.1644	0.01671	39.5208
code_3states ~ RHOBTB1	1	2.8107	0.2258	0.006196	42.7824			code_2states ~ SLC10A2	0	0.74778	0.1701	0.01676	37.7887
code_3states ~ MAST2	1	1.53195	0.218	0.006227	47.9753			code_2states ~ TBX5	0	2.66394	0.1698	0.01687	37.8005
code_3states ~ CMTM5	1	1.71544	0.2175	0.006283	47.993			code_2states ~ ARCN1	1	2.73947	0.1697	0.01688	33.6532
code_3states ~ CSK	1	2.60034	0.2246	0.006327	42.8238			code_2states ~ HPS6	0	3.06891	0.1691	0.01708	37.8243
code_3states ~ CACNG1	1	0.51233	0.2245	0.006343	42.8287			code_2states ~ DAGLA	0	0.47196	0.1688	0.01714	37.8319
code_3states ~ ALCAM	1	0.3511	0.2221	0.006624	42.9142			code_2states ~ APBA1	1	1.5153	0.1629	0.01717	36.0399
code_3states ~ PCNX1	1	-1.0203	0.2213	0.006718	42.9422			code_2states ~ DMTN	0	1.02036	0.1682	0.01734	37.8534
code_3states ~ ADCK2	0.943	-0.30201	0.2208	0.00678	44.733			code_2states ~ C1orf174	0	2.15697	0.1619	0.01749	39.6074
code_3states ~ SH3BP5	1	2.29922	0.2203	0.006853	42.9812			code_2states ~ FIGNL1	0	2.1576	0.1612	0.01772	39.6324
code_3states ~ KIF14	1	3.55822	0.2125	0.006905	48.1787			code_2states ~ TMEM262	0.455	1.01625	0.1605	0.01793	39.3983
code_3states ~ DAO	1	3.12679	0.2188	0.007042	43.035			code_2states ~ TRDMT1	1	1.23634	0.1603	0.01801	36.1317
code_3states ~ SLC35A4	1	1.28308	0.2108	0.007128	48.2411			code_2states ~ XIRP2	1	-0.75041	0.166	0.01802	33.7798
code_3states ~ DAAM2	1	0.94526	0.21	0.007231	48.2692			code_2states ~ TMEM87A	0	2.20223	0.1602	0.01803	39.6661
code_3states ~ CEP250	1	0.90951	0.2098	0.007262	48.2775			code_2states ~ SQLE	0	1.96576	0.16	0.0181	39.6732
code_3states ~ DEDD2	1	2.14499	0.2152	0.007514	43.1625			code_2states ~ FADS6	0	1.99395	0.1588	0.0185	39.715
code_3states ~ ACKR1	1	2.5667	0.2148	0.007561	43.1749			code_2states ~ RAB11FIP4	1	0.21476	0.1638	0.01874	33.8546
code_3states ~ CNNM1	1	-0.33339	0.2146	0.00759	43.1825			code_2states ~ SYNDIG1	0	0.79964	0.158	0.01875	39.7411
code_3states ~ SIGLEC1	1	3.71081	0.2145	0.007603	43.1857			code_2states ~ COLEC10	0	2.07292	0.1571	0.01905	39.7719
code_3states ~ CHRNA9	0.949	0.10676	0.2143	0.007639	44.8068			code_2states ~ BLZF1	0	2.20258	0.1567	0.01919	39.7852
code_3states ~ DIO1	1	3.37573	0.207	0.007647	48.379			code_2states ~ MAN2A1	0	2.16736	0.1613	0.01955	38.0841
code_3states ~ ZNF827	1	0.46589	0.2135	0.007747	43.2227			code_2states ~ ARHGEF33	0	1.12937	0.1609	0.0197	38.0986
code_3states ~ APBA2	1	0.23402	0.2128	0.00785	43.2486			code_2states ~ CCDC180	0	3.11187	0.1598	0.02007	38.1344
code_3states ~ STAM	1	0.77918	0.2126	0.00787	43.2537			code_2states ~ TNFAIP3	0	0.84847	0.1542	0.02008	39.8719
code_3states ~ CEP85	1	2.28085	0.2124	0.007899	43.2609			code_2states ~ EIF2B1	1	1.52694	0.1539	0.02019	36.3505
code_3states ~ SMPD2	1	3.17882	0.2124	0.007902	43.2615			code_2states ~ ERCC3	1	0.44977	0.1591	0.02032	34.0099
code_3states ~ PDP1	1	3.28798	0.2052	0.007907	48.4445			code_2states ~ TGFA	0	2.1395	0.1535	0.02032	39.8951
code_3states ~ UBA6	1	3.88702	0.205	0.00794	48.4526			code_2states ~ PPP1R8	1	1.9524	0.1534	0.02037	36.3678
code_3states ~ MCMBP	1	-0.29813	0.2109	0.008122	43.3156			code_2states ~ BTBD18	0	1.70699	0.1532	0.02045	39.9067
code_3states ~ SH2D3C	1	4.4542	0.21	0.008249	43.3461			code_2states ~ MYOT	0	1.76258	0.1584	0.02056	38.1809
code_3states ~ TICRR	1	-0.13519	0.2095	0.008334	43.3662			code_2states ~ CCN6	1	0.56652	0.1528	0.0206	36.3886
code_3states ~ FGFR4	1	1.56843	0.2021	0.008377	48.5573			code_2states ~ PLN	0	1.16373	0.1582	0.02066	38.1895
code_3states ~ MMAA	1	0.48386	0.2019	0.008417	48.5667			code_2states ~ FASTKD5	0	2.21835	0.1522	0.02081	39.9402
code_3states ~ PSMB5	1	0.88139	0.2085	0.008486	43.4014			code_2states ~ GPR18	0	0.87965	0.1572	0.021	38.2208
code_3states ~ CD9	1	0.96629	0.2082	0.008531	43.412			code_2states ~ KIF20B	0	2.245	0.1568	0.02116	38.236
code_3states ~ CHST10	1	2.99669	0.2081	0.00854	43.414			code_2states ~ CELF4	1	0.90094	0.1562	0.02138	34.1067
code_3states ~ RIMS2	1	1.07023	0.2011	0.008543	48.5958			code_2states ~ RABEP2	0	0.44172	0.1561	0.02139	38.2565
code_3states ~ NSFL1C	1	2.57757	0.2076	0.008622	43.4328			code_2states ~ HDHD5	1	2.49972	0.1558	0.02152	34.1193
code_3states ~ LRRC9	0.987	0.020656	0.207	0.008715	43.9432			code_2states ~ HEATR9	0	2.36883	0.1555	0.02164	38.2784
code_3states ~ GPR19	1	1.79661	0.1999	0.008727	48.6373			code_2states ~ BTBD7	0	0.45465	0.1499	0.02168	40.0182
code_3states ~ CMTR1	1	4.38315	0.1998	0.008752	48.6429			code_2states ~ CXADR	0	2.50162	0.1552	0.02175	38.288
code_3states ~ GPX2	1	0.80187	0.2067	0.008756	43.4629			code_2states ~ TGFBRAP1	0	1.0114	0.1498	0.02175	40.0247
code_3states ~ DLX6	1	0.64131	0.2065	0.00879	43.4706			code_2states ~ TMEM209	1	0.99183	0.1497	0.02179	36.4958
code_3states ~ TIMM44	1	0.27453	0.2063	0.008827	43.4787			code_2states ~ ZHX1	1	3.47732	0.1493	0.02194	36.509
code_3states ~ MYOZ2	1	0.75151	0.2046	0.009089	43.5361			code_2states ~ MTPAP	0	2.53859	0.1492	0.02199	40.0451
code_3states ~ WASHC4	1	0.80987	0.2042	0.009165	43.5525			code_2states ~ DDN	1	-0.009849	0.1544	0.02203	34.1645
code_3states ~ UBXN7	1	1.7567	0.1958	0.009413	48.7851			code_2states ~ UQCRC1	0	2.10531	0.1489	0.02211	40.0553
code_3states ~ SPATA22	1	0.72879	0.1958	0.009423	48.7872			code_2states ~ MINK1	0	2.6625	0.1531	0.02256	38.3582
code_3states ~ CDC42BPB	1	3.84168	0.2019	0.009544	43.6317			code_2states ~ EMSY	1	0.59649	0.1475	0.02264	36.5686
code_3states ~ FER1L5	1	2.8419	0.2015	0.009614	43.6459			code_2states ~ TOM1	1	0.28951	0.1529	0.02265	34.2168
code_3states ~ GORASP2	1	0.71976	0.2015	0.009617	43.6465			code_2states ~ REM2	1	1.19314	0.1472	0.02276	36.5784
code_3states ~ DMXL1	1	0.20232	0.2014	0.009641	43.6515			code_2states ~ MMS19	0	2.43895	0.1525	0.02278	38.3766
code_3states ~ NUMBL	1	0.50647	0.2013	0.009652	43.6537			code_2states ~ DCLRE1C	0	2.53261	0.1472	0.02279	40.1129
code_3states ~ ARCN1	1	3.37702	0.2012	0.009668	43.6569			code_2states ~ NYAP2	1	0.65838	0.1524	0.02284	34.2336
code_3states ~ LYSMD4	1	2.49304	0.2003	0.009828	43.6891			code_2states ~ LPL	0	0.50121	0.1523	0.02287	38.3838
code_3states ~ CRBN	0.98	0.25971	0.199	0.01006	44.4615			code_2states ~ ANAPC4	0	2.42616	0.1467	0.02297	40.1277
code_3states ~ GREB1	1	-0.711	0.1989	0.01007	43.7374			code_2states ~ MGST1	1	1.45399	0.1467	0.02297	36.5958
code_3states ~ SLC45A3	1	0.31718	0.1972	0.01039	43.7985			code_2states ~ IL2RA	1	0.026519	0.1516	0.02315	34.259
code_3states ~ TBC1D32	1	0.5052	0.1968	0.01045	43.8096			code_2states ~ GREM1	1	2.48314	0.1511	0.02336	34.2762
code_3states ~ ERG	1	-0.056473	0.1964	0.01053	43.8231			code_2states ~ DHX29	1	-0.28792	0.1503	0.02368	34.3021
code_3states ~ RPS6KA4	1	-0.51329	0.1963	0.01055	43.8282			code_2states ~ SCG5	0	1.83914	0.1501	0.02376	38.4568
code_3states ~ TOGARAM1	1	-0.94317	0.1955	0.0107	43.855			code_2states ~ ELK4	0	1.89979	0.1499	0.02386	38.4643
code_3states ~ URGCP	1	1.25185	0.1948	0.01085	43.8817			code_2states ~ SCML4	0	0.58436	0.1498	0.02387	38.4656
code_3states ~ IL12B	1	2.81905	0.188	0.01088	49.0662			code_2states ~ TARS2	1	2.41318	0.1496	0.02396	34.324
code_3states ~ CTTNBP2	0.915	3.92675	0.1879	0.01089	51.5238			code_2states ~ SPTB	0	-0.10361	0.1495	0.02401	38.4768
code_3states ~ ICOS	1	3.15371	0.1877	0.01093	49.0763			code_2states ~ UNC45A	1	-1.108	0.1492	0.02414	34.3387
code_3states ~ CTDP1	1	3.38434	0.1941	0.01097	43.9037			code_2states ~ CTSS	0	1.76847	0.1486	0.02436	38.5044
code_3states ~ TRAM2	1	0.25612	0.1938	0.01104	43.9154			code_2states ~ TBC1D20	1	1.3896	0.1427	0.02467	36.7312
code_3states ~ ANAPC4	1	3.50595	0.1866	0.01115	49.1152			code_2states ~ BMP5	1	1.56531	0.1427	0.02469	36.7328
code_3states ~ NCK2	1	0.14818	0.1932	0.01115	43.9348			code_2states ~ CRNKL1	0	1.61841	0.1477	0.02475	38.5341
code_3states ~ PELP1	1	3.38951	0.1927	0.01125	43.9526			code_2states ~ HIVEP1	0.974	-1.4338	0.1477	0.02475	34.9719
code_3states ~ NR4A2	1	0.10069	0.1916	0.01149	43.9931			code_2states ~ INKA1	1	0.48434	0.1475	0.02485	34.3936
code_3states ~ ASB11	1	3.55156	0.1846	0.01158	49.1884			code_2states ~ LIPA	1	0.75287	0.1473	0.02493	34.4
code_3states ~ SIAE	1	3.05597	0.1893	0.01196	44.0725			code_2states ~ SPINT2	1	0.40725	0.1471	0.02501	34.406
code_3states ~ SORBS3	1	2.24247	0.189	0.01203	44.0832			code_2states ~ CX3CR1	0	2.05523	0.1468	0.02513	38.5634
code_3states ~ SPTBN4	1	-1.0071	0.1887	0.01209	44.0924			code_2states ~ USP37	0	0.31996	0.1468	0.02515	38.5648
code_3states ~ SLC35E4	1	3.06789	0.1817	0.01221	49.2909			code_2states ~ DOK2	1	0.81688	0.1467	0.0252	34.4203
code_3states ~ SOX11	1	1.50966	0.1817	0.01221	49.2908			code_2states ~ DOK2	1	0.81688	0.1467	0.0252	34.4203
code_3states ~ TNRC6B	1	1.22202	0.1815	0.01224	49.2952			code_2states ~ NCKAP1L	0	0.83769	0.1415	0.0252	40.3041
code_3states ~ MAGI3	1	2.83522	0.1877	0.01231	44.128			code_2states ~ ADTRP	0	1.92504	0.1413	0.02533	40.3132
code_3states ~ DBNDD2	1	1.85569	0.1809	0.01238	49.3182			code_2states ~ RMC1	0	2.41879	0.1407	0.02558	40.3317
code_3states ~ ASB2	1	2.5747	0.1867	0.01252	44.1615			code_2states ~ GNA13	0	1.96897	0.1455	0.02574	38.6086
code_3states ~ ZWILCH	1	3.72162	0.1801	0.01258	49.3482			code_2states ~ DHX32	0	2.36378	0.1452	0.02585	38.6169
code_3states ~ IL9	1	1.78196	0.1797	0.01266	49.361			code_2states ~ SELENOF	1	0.9206	0.1451	0.02588	34.4709
code_3states ~ HLTF	1	2.81786	0.1857	0.01273	44.1937			code_2states ~ USP19	0	0.89843	0.1443	0.02624	38.6454
code_3states ~ ACSF2	1	3.67795	0.1784	0.01296	49.4063			code_2states ~ ECI1	1	0.41824	0.1441	0.02637	34.5066
code_3states ~ PPP4C	0	0.83014	0.9614	0.01296	-0.785231			code_2states ~ ZFYVE27	1	0.65477	0.1439	0.02643	34.511
code_3states ~ PPP6R3	1	2.65546	0.1838	0.01317	44.2588			code_2states ~ ATP6V0D2	0	1.76293	0.1387	0.02649	40.3984
code_3states ~ SLC38A2	1	1.6312	0.177	0.01329	49.4543			code_2states ~ GASK1A	0	2.87831	0.1436	0.02657	38.669
code_3states ~ HSCB	1	-0.39847	0.1832	0.01331	44.2797			code_2states ~ TMEM41B	1	0.94369	0.1436	0.02658	34.5216
code_3states ~ RILPL1	1	1.46823	0.1769	0.01332	49.459			code_2states ~ ARL6	0	1.7755	0.1431	0.02681	38.686
code_3states ~ PDE7B	1	1.16923	0.1753	0.01371	49.5146			code_2states ~ CECR2	0	0.54037	0.137	0.02733	40.4574
code_3states ~ DRC1	1	3.81188	0.175	0.01379	49.5265			code_2states ~ C1orf112	1	-0.12458	0.1419	0.02735	34.5756
code_3states ~ MYPOP	1	3.52871	0.1749	0.01382	49.53			code_2states ~ TK2	0	1.62152	0.1416	0.0275	38.7342
code_3states ~ ASB15	1	2.94297	0.1744	0.01395	49.549			code_2states ~ DMKN	0	1.86448	0.1364	0.0276	40.4757
code_3states ~ LNX2	1	0.06009	0.1804	0.01401	44.3785			code_2states ~ GPR171	1	0.69368	0.1414	0.02761	34.5937
code_3states ~ TRPM8	1	0.16977	0.1801	0.01407	44.3876			code_2states ~ HS1BP3	0	1.65133	0.1358	0.02791	40.4968
code_3states ~ HBEGF	1	1.1914	0.1738	0.0141	49.569			code_2states ~ KCNA5	0	0.66853	0.1358	0.02793	40.4982
code_3states ~ FSD1L	1	1.17571	0.1734	0.0142	49.5828			code_2states ~ FAM219A	1	1.52375	0.1407	0.02794	34.6159
code_3states ~ GPR171	1	0.67807	0.1793	0.01426	44.4135			code_2states ~ DICER1	0	0.98368	0.1357	0.02798	40.5012
code_3states ~ RPGRIP1L	0.978	0.65604	0.1729	0.01432	50.4028			code_2states ~ CARMIL3	0	0.64178	0.1347	0.02845	40.5329
code_3states ~ ELMO3	1	2.39358	0.1783	0.01452	44.4483			code_2states ~ KAT6B	1	0.54672	0.1346	0.0285	37.0042
code_3states ~ NECTIN1	1	0.36037	0.1779	0.01463	44.4631			code_2states ~ B9D1	0	2.24207	0.1388	0.02889	38.8275
code_3states ~ RRNAD1	1	3.77697	0.177	0.01485	44.4915			code_2states ~ ACAP1	0	2.38865	0.1382	0.02917	38.8458
code_3states ~ MMS19	1	3.29681	0.1768	0.01492	44.5008			code_2states ~ DPP4	0	1.18512	0.1333	0.02918	40.5803
code_3states ~ DLG4	1	1.841	0.1702	0.01505	49.6944			code_2states ~ SFXN5	0	1.84254	0.1332	0.02921	40.5826
code_3states ~ HHIP	1	0.57531	0.1752	0.01534	44.5545			code_2states ~ QSER1	0	0.69239	0.1379	0.02934	38.8564
code_3states ~ USP47	1	-0.77526	0.1746	0.01549	44.573			code_2states ~ CAT	1	1.24594	0.1327	0.02949	37.0684
code_3states ~ TUBGCP4	1	2.29515	0.174	0.01566	44.5945			code_2states ~ RAB25	0	1.03904	0.1322	0.02976	40.6176
code_3states ~ AKAP8	1	2.90861	0.1735	0.01579	44.6102			code_2states ~ TLX2	0	0.16128	0.1368	0.02986	38.89
code_3states ~ KIF21B	1	2.19399	0.1729	0.01595	44.6302			code_2states ~ C8orf74	0	2.58364	0.1365	0.03003	38.9006
code_3states ~ GPER1	1	3.46601	0.1668	0.01601	49.8135			code_2states ~ MYCT1	1	1.08715	0.1363	0.03013	34.7582
code_3states ~ VTA1	1	1.2314	0.166	0.01624	49.8419			code_2states ~ TRAF4	0	1.88	0.1363	0.03015	38.9079
code_3states ~ CCDC180	1	4.0657	0.1711	0.01647	44.6911			code_2states ~ DNTTIP1	1	1.17294	0.1312	0.0303	37.1192
code_3states ~ CASP8	1	-0.034103	0.1709	0.01653	44.6982			code_2states ~ PAX1	1	0.36908	0.1358	0.03042	34.7763
code_3states ~ CASP8	1	-0.034103	0.1709	0.01653	44.6982			code_2states ~ PTH	0	2.09644	0.1307	0.03053	40.6657
code_3states ~ DNTTIP1	1	1.52724	0.165	0.01654	49.8769			code_2states ~ TJP1	0	0.54972	0.1352	0.03069	38.9416
code_3states ~ KIF1C	1	3.89235	0.165	0.01654	49.8764			code_2states ~ PTPN13	1	1.25359	0.1302	0.0308	37.1504
code_3states ~ QSER1	1	0.23293	0.1704	0.01667	44.715			code_2states ~ DPYSL5	1	0.73542	0.1347	0.03096	34.8095
code_3states ~ CCDC112	1	-1.8312	0.1702	0.01675	44.7236			code_2states ~ HES1	0	2.08471	0.1342	0.03123	38.9746
code_3states ~ CSAD	1	0.73744	0.1697	0.01688	44.7385			code_2states ~ MYOZ2	1	0.79587	0.134	0.03137	34.8346
code_3states ~ ETV4	1	0.47489	0.1697	0.0169	44.7407			code_2states ~ OTP	0.585	2.31769	0.1288	0.03161	40.1506
code_3states ~ BBS1	1	1.2297	0.1637	0.01692	49.92			code_2states ~ MAP1B	1	0.038031	0.1326	0.0321	34.8775
code_3states ~ CDH20	1	0.25867	0.1695	0.01694	44.7461			code_2states ~ IFT43	0	2.0142	0.1326	0.03212	39.0272
code_3states ~ DCSTAMP	1	3.42131	0.1636	0.01695	49.9232			code_2states ~ CCR7	0	2.27402	0.1322	0.03233	39.0395
code_3states ~ PTN	1	1.20614	0.1687	0.01718	44.7726			code_2states ~ NOL10	0	0.73151	0.1273	0.03243	40.779
code_3states ~ GGH	1	2.51572	0.1686	0.0172	44.7754			code_2states ~ SETBP1	0	0.36708	0.1269	0.03266	40.7923
code_3states ~ CBLB	1	-0.81982	0.1684	0.01729	44.7851			code_2states ~ SLC2A10	0	2.32541	0.1269	0.03268	40.7935
code_3states ~ MCUB	1	3.74866	0.1617	0.01754	49.9896			code_2states ~ SLC18A2	1	1.08138	0.1266	0.03287	37.272
code_3states ~ ZBTB17	1	3.80861	0.1673	0.01761	44.8204			code_2states ~ ABHD6	1	1.13272	0.1265	0.03291	37.2746
code_3states ~ LIPA	1	0.7962	0.1668	0.01778	44.8391			code_2states ~ PRR19	0	0.60792	0.1311	0.03297	39.0763
code_3states ~ PRKCD	1	2.67012	0.1667	0.01782	44.8426			code_2states ~ SYNC	1	0.5492	0.1306	0.03322	34.9421
code_3states ~ KATNIP	1	-2.3429	0.1662	0.01795	44.8567			code_2states ~ A1CF	0	1.95381	0.126	0.03324	40.8252
code_3states ~ PNISR	1	2.71129	0.1662	0.01797	44.8592			code_2states ~ TCF7L2	1	0.99119	0.1306	0.03324	34.9435
code_3states ~ ADCY7	1	3.53374	0.1601	0.01806	50.0451			code_2states ~ PRKAB1	0	1.19367	0.1305	0.0333	39.0952
code_3states ~ CDC23	1	3.31041	0.16	0.01809	50.0482			code_2states ~ TCERG1	1	2.05058	0.1303	0.03341	34.953
code_3states ~ TMEM262	1	1.51558	0.16	0.01809	50.048			code_2states ~ MLEC	1	0.53847	0.1302	0.03349	34.9572
code_3states ~ RASAL1	1	2.08848	0.1657	0.01812	44.8751			code_2states ~ SLC25A42	0	1.64076	0.1291	0.03409	39.1388
code_3states ~ SMARCA4	1	1.17513	0.1653	0.01823	44.8866			code_2states ~ EXOC6	0	2.20332	0.1241	0.03437	40.8876
code_3states ~ TTC7A	1	3.61565	0.1594	0.01829	50.0693			code_2states ~ RFC3	0	2.30863	0.1286	0.03437	39.1544
code_3states ~ PFKFB3	1	1.7064	0.1577	0.01886	50.1284			code_2states ~ PRX	1	-0.32541	0.1284	0.03451	35.0136
code_3states ~ RBL2	1	1.55	0.1577	0.01886	50.1283			code_2states ~ CPZ	0	0.42334	0.128	0.03475	39.1748
code_3states ~ ZNF687	1	3.34119	0.1574	0.01896	50.1386			code_2states ~ CDC42BPB	1	2.9122	0.1279	0.03482	35.0306
code_3states ~ IL2RA	1	-0.097578	0.1628	0.01906	44.9723			code_2states ~ THUMPD2	0	2.18326	0.1232	0.03488	40.9152
code_3states ~ PLD1	1	0.9646	0.1566	0.01924	50.1667			code_2states ~ RPAP3	0	2.20639	0.1277	0.03494	39.1851
code_3states ~ REM2	1	1.60837	0.1562	0.01936	50.1785			code_2states ~ ZFYVE21	0	0.37207	0.1272	0.03525	39.2016
code_3states ~ CLDN9	1	2.23606	0.1612	0.0196	45.0261			code_2states ~ SP5	1	0.78143	0.1268	0.03546	35.0645
code_3states ~ SVOP	1	0.89406	0.1612	0.0196	45.026			code_2states ~ TNK2	0.422	0.20297	0.126	0.03599	38.8076
code_3states ~ INTS12	1	3.13452	0.1553	0.0197	50.2114			code_2states ~ ZCCHC7	0	1.91872	0.1258	0.03611	39.2467
code_3states ~ LRP2BP	1	2.89102	0.1546	0.01993	50.2334			code_2states ~ USPL1	0	3.23432	0.1256	0.03619	39.2509
code_3states ~ FLT1	1	3.57822	0.1544	0.02002	50.2424			code_2states ~ FKBP10	0	2.10411	0.1208	0.0364	40.9946
code_3states ~ TMEM82	1	0.51842	0.1593	0.02025	45.0883			code_2states ~ HNF1A	0	1.88489	0.1207	0.0365	40.9996
code_3states ~ SREBF2	1	2.80955	0.1593	0.02027	45.09			code_2states ~ MFSD13A	0	2.22401	0.125	0.03657	39.2707
code_3states ~ PRX	1	-0.66304	0.1591	0.02031	45.0944			code_2states ~ LCK	1	0.57274	0.1246	0.03684	35.1359
code_3states ~ NEO1	1	-1.1225	0.1591	0.02032	45.0951			code_2states ~ CCDC148	0	2.65924	0.1201	0.03686	41.0179
code_3states ~ EPM2A	1	1.32026	0.1529	0.02057	50.2935			code_2states ~ FER1L5	1	2.2218	0.1244	0.03696	35.1422
code_3states ~ HS6ST2	1	2.17379	0.158	0.02071	45.1312			code_2states ~ TMEM8B	1	0.37805	0.1199	0.03703	37.4948
code_3states ~ URB2	1	3.31999	0.152	0.0209	50.3246			code_2states ~ RPS6KA5	1	0.73177	0.1242	0.03709	35.1485
code_3states ~ CCDC18	1	-0.38312	0.1574	0.02092	45.1508			code_2states ~ B3GALNT2	0	1.79958	0.1241	0.03716	39.3004
code_3states ~ PLAGL1	1	3.28306	0.1517	0.02101	50.3339			code_2states ~ RRNAD1	1	2.93281	0.1241	0.03717	35.1525
code_3states ~ DHX29	1	-0.46912	0.1571	0.02104	45.1618			code_2states ~ LNX2	1	0.29414	0.1237	0.0374	35.1639
code_3states ~ MRTFA	1	0.093306	0.157	0.02108	45.1653			code_2states ~ ALAS2	0	2.32595	0.1186	0.03786	41.0677
code_3states ~ ABRAXAS2	1	3.20433	0.1513	0.02118	50.3491			code_2states ~ NFU1	1	0.66717	0.1229	0.03791	35.1895
code_3states ~ FAM166C	1	2.74189	0.1566	0.02122	45.1776			code_2states ~ OLFML2B	0	2.0173	0.1183	0.03804	41.0767
code_3states ~ SLC10A2	1	0.67055	0.1566	0.02122	45.1779			code_2states ~ DUSP23	1	0.88701	0.1177	0.03845	37.5647
code_3states ~ CCN6	1	0.86061	0.1505	0.02148	50.3762			code_2states ~ UBA6	1	2.71349	0.1165	0.03931	37.6058
code_3states ~ P4HA2	1	2.97551	0.1556	0.02159	45.2105			code_2states ~ NLRC5	0	2.87129	0.1207	0.03939	39.4089
code_3states ~ MBNL1	1	1.31424	0.1554	0.02169	45.2194			code_2states ~ PLD1	1	0.76017	0.1163	0.03943	37.6116
code_3states ~ ACOX2	1	3.5161	0.1551	0.02179	45.2288			code_2states ~ MMP15	1	1.37781	0.116	0.03963	37.6208
code_3states ~ AP3B2	1	1.49654	0.1497	0.02179	50.4032			code_2states ~ WDR26	0	1.74363	0.1159	0.03973	41.1575
code_3states ~ PDCD4	1	1.18937	0.155	0.02183	45.2321			code_2states ~ KPTN	0	2.07774	0.1198	0.04001	39.4381
code_3states ~ OTOA	1	3.82407	0.1493	0.02193	50.4159			code_2states ~ FOSB	0	2.00084	0.1194	0.04026	39.4498
code_3states ~ SLC13A4	1	3.05385	0.1545	0.022	45.2469			code_2states ~ NCAPD3	1	2.6243	0.1194	0.04027	35.3022
code_3states ~ KCNH8	1	0.42604	0.1544	0.02205	45.2507			code_2states ~ UTP4	1	2.87889	0.119	0.04054	35.3144
code_3states ~ APCDD1	1	3.30189	0.1543	0.02209	45.2542			code_2states ~ ACP7	1	1.17367	0.1146	0.04067	37.6689
code_3states ~ YAF2	0	1.35497	0.2274	0.0225	37.1708			code_2states ~ CSF3	0	0.61829	0.1188	0.04069	39.4697
code_3states ~ DHRS7C	1	3.40523	0.1477	0.02258	50.4716			code_2states ~ EML1	1	0.75941	0.1188	0.04071	35.3223
code_3states ~ CERT1	1	1.94154	0.1476	0.0226	50.4731			code_2states ~ ANKMY2	1	0.90807	0.1186	0.04084	35.3283
code_3states ~ GNRHR	1	-0.038822	0.1519	0.02303	45.3342			code_2states ~ P3H1	0	2.24864	0.1139	0.04113	41.2217
code_3states ~ DCLK3	1	-1.0516	0.1515	0.02317	45.3457			code_2states ~ RICTOR	0	0.55898	0.1181	0.04119	39.4922
code_3states ~ ATL1	1	3.20713	0.1462	0.02318	50.5215			code_2states ~ ABHD12	0	1.78224	0.1133	0.04155	41.2404
code_3states ~ XIRP2	1	-0.90068	0.1513	0.02325	45.3523			code_2states ~ ITM2B	1	1.0474	0.1131	0.04169	37.7149
code_3states ~ CAPRIN2	1	2.5472	0.1509	0.02344	45.3674			code_2states ~ HTR6	0	-0.057469	0.1124	0.04224	41.2711
code_3states ~ SLC1A3	0.999	1.41159	0.1456	0.02344	50.6023			code_2states ~ MEGF8	1	4.357	0.1165	0.04232	35.3943
code_3states ~ MVP	1	1.72267	0.1452	0.02359	50.5541			code_2states ~ CHST9	0	2.10011	0.1123	0.04233	41.275
code_3states ~ CUL7	1	3.8109	0.1504	0.02362	45.3819			code_2states ~ MTM1	0	2.0143	0.1123	0.04235	41.2759
code_3states ~ PLEKHA1	1	0.7378	0.1501	0.02375	45.3927			code_2states ~ SDHAF2	0	0.59734	0.1164	0.04236	39.5441
code_3states ~ PLEKHA1	1	0.7378	0.1501	0.02375	45.3927			code_2states ~ IRX6	0.973	0.91294	0.1162	0.04252	36.0162
code_3states ~ IRX5	1	-0.066933	0.1499	0.02382	45.3987			code_2states ~ TRAF6	0	2.25451	0.1162	0.04255	39.5525
code_3states ~ MSH6	1	3.49198	0.1444	0.02395	50.5834			code_2states ~ WNT2	0	1.84724	0.1161	0.04261	39.5551
code_3states ~ SCML4	1	0.29646	0.1496	0.02398	45.4107			code_2states ~ PTPRF	0	2.13412	0.1115	0.04292	41.3006
code_3states ~ FLRT2	1	1.05622	0.144	0.0241	50.5952			code_2states ~ PLAGL1	1	2.41517	0.1114	0.04297	37.7708
code_3states ~ THRAP3	1	3.68693	0.1434	0.02437	50.616			code_2states ~ PRPH	1	1.18932	0.1155	0.04307	35.4268
code_3states ~ MADD	1	-0.050917	0.1481	0.02458	45.4582			code_2states ~ WDR73	1	2.3269	0.1109	0.04335	37.787
code_3states ~ IKZF3	1	0.217173	0.1478	0.02471	45.4678			code_2states ~ CHST10	1	2.28706	0.115	0.0434	35.4409
code_3states ~ SQOR	1	2.43417	0.1475	0.02484	45.4781			code_2states ~ BEST2	1	0.97313	0.1147	0.04366	35.452
code_3states ~ STRN4	0.93	0.78397	0.142	0.02498	52.7923			code_2states ~ SMPD1	1	0.22114	0.1146	0.04372	35.4549
code_3states ~ WDR76	1	3.50403	0.142	0.025	50.6643			code_2states ~ NHP2	0	1.93112	0.1144	0.04383	39.6075
code_3states ~ GPT2	1	1.83017	0.1419	0.02503	50.6667			code_2states ~ EOGT	1	0.95553	0.1144	0.04385	35.4602
code_3states ~ CLK3	1	1.84358	0.1419	0.02505	50.6685			code_2states ~ HS3ST1	1	0.77585	0.1142	0.044	35.4665
code_3states ~ ARHGAP15	1	0.57319	0.1465	0.02528	45.5114			code_2states ~ SYNGR4	0	1.89532	0.1141	0.04405	39.6168
code_3states ~ NLRX1	1	0.46247	0.1464	0.02532	45.5143			code_2states ~ NGEF	1	0.81826	0.1141	0.04411	35.4711
code_3states ~ POLK	1	2.73477	0.1459	0.02555	45.532			code_2states ~ ROBO2	1	0.65057	0.1099	0.04413	37.8198
code_3states ~ ZNF574	1	0.49817	0.1454	0.02575	45.5461			code_2states ~ WDR17	0	1.96417	0.1099	0.04416	41.3531
code_3states ~ RICTOR	1	0.012676	0.1452	0.02585	45.5539			code_2states ~ PDLIM2	1	0.99648	0.1099	0.04418	37.8221
code_3states ~ OTP	1	3.19826	0.1397	0.02602	50.7399			code_2states ~ PEX14	1	1.1455	0.1099	0.04418	37.8218
code_3states ~ CDK7	1	-0.068557	0.1442	0.02632	45.5881			code_2states ~ ITGA7	0	2.61554	0.1135	0.04456	39.6382
code_3states ~ GLYCTK	1	3.42113	0.1391	0.02633	50.7628			code_2states ~ PDLIM1	1	1.12485	0.1091	0.04479	37.8472
code_3states ~ THUMPD2	1	3.59781	0.1385	0.0266	50.7816			code_2states ~ UBL7	1	1.671	0.1119	0.04578	35.5398
code_3states ~ PCARE	1	4.25894	0.138	0.02682	50.7976			code_2states ~ CATSPER1	0	1.89251	0.1118	0.04585	39.691
code_3states ~ ASCC3	1	1.79932	0.138	0.02684	50.799			code_2states ~ NOP56	1	0.95992	0.1112	0.04629	35.5602
code_3states ~ HS3ST1	1	0.7959	0.143	0.02684	45.6249			code_2states ~ ZBTB49	1	0.86032	0.1107	0.04667	35.5756
code_3states ~ SYNC	1	0.55215	0.1426	0.02705	45.6401			code_2states ~ MEIS2	0	1.21921	0.1063	0.04708	41.4711
code_3states ~ MFAP3L	1	-0.51443	0.1425	0.02707	45.6411			code_2states ~ KIF1C	1	2.77645	0.1061	0.04718	37.9431
code_3states ~ RPAP1	1	2.8654	0.1419	0.02737	45.6623			code_2states ~ PDE1B	0	1.715	0.11	0.0473	39.7486
code_3states ~ TRAFD1	1	0.30201	0.1419	0.02739	45.6637			code_2states ~ PEAR1	0	0.38216	0.11	0.04731	39.7489
code_3states ~ TRAFD1	1	0.30201	0.1419	0.02739	45.6637			code_2states ~ SDR42E2	1	0.30504	0.1099	0.04738	35.6035
code_3states ~ ASPG	1	2.52241	0.1418	0.0274	45.6643			code_2states ~ STOM	0	1.83807	0.1098	0.04742	39.7531
code_3states ~ ASNSD1	1	3.19506	0.1359	0.02788	50.8705			code_2states ~ PLCG2	1	0.76438	0.1097	0.04755	35.6099
code_3states ~ DENND11	1	2.04236	0.1353	0.02815	50.8886			code_2states ~ IP6K1	0.992	0.25674	0.1095	0.04767	35.8268
code_3states ~ OMD	1	2.61263	0.1401	0.02825	45.7216			code_2states ~ ATE1	0	2.25819	0.1093	0.04781	39.7681
code_3states ~ CLRN1	1	2.37075	0.1389	0.02884	45.7609			code_2states ~ GRHL3	0	1.91157	0.1051	0.04806	41.5091
code_3states ~ OXSM	1	1.00843	0.1338	0.02893	50.94			code_2states ~ DISP1	1	0.37301	0.1088	0.04827	35.6375
code_3states ~ FPGS	1	2.0547	0.1387	0.02894	45.7674			code_2states ~ VEPH1	0	1.77069	0.1047	0.04838	41.5212
code_3states ~ SDR42E2	1	0.16874	0.1382	0.02916	45.7818			code_2states ~ URB2	1	2.42046	0.1047	0.04841	37.9906
code_3states ~ TIE1	1	2.6353	0.1381	0.02922	45.7859			code_2states ~ COPS5	1	1.4967	0.1084	0.04858	35.6495
code_3states ~ MXI1	1	1.32183	0.1317	0.03001	51.0092			code_2states ~ NPR2	0	2.12191	0.1043	0.04874	41.5349
code_3states ~ CYP24A1	1	3.46344	0.1316	0.03005	51.0116			code_2states ~ EML3	1	2.72358	0.1038	0.04915	38.0183
code_3states ~ DUSP23	1	1.20817	0.1315	0.03012	51.0163			code_2states ~ SPRY4	0	2.0389	0.1038	0.04917	41.551
code_3states ~ ASXL2	1	4.2719	0.1358	0.03041	45.8611			code_2states ~ FOXRED2	0	0.092506	0.1076	0.04928	39.8242
code_3states ~ CNGA3	1	3.38093	0.131	0.03042	51.0344			code_2states ~ KIAA2012	0	2.41635	0.1035	0.04942	41.5602
code_3states ~ SYNDIG1	1	1.57971	0.1308	0.0305	51.0395			code_2states ~ WASHC5	0	1.1326	0.1031	0.04975	41.5726
code_3states ~ CIT	1	0.25079	0.1353	0.03068	45.8776
code_3states ~ ATP11C	1	1.30771	0.1303	0.03078	51.0565
code_3states ~ PLPP3	1	0.92715	0.1346	0.03102	45.8985
code_3states ~ TRERF1	1	0.89337	0.1297	0.03113	51.0779
code_3states ~ SLC29A3	1	2.46874	0.1343	0.0312	45.9091
code_3states ~ SUCLA2	1	3.34532	0.1295	0.0312	51.0821
code_3states ~ ADCY10	1	2.28474	0.1342	0.03122	45.9107
code_3states ~ MLH3	1	-0.20458	0.1342	0.03123	45.911
code_3states ~ INO80	1	-0.43691	0.134	0.03134	45.9177
code_3states ~ STK31	1	2.9607	0.1338	0.03147	45.9256
code_3states ~ IPO4	1	0.020424	0.1334	0.0317	45.9394
code_3states ~ BIN3	1	2.53963	0.1333	0.03173	45.9413
code_3states ~ LPIN2	1	2.79332	0.1329	0.03193	45.9529
code_3states ~ HNRNPD	1	1.9404	0.1281	0.03198	51.1287
code_3states ~ EMG1	1	2.29278	0.1327	0.03205	45.9598
code_3states ~ TMEM45B	1	3.07826	0.1327	0.03207	45.961
code_3states ~ DPY19L3	1	3.16642	0.1278	0.03217	51.1396
code_3states ~ SUZ12	1	1.37233	0.1277	0.03222	51.1425
code_3states ~ CSF3R	1	3.26512	0.1322	0.03234	45.9766
code_3states ~ IRAG1	1	3.32594	0.1322	0.03234	45.9768
code_3states ~ LRTM2	1	2.36649	0.1321	0.03242	45.9813
code_3states ~ FASTKD5	1	3.51944	0.1271	0.03259	51.1637
code_3states ~ DDN	1	0.01081	0.1317	0.03262	45.9933
code_3states ~ ALDH1A3	1	3.70782	0.1269	0.03268	51.1694
code_3states ~ GEN1	1	0.40762	0.1314	0.0328	46.0035
code_3states ~ ENTPD3	1	2.56524	0.1309	0.03306	46.0184
code_3states ~ ZFYVE16	1	4.952	0.1299	0.03365	46.0516
code_3states ~ PRUNE2	1	1.80693	0.1249	0.03387	51.2361
code_3states ~ PLAUR	1	1.84493	0.1288	0.03429	46.0871
code_3states ~ VPS25	1	1.24934	0.1288	0.03431	46.0876
code_3states ~ GAREM1	1	-0.038382	0.1286	0.03442	46.094
code_3states ~ PGAP1	1	2.91065	0.1238	0.03452	51.2714
code_3states ~ MORC3	1	2.74601	0.1278	0.03489	46.1191
code_3states ~ ENPP2	1	1.2274	0.1231	0.03496	51.2951
code_3states ~ TMEM67	1	0.50119	0.1272	0.03523	46.1375
code_3states ~ GLP2R	1	3.717	0.1225	0.03536	51.3166
code_3states ~ HEATR9	1	2.87633	0.1268	0.03546	46.1499
code_3states ~ SNX15	1	1.33696	0.1263	0.03579	46.1669
code_3states ~ ZMAT5	1	3.17383	0.1216	0.03589	51.3444
code_3states ~ KCNK5	1	2.46207	0.1254	0.03635	46.196
code_3states ~ GNE	1	2.89293	0.1205	0.03664	51.383
code_3states ~ DSCAML1	1	0.70409	0.1247	0.03676	46.2172
code_3states ~ KAT6B	1	0.85367	0.1202	0.03683	51.3926
code_3states ~ PSMD9	1	-0.37049	0.1245	0.03693	46.2256
code_3states ~ YARS2	1	3.21104	0.1236	0.03745	46.2516
code_3states ~ BABAM2	1	2.95772	0.119	0.03761	51.4314
code_3states ~ PSAT1	1	1.29344	0.1189	0.03767	51.4345
code_3states ~ PKN2	1	2.94758	0.1187	0.03781	51.4415
code_3states ~ PLN	1	1.28783	0.123	0.03785	46.2714
code_3states ~ NPY5R	1	3.8698	0.1228	0.03799	46.2784
code_3states ~ RNF19A	1	0.74292	0.1226	0.03813	46.2852
code_3states ~ RBM33	1	0.24102	0.1181	0.0382	51.4605
code_3states ~ DHX36	1	2.89151	0.1223	0.03832	46.2946
code_3states ~ PLCL2	1	-0.22247	0.1223	0.03832	46.2947
code_3states ~ HIVEP2	1	-1.4231	0.1218	0.03864	46.3103
code_3states ~ ARHGEF25	1	2.74579	0.1174	0.0387	51.4845
code_3states ~ USH1G	1	-0.18429	0.1209	0.03925	46.3394
code_3states ~ IFTAP	1	1.38245	0.1166	0.03926	51.5111
code_3states ~ ABCG4	1	3.2213	0.1164	0.03936	51.516
code_3states ~ NOL8	1	2.54356	0.1205	0.0395	46.351
code_3states ~ EDRF1	1	0.38522	0.1201	0.03981	46.3656
code_3states ~ RABGAP1	1	2.74965	0.12	0.03987	46.3686
code_3states ~ SUPT6H	1	3.05917	0.1154	0.04009	51.5502
code_3states ~ PPP2R3A	1	3.10419	0.1153	0.04012	51.5514
code_3states ~ HMBOX1	1	1.12419	0.1196	0.04014	46.381
code_3states ~ CD86	1	2.91265	0.1147	0.04058	51.5728
code_3states ~ INKA1	1	0.59813	0.1189	0.04064	46.4044
code_3states ~ ZNF800	1	2.56171	0.1187	0.04074	46.4088
code_3states ~ STX16	1	1.03255	0.1187	0.04075	46.409
code_3states ~ MMUT	1	1.61352	0.1144	0.04077	51.5812
code_3states ~ MUL1	1	3.32161	0.1187	0.04078	46.4105
code_3states ~ MDFIC	1	3.54113	0.1143	0.04087	51.5857
code_3states ~ ZNF366	1	-0.81155	0.1184	0.04093	46.4173
code_3states ~ SYMPK	1	2.51317	0.118	0.04124	46.4312
code_3states ~ TOP2A	1	3.16253	0.118	0.04124	46.4315
code_3states ~ FLAD1	1	2.5255	0.1171	0.04187	46.4598
code_3states ~ WASHC5	1	1.7576	0.1126	0.0421	51.6406
code_3states ~ CC2D2A	1	-0.083621	0.1167	0.04215	46.4721
code_3states ~ FAM167B	1	2.00066	0.1125	0.04217	51.6439
code_3states ~ PTPRA	1	2.48479	0.1166	0.04224	46.4761
code_3states ~ RHCG	1	2.14811	0.1164	0.04236	46.4811
code_3states ~ GPC2	1	2.26557	0.1163	0.04243	46.4843
code_3states ~ PHF14	1	0.46155	0.1158	0.0428	46.5003
code_3states ~ PIGW	1	3.31077	0.1113	0.04311	51.6846
code_3states ~ PRDM2	1	1.3914	0.111	0.0433	51.6925
code_3states ~ PPP1R8	1	2.55663	0.1107	0.04357	51.7041
code_3states ~ GJB2	1	1.56966	0.1106	0.04359	51.705
code_3states ~ SLC16A12	1	2.4932	0.1147	0.04363	46.5361
code_3states ~ PTGFRN	1	0.049325	0.1144	0.04384	46.5448
code_3states ~ MYOM3	1	0.028146	0.1142	0.04398	46.5506
code_3states ~ GASK1B	1	-0.0033819	0.1142	0.04403	46.5527
code_3states ~ TMEM8B	1	0.61862	0.1099	0.04413	51.7279
code_3states ~ MBTPS1	1	1.43565	0.1098	0.0442	51.7306
code_3states ~ TRDMT1	1	1.7792	0.1098	0.04423	51.7321
code_3states ~ TAB1	1	2.417	0.1139	0.04424	46.5616
code_3states ~ RAB11FIP4	1	0.37073	0.1138	0.04429	46.5637
code_3states ~ RAB11FIP4	1	0.37073	0.1138	0.04429	46.5637
code_3states ~ RAB11FIP4	1	0.37073	0.1138	0.04429	46.5637
code_3states ~ ARL6IP6	1	2.75773	0.1138	0.04433	46.5653
code_3states ~ TNFAIP8L2	1	3.23764	0.1097	0.04434	51.7366
code_3states ~ IFNGR2	1	2.76997	0.1096	0.0444	51.7391
code_3states ~ GREM1	1	2.80733	0.1137	0.04441	46.5688
code_3states ~ ADAR	1	2.90078	0.1093	0.04464	51.749
code_3states ~ SLC25A37	1	2.98296	0.1133	0.04471	46.5812
code_3states ~ SMYD5	1	3.03354	0.1131	0.04487	46.5879
code_3states ~ JUP	1	1.08126	0.1089	0.04494	51.7614
code_3states ~ CLRN2	1	1.4841	0.1088	0.04499	51.7633
code_3states ~ USP4	1	2.87132	0.1126	0.04524	46.603
code_3states ~ SDR39U1	1	3.04382	0.1125	0.04531	46.606
code_3states ~ KANK1	1	4.223	0.1083	0.04539	51.7796
code_3states ~ CX3CL1	1	2.90708	0.1081	0.04557	51.7869
code_3states ~ SCARB2	1	3.1078	0.108	0.04563	51.7896
code_3states ~ SP5	1	0.90534	0.112	0.04565	46.6197
code_3states ~ LRRC7	1	0.39601	0.1119	0.04578	46.6251
code_3states ~ POU6F1	1	2.76854	0.1119	0.04579	46.6253
code_3states ~ GLMP	1	2.40638	0.1117	0.0459	46.6298
code_3states ~ PRPF4	1	1.13127	0.1114	0.04618	46.6413
code_3states ~ SRSF7	1	3.0222	0.1069	0.04657	51.8271
code_3states ~ TMEM81	1	2.77611	0.1108	0.04663	46.6591
code_3states ~ CCNE2	1	-0.17756	0.1107	0.04668	46.6612
code_3states ~ MC4R	1	1.57964	0.1066	0.0468	51.8361
code_3states ~ ARRDC3	1	2.25633	0.1099	0.04736	46.6875
code_3states ~ ITGA11	1	-0.14308	0.1095	0.04765	46.699
code_3states ~ ITGA11	1	-0.14308	0.1095	0.04765	46.699
code_3states ~ SPRTN	1	2.95996	0.1053	0.04793	51.8798
code_3states ~ PHTF1	1	-0.063944	0.1092	0.04795	46.7107
code_3states ~ HSPA5	1	1.93885	0.1088	0.04823	46.7212
code_3states ~ MYSM1	1	1.42281	0.1048	0.04831	51.8944
code_3states ~ KIF3C	1	1.48422	0.1047	0.04843	51.8991
code_3states ~ ABRA	1	0.83289	0.1085	0.04852	46.7324
code_3states ~ SIX4	1	3.35328	0.1044	0.04868	51.9086
code_3states ~ RUNDC3A	1	1.92005	0.1041	0.04889	51.9164
code_3states ~ KYAT1	1	2.18559	0.1079	0.04898	46.7496
code_3states ~ VARS2	1	0.084282	0.1078	0.04904	46.7518
code_3states ~ MYO7B	1	3.34453	0.1076	0.04922	46.7585
code_3states ~ PSPC1	1	0.77568	0.1071	0.04962	46.7738
code_3states ~ LRRC8C	1	2.86394	0.1068	0.0499	46.7841
code_3states ~ MDH1B	1	3.94322	0.103	0.0499	51.9539
code_3states ~ MPI	1	1.51369	0.1068	0.04993	46.785

## Sheet: Table S5
Table S5. Genes coevloving with the testicular position (p-value.max < 0.05).
formula	p-value	r2	AIC			formula	p-value	r2	AIC
code_2states~CD9	1.385e-05	0.5331	16.0862			code_3states~LNX1	5.788e-08	0.7014	21.7238
code_2states~TSPOAP1	9.835e-05	0.4532	24.3594			code_3states~TARS2	8.603e-07	0.6275	27.47
code_2states~NUP155	0.0001512	0.4208	26.4473			code_3states~NSD1	2.007e-06	0.6009	29.1705
code_2states~ERRFI1	0.0001699	0.4156	27.2948			code_3states~ACADS	2.578e-06	0.5775	31.2264
code_2states~LNX1	0.0002001	0.4213	18.5289			code_3states~HACL1	2.884e-06	0.5889	29.9384
code_2states~ASS1	0.0002275	0.4024	23.6582			code_3states~PLEKHG3	3.571e-06	0.5817	30.3901
code_2states~MAP3K9	0.0002814	0.3806	29.5982			code_3states~F2R	4.767e-06	0.5567	32.521
code_2states~ERG	0.0003071	0.3885	26.974			code_3states~MYOF	5.932e-06	0.5491	32.9811
code_2states~PLPP3	0.0004068	0.3877	26.5038			code_3states~EPB42	6e-06	0.5637	31.4865
code_2states~STX17	0.0005124	0.3764	26.9795			code_3states~CHST3	6.025e-06	0.5486	33.0138
code_2states~DOCK2	0.0005332	0.3623	28.1078			code_3states~FAN1	7.89e-06	0.539	38.2206
code_2states~PROSER2	0.0005368	0.3741	27.8752			code_3states~ADAMTS15	8.188e-06	0.5526	32.1426
code_2states~HBEGF	0.00059	0.3574	23.5362			code_3states~EOGT	9.777e-06	0.5312	34.031
code_2states~MSMP	0.0006681	0.3402	30.6293			code_3states~TAF5	1.093e-05	0.5272	34.2643
code_2states~CCDC88A	0.0007049	0.3487	28.6794			code_3states~NAPRT	1.451e-05	0.5166	34.8595
code_2states~CORO6	0.0008508	0.3285	31.8602			code_3states~MTCL1	1.49e-05	0.5304	33.4987
code_2states~B4GALNT1	0.0008513	0.3393	29.0647			code_3states~ATR	1.872e-05	0.5216	33.8836
code_2states~PTPN4	0.0008737	0.3495	28.0751			code_3states~SESN1	1.971e-05	0.505	35.5005
code_2states~ADRB3	0.0009711	0.3441	23.4328			code_3states~PTPN4	2.184e-05	0.5156	34.2073
code_2states~ANKRD27	0.0009907	0.321	31.4306			code_3states~ACSL4	2.238e-05	0.5001	35.9532
code_2states~CTTNBP2	0.001017	0.3304	30.9712			code_3states~HARBI1	2.259e-05	0.5143	34.2776
code_2states~ALG2	0.001033	0.3296	31.002			code_3states~RARRES2	2.796e-05	0.4914	36.2325
code_2states~ACADS	0.001049	0.3288	29.49			code_3states~NRCAM	2.855e-05	0.4906	36.2761
code_2states~IRAK2	0.001111	0.3154	32.4013			code_3states~MEIS2	2.978e-05	0.4753	42.7841
code_2states~ADCY10	0.001205	0.3329	29.5323			code_3states~BRCA1	3.749e-05	0.4798	36.8446
code_2states~AXIN2	0.001309	0.3175	29.9411			code_3states~IRAK2	3.873e-05	0.465	37.4963
code_2states~IRX6	0.001554	0.3086	29.3963			code_3states~TBC1D17	4.148e-05	0.4757	37.0559
code_2states~STX16	0.001577	0.3187	25.3977			code_3states~GPX2	5.362e-05	0.4652	31.5191
code_2states~KIF14	0.001646	0.3057	31.9484			code_3states~TCERG1	5.411e-05	0.4789	29.7658
code_2states~EXPH5	0.001667	0.3157	30.1931			code_3states~USP19	6.262e-05	0.4727	36.4136
code_2states~CACNG1	0.001673	0.3155	23.5621			code_3states~SETD5	6.421e-05	0.4577	30.8756
code_2states~TAF5	0.001679	0.3046	30.4459			code_3states~CDH19	6.825e-05	0.4551	38.0931
code_2states~CECR2	0.001735	0.293	32.5649			code_3states~DAGLA	7.195e-05	0.4529	38.3899
code_2states~PHF12	0.001765	0.302	30.5469			code_3states~PLXDC2	7.937e-05	0.4488	43.0469
code_2states~C1GALT1	0.001795	0.3117	30.344			code_3states~LRIG3	9.402e-05	0.4415	38.7591
code_2states~DENND11	0.001867	0.2892	32.7127			code_3states~SLC46A2	0.0001037	0.4509	27.7996
code_2states~PSAT1	0.001904	0.2882	33.491			code_3states~ARHGEF33	0.0001135	0.4334	39.1501
code_2states~CNOT9	0.001905	0.912	-6.73769			code_3states~DSTYK	0.0001413	0.4371	31.4858
code_2states~SLC46A2	0.001945	0.2969	30.7432			code_3states~MAP3K9	0.000168	0.4036	39.3766
code_2states~ZFYVE16	0.002187	0.3011	29.944			code_3states~OSER1	0.0001736	0.4278	29.5301
code_2states~NCK2	0.002249	0.2995	25.9188			code_3states~ACP7	0.0002019	0.4078	35.5711
code_2states~PLXDC2	0.00262	0.2811	32.8871			code_3states~SNRK	0.0002104	0.419	32.2937
code_2states~PPP1R13L	0.002706	0.2894	30.3742			code_3states~MGST1	0.0002207	0.4038	31.5772
code_2states~SIAE	0.002812	0.2873	31.2518			code_3states~MLXIPL	0.0002682	0.4076	34.0769
code_2states~HS6ST2	0.00282	0.2871	31.2581			code_3states~ASS1	0.0002826	0.3924	37.7707
code_2states~PRMT3	0.002879	0.2761	33.0762			code_3states~ERCC3	0.0002827	0.4051	29.8422
code_2states~NSD1	0.002904	0.2855	30.5171			code_3states~CAT	0.000321	0.3865	35.7456
code_2states~ICOS	0.002961	0.2745	33.1326			code_3states~CD9	0.0003352	0.397	32.0446
code_2states~TRIM69	0.002988	0.2741	32.5441			code_3states~PAXIP1	0.0003595	0.3811	35.9492
code_2states~CNGA3	0.003137	0.2714	33.2486			code_3states~PIGS	0.0003628	0.3807	35.8129
code_2states~ATP1B1	0.003353	0.2678	33.3824			code_3states~MMP15	0.0003658	0.3803	32.6187
code_2states~MEIS2	0.003365	0.2586	34.6326			code_3states~NUMBL	0.0003839	0.3905	40.1808
code_2states~NEDD1	0.003458	0.2758	31.6687			code_3states~CNTFR	0.0004254	0.3732	38.1276
code_2states~RTP1	0.003508	0.2749	26.0392			code_3states~TSPOAP1	0.0004274	0.3853	32.7664
code_2states~ETV4	0.003682	0.2627	32.0263			code_3states~PLCG2	0.0004319	0.3848	32.0002
code_2states~PLEKHG6	0.003916	0.2688	23.8336			code_3states~DNMBP	0.0004372	0.3842	31.4408
code_2states~SKIL	0.004002	0.2581	33.7363			code_3states~MAP1B	0.0005335	0.3744	31.3866
code_2states~RAD1	0.004032	0.2671	28.9399			code_3states~BEST2	0.0005438	0.3734	32.1
code_2states~CDH20	0.004076	0.2571	32.2299			code_3states~NOP56	0.0005459	0.3732	31.2407
code_2states~JAGN1	0.004133	0.2477	34.3039			code_3states~GPR45	0.000579	0.3703	32.6038
code_2states~F2R	0.004136	0.2563	32.2588			code_3states~CBL	0.0006058	0.3681	33.2645
code_2states~ARFIP1	0.004136	0.2657	32.028			code_3states~ZNF341	0.0006319	0.354	33.7402
code_2states~SPINT2	0.004147	0.2655	25.5051			code_3states~RRP12	0.0006335	0.3539	37.7158
code_2states~ZNF687	0.00417	0.2472	34.3217			code_3states~PCNX2	0.0006463	0.3648	32.2451
code_2states~BRWD3	0.004349	0.2536	30.15			code_3states~CCDC88A	0.0006785	0.3624	31.6873
code_2states~FAN1	0.004385	0.2531	33.919			code_3states~SLC35A4	0.0007324	0.3468	35.6961
code_2states~SLC13A4	0.004503	0.2516	32.4286			code_3states~N4BP3	0.0007336	0.3467	37.5574
code_2states~NSFL1C	0.004693	0.2585	32.2811			code_3states~MSMP	0.0007424	0.3351	44.7247
code_2states~ANKRD1	0.004722	0.249	32.5231			code_3states~TBC1D20	0.0007425	0.3461	37.4084
code_2states~ADAM17	0.004723	0.249	27.3895			code_3states~PDZD7	0.0007619	0.3448	38.9074
code_2states~PDCD4	0.004783	0.2574	25.6808			code_3states~ZHX1	0.0007728	0.3441	34.1519
code_2states~CHRNA9	0.004835	0.2477	32.5701			code_3states~STAT6	0.0007864	0.3549	36.4146
code_2states~FGFR4	0.004852	0.239	34.6225			code_3states~LRRTM1	0.0008525	0.3508	32.8131
code_2states~RHCG	0.004859	0.2565	32.3507			code_3states~QSER1	0.0008529	0.3392	43.302
code_2states~OSER1	0.004894	0.2561	28.3571			code_3states~CACNB2	0.0008872	0.3488	32.8949
code_2states~CD86	0.004923	0.2467	34.1495			code_3states~EIF4EBP1	0.00107	0.3278	33.5451
code_2states~PRKCA	0.005113	0.2446	29.9959			code_3states~EP300	0.001074	0.3389	32.5876
code_2states~SLC35A4	0.005117	0.2445	27.9044			code_3states~NEXMIF	0.001086	0.3383	36.8758
code_2states~MORC3	0.00524	0.2522	32.5016			code_3states~ALG9	0.001102	0.3263	34.8744
code_2states~IL12B	0.005348	0.2338	34.8156			code_3states~BFAR	0.001187	0.3337	32.9782
code_2states~ELOVL7	0.005488	0.2406	34.3656			code_3states~SCAF4	0.001202	0.333	36.1007
code_2states~CNNM1	0.005515	0.2492	26.3266			code_3states~ATP8B1	0.001228	0.3319	33.0946
code_2states~PDZD7	0.005607	0.2483	29.0328			code_3states~DICER1	0.001255	0.3197	38.6294
code_2states~PTN	0.005639	0.2391	29.6068			code_3states~RELT	0.001279	0.3298	32.9444
code_2states~GASK1A	0.005729	0.2471	32.6793			code_3states~PPP1R13L	0.001294	0.3292	32.7989
code_2states~DTX4	0.005814	0.2374	34.7786			code_3states~ETV4	0.001302	0.3178	35.8909
code_2states~TBX19	0.005823	0.2373	33.8766			code_3states~SGMS1	0.001306	0.3286	33.6853
code_2states~VIPAS39	0.005886	0.2367	32.9612			code_3states~SRPX	0.001321	0.3281	33.7077
code_2states~CCN6	0.005973	0.2359	30.1777			code_3states~STX17	0.001373	0.326	33.7871
code_2states~FZD4	0.006454	0.2316	34.9854			code_3states~WDR73	0.001442	0.3125	35.4222
code_2states~RIMS2	0.006573	0.2225	34.4803			code_3states~CCDC146	0.001472	0.3224	33.9281
code_2states~GFI1	0.006785	0.2287	29.1524			code_3states~ALCAM	0.001477	0.3222	33.0665
code_2states~SETD5	0.006894	0.2278	31.8827			code_3states~PBRM1	0.001491	0.3216	37.0477
code_2states~ATR	0.007023	0.2352	32.2845			code_3states~ADRB3	0.00152	0.3098	35.0603
code_2states~MFAP3L	0.007088	0.2262	30.3793			code_3states~CLMN	0.00153	0.3203	33.309
code_2states~EPB42	0.007195	0.2338	32.3324			code_3states~ERRFI1	0.001543	0.309	35.5595
code_2states~ZNF362	0.007365	0.2324	32.3787			code_3states~RASSF8	0.001571	0.298	45.6393
code_2states~LNX2	0.007498	0.2231	33.4403			code_3states~HSDL1	0.001576	0.3187	34.6525
code_2states~FNIP2	0.007539	0.2228	34.9944			code_3states~CRLS1	0.001581	0.3078	38.9749
code_2states~AIFM1	0.007553	0.2226	34.9981			code_3states~RTP1	0.001627	0.317	35.0864
code_2states~ACER3	0.007559	0.2309	28.3486			code_3states~DEDD2	0.001629	0.3062	35.9584
code_2states~KCNMB2	0.00758	0.2224	33.4619			code_3states~EIF5B	0.001644	0.3165	34.7379
code_2states~SVEP1	0.007647	0.2219	35.3208			code_3states~DUOXA2	0.001655	0.3161	34.1666
code_2states~TBC1D20	0.007782	0.2209	28.7349			code_3states~CSK	0.001671	0.3049	36.0095
code_2states~SELENOS	0.007801	0.2291	30.931			code_3states~BRWD3	0.001684	0.3045	34.4661
code_2states~FASTKD5	0.007872	0.2203	35.0798			code_3states~AXIN2	0.001765	0.302	36.8337
code_2states~PLEKHM2	0.007925	0.2122	36.3304			code_3states~ACER3	0.001767	0.302	35.3657
code_2states~CNOT10	0.008024	0.2274	33.3485			code_3states~PLEKHG6	0.001771	0.3125	35.542
code_2states~HOXB3	0.008044	0.2191	34.5155			code_3states~CDC16	0.001813	0.3112	34.3525
code_2states~ARCN1	0.008178	0.2263	27.7275			code_3states~ADAM17	0.001875	0.2989	35.9532
code_2states~ERGIC3	0.008181	0.2105	35.654			code_3states~PLXNB1	0.001884	0.2986	35.9633
code_2states~NCDN	0.00826	0.2257	27.1288			code_3states~CNOT9	0.001905	0.912	-6.73769
code_2states~TRAM2	0.008276	0.2174	30.9122			code_3states~ACLY	0.001939	0.2971	38.7902
code_2states~LYST	0.00828	0.2256	32.6106			code_3states~SLC18A2	0.001975	0.2961	39.3964
code_2states~AGA	0.008299	0.2173	35.4823			code_3states~USF3	0.002005	0.3058	33.8588
code_2states~PTK2B	0.008681	0.2228	33.5039			code_3states~SLC9C1	0.002015	0.3055	34.5664
code_2states~GCDH	0.008757	0.2142	35.2895			code_3states~ZBTB49	0.002141	0.3022	34.6889
code_2states~SKOR2	0.008813	0.2219	30.9198			code_3states~AMER1	0.002195	0.2809	37.8023
code_2states~CADPS	0.008835	0.2137	33.7636			code_3states~SENP3	0.002311	0.2878	36.375
code_2states~U2SURP	0.009007	0.2126	32.4059			code_3states~ANKRD27	0.002435	0.285	40.2315
code_2states~IRX5	0.009287	0.2108	33.8618			code_3states~ZBTB16	0.002536	0.293	34.5208
code_2states~ACVR2A	0.009295	0.2108	35.7051			code_3states~DOCK2	0.002558	0.2925	36.2361
code_2states~DCSTAMP	0.009312	0.2033	35.9078			code_3states~KIAA0895L	0.002588	0.2918	35.6578
code_2states~N4BP3	0.009417	0.2027	35.9298			code_3states~ZNF536	0.002599	0.2916	38.1643
code_2states~MYOM3	0.009756	0.208	33.9586			code_3states~LIPE	0.002739	0.2887	35.7725
code_2states~SLC10A2	0.009922	0.2149	32.9675			code_3states~LRRC9	0.002776	0.278	39.5134
code_2states~THRAP3	0.01008	0.2061	35.5656			code_3states~ERG	0.0028	0.2775	35.4914
code_2states~NDEL1	0.01035	0.2046	35.0117			code_3states~TNFRSF1A	0.002849	0.2866	35.2666
code_2states~APC	0.01061	0.2109	33.8989			code_3states~ADAMTS1	0.002973	0.2743	39.1186
code_2states~JUP	0.01066	0.1958	36.1713			code_3states~MROH7	0.003036	0.283	35.3947
code_2states~GPR45	0.01069	0.2104	26.6058			code_3states~SIN3A	0.00306	0.2636	45.2821
code_2states~TNK2	0.01071	0.2103	33.1169			code_3states~HIPK4	0.003109	0.2817	36.0277
code_2states~CA14	0.01072	0.2103	33.1193			code_3states~GFI1	0.003246	0.2696	39.6521
code_2states~MYOF	0.01101	0.201	34.1949			code_3states~FAM189B	0.003258	0.2694	35.7953
code_2states~NLRC5	0.01108	0.2083	33.985			code_3states~EML3	0.003335	0.2681	38.872
code_2states~KPNA6	0.0111	0.1935	36.2509			code_3states~NCDN	0.003413	0.2668	40.0363
code_2states~FADS6	0.01115	0.2003	35.1574			code_3states~SH3BP4	0.003541	0.2559	45.574
code_2states~PLAUR	0.01122	0.1999	35.1686			code_3states~ICE1	0.003634	0.273	36.3417
code_2states~MMS19	0.01131	0.207	34.0253			code_3states~TFRC	0.003742	0.2713	35.8155
code_2states~ZMAT5	0.01133	0.1923	36.2916			code_3states~STRN4	0.003817	0.2519	45.7235
code_2states~RNF182	0.01134	0.1993	34.253			code_3states~FAM135B	0.003876	0.2694	35.886
code_2states~SCRN3	0.01134	0.1993	29.7816			code_3states~KLF4	0.003989	0.2583	37.4711
code_2states~HPS6	0.01141	0.2065	34.042			code_3states~APOE	0.004089	0.257	37.5207
code_2states~CMTM6	0.01144	0.1918	36.3096			code_3states~KCNH8	0.004116	0.2566	38.2539
code_2states~ALKBH5	0.01153	0.1984	34.2858			code_3states~GARRE1	0.004131	0.2657	36.0139
code_2states~DMRT3	0.01165	0.1978	35.2425			code_3states~RPGRIP1L	0.004137	0.2476	45.8838
code_2states~RPN2	0.0117	0.1975	35.8575			code_3states~NOL6	0.004141	0.2656	36.019
code_2states~ZWILCH	0.01172	0.1974	29.7864			code_3states~CTDP1	0.004161	0.2653	35.5174
code_2states~MTRF1L	0.01173	0.1973	35.2561			code_3states~CLCN2	0.004214	0.2553	40.3496
code_2states~UHRF2	0.01184	0.2043	28.7474			code_3states~UTP4	0.004237	0.2643	35.3668
code_2states~SIX6	0.01205	0.1889	36.4104			code_3states~SH3TC2	0.00431	0.2633	35.4013
code_2states~HEATR9	0.01206	0.2032	34.1502			code_3states~RHOBTB1	0.004367	0.2626	36.1253
code_2states~RNF128	0.01216	0.1883	33.8232			code_3states~DMTN	0.004393	0.253	40.541
code_2states~GNE	0.01227	0.1878	36.446			code_3states~CACNG1	0.004415	0.2527	37.2055
code_2states~DAGLA	0.01248	0.1937	35.3775			code_3states~UNC45A	0.004437	0.2525	36.4132
code_2states~TMEM82	0.0126	0.2006	29.192			code_3states~KPNA6	0.004485	0.2519	41.0431
code_2states~HSCB	0.01282	0.1995	33.4704			code_3states~CUL9	0.004798	0.2572	37.9328
code_2states~CDH6	0.01288	0.1919	34.5024			code_3states~MAGI1	0.004989	0.246	41.7523
code_2states~OLFM1	0.01306	0.1911	34.5292			code_3states~ZBTB17	0.005074	0.254	38.555
code_2states~HDHD5	0.01308	0.1983	29.6528			code_3states~VPS33B	0.005087	0.2539	37.0155
code_2states~NR4A2	0.01329	0.1901	30.912			code_3states~RAG1	0.005199	0.2437	40.768
code_2states~GPT2	0.01329	0.1901	30.7936			code_3states~NCAPD3	0.005342	0.2511	38.1472
code_2states~VIT	0.01332	0.19	34.5671			code_3states~MKKS	0.005375	0.2507	36.5406
code_2states~DLK2	0.01333	0.1832	36.6065			code_3states~EML1	0.00541	0.2503	35.8556
code_2states~TBX5	0.01335	0.1971	33.5491			code_3states~DAG1	0.005594	0.2313	46.4828
code_2states~SPRTN	0.0135	0.1824	36.6315			code_3states~TBC1D32	0.005717	0.2384	40.9568
code_2states~TCERG1	0.01355	0.189	34.5999			code_3states~CEP85	0.005762	0.2467	36.6791
code_2states~KCNA5	0.01364	0.1819	36.6509			code_3states~CORO6	0.005777	0.2296	47.3985
code_2states~VAX1	0.01365	0.1885	34.6144			code_3states~ACSF2	0.005847	0.2371	38.2326
code_2states~CCDC63	0.01386	0.1876	35.5814			code_3states~ALG2	0.005852	0.237	38.2345
code_2states~PPFIA4	0.01391	0.1874	34.6513			code_3states~TGFBRAP1	0.005947	0.2362	41.7782
code_2states~DPY19L3	0.01477	0.1773	36.806			code_3states~SALL4	0.005958	0.236	41.782
code_2states~PLEKHA1	0.01491	0.1904	29.0959			code_3states~HEPACAM2	0.006077	0.2268	46.6465
code_2states~PLEKHG3	0.01547	0.1882	27.3294			code_3states~ZNF746	0.006097	0.2347	38.6055
code_2states~OTX2	0.01549	0.1811	34.8608			code_3states~ASPG	0.006228	0.2422	36.834
code_2states~SPATA5	0.01549	0.1881	33.8394			code_3states~C1GALT1	0.006332	0.2326	40.0618
code_2states~PRPF39	0.01562	0.1806	34.8765			code_3states~PDZD4	0.006454	0.2235	43.1387
code_2states~EGF	0.01573	0.1802	36.4327			code_3states~NPHS1	0.006549	0.2393	36.4697
code_2states~VIRMA	0.01582	0.1799	34.9013			code_3states~CDH6	0.006581	0.2305	41.344
code_2states~CBL	0.01591	0.1865	33.8915			code_3states~HPS5	0.006586	0.2304	39.1885
code_2states~RD3	0.01598	0.1793	31.9706			code_3states~UBE4A	0.006678	0.2382	36.4617
code_2states~SERPINF2	0.01607	0.179	34.9314			code_3states~SLC45A3	0.006783	0.2287	43.4872
code_2states~SERINC3	0.01614	0.1723	36.9766			code_3states~SLC2A12	0.007103	0.2261	38.618
code_2states~DMTN	0.0162	0.1785	34.947			code_3states~MCMBP	0.007164	0.2256	37.3646
code_2states~SF3B3	0.01645	0.1776	34.9761			code_3states~PNISR	0.007354	0.2325	37.749
code_2states~SLAMF8	0.01656	0.1772	34.989			code_3states~C9orf135	0.007438	0.2235	41.586
code_2states~ACRBP	0.01661	0.177	30.5749			code_3states~SLC1A3	0.007451	0.2156	47.0484
code_2states~KAT6B	0.01665	0.1769	32.1405			code_3states~SLC35E4	0.007555	0.2226	38.74
code_2states~MTM1	0.01668	0.1767	35.9404			code_3states~RAD1	0.007608	0.2222	37.4834
code_2states~ERCC3	0.01691	0.1828	28.834			code_3states~PIGO	0.00781	0.229	36.5964
code_2states~FANCC	0.01693	0.1759	32.3948			code_3states~B4GALNT1	0.007877	0.2203	39.8247
code_2states~ANK3	0.01697	0.1826	29.0304			code_3states~ABHD6	0.007954	0.2197	42.3533
code_2states~EOGT	0.01699	0.1757	35.0388			code_3states~ARAP3	0.008023	0.2116	47.1938
code_2states~OVOL1	0.01701	0.1693	35.4794			code_3states~GORASP2	0.008026	0.2192	37.5888
code_2states~EDRF1	0.01722	0.1749	35.0652			code_3states~PPP4C	0.008151	0.9997	-14.8514
code_2states~NRCAM	0.01757	0.1737	35.1036			code_3states~DLX6	0.008178	0.2181	38.699
code_2states~TLN1	0.0176	0.1736	35.1068			code_3states~ACRBP	0.008214	0.2179	42.3007
code_2states~KIF3C	0.01764	0.1735	31.4942			code_3states~PDP1	0.008441	0.2163	38.9584
code_2states~MTPAP	0.01772	0.1732	36.664			code_3states~RNF182	0.008563	0.2155	37.7164
code_2states~A1CF	0.01788	0.1726	36.6812			code_3states~SIGLEC1	0.008737	0.2224	36.8073
code_2states~MAP1B	0.01789	0.1793	29.9578			code_3states~MST1R	0.008798	0.222	37.71
code_2states~AP5Z1	0.0179	0.1793	34.1196			code_3states~SUCLA2	0.008804	0.2139	39.6877
code_2states~FOSB	0.01803	0.1788	27.6269			code_3states~CRBN	0.008823	0.2138	39.6666
code_2states~SLC38A2	0.01809	0.1658	36.6271			code_3states~ICOS	0.00892	0.2132	41.6609
code_2states~B9D1	0.01828	0.178	34.9605			code_3states~MBNL1	0.008992	0.2127	37.8125
code_2states~TMEM209	0.01829	0.1651	34.4874			code_3states~TUBGCP4	0.008995	0.2207	37.0515
code_2states~CHST3	0.01833	0.1712	35.1856			code_3states~TRIM2	0.008999	0.2052	47.0424
code_2states~RMC1	0.01835	0.1711	36.1245			code_3states~RHOBTB2	0.00903	0.2205	37.7614
code_2states~GORASP2	0.0184	0.1709	32.2431			code_3states~NYAP2	0.009037	0.2124	37.8223
code_2states~LIPA	0.01842	0.1709	36.1319			code_3states~CCN6	0.00907	0.2122	44.2987
code_2states~OMA1	0.01853	0.1644	37.2422			code_3states~CNNM1	0.009186	0.2115	40.7796
code_2states~IRX2	0.01853	0.1705	32.8927			code_3states~DYNLT4	0.009254	0.2036	45.446
code_2states~KCNH8	0.01876	0.1698	32.9755			code_3states~SH3BP5	0.009274	0.2189	37.6229
code_2states~XIRP2	0.01877	0.1698	35.0537			code_3states~ASB15	0.009603	0.2089	39.212
code_2states~ABRAXAS2	0.0194	0.1618	37.3307			code_3states~RIC1	0.009607	0.2168	38.277
code_2states~CCDC180	0.0194	0.1743	34.2759			code_3states~TNFSF13B	0.009642	0.2087	39.22
code_2states~MAN2A1	0.01959	0.1672	35.3135			code_3states~FGF18	0.009855	0.2074	37.9925
code_2states~HIVEP1	0.0197	0.1669	34.0327			code_3states~SASH3	0.009868	0.2073	39.8764
code_2states~MGST1	0.01973	0.1668	30.3012			code_3states~KIF21B	0.01006	0.214	37.7836
code_2states~PDZD4	0.01977	0.1667	30.8843			code_3states~CLK3	0.01015	0.1985	46.6305
code_2states~MYOT	0.01989	0.1663	35.3427			code_3states~SORBS3	0.01041	0.212	37.85
code_2states~LCLAT1	0.01993	0.1727	34.328			code_3states~PALD1	0.01048	0.2039	42.2606
code_2states~ERAL1	0.02053	0.1709	34.3848			code_3states~NDC80	0.01067	0.2029	42.9297
code_2states~ARHGEF33	0.02078	0.1637	35.4273			code_3states~DAO	0.01071	0.2103	37.2092
code_2states~C9orf135	0.02114	0.1691	27.1565			code_3states~HCN4	0.01088	0.2094	37.28
code_2states~SETBP1	0.02154	0.1558	37.5307			code_3states~RILPL1	0.01169	0.1906	45.9017
code_2states~ZNF451	0.02155	0.1557	37.5318			code_3states~SMARCA4	0.01207	0.1957	41.3225
code_2states~SH2D3C	0.02161	0.1677	29.4693			code_3states~TAF2	0.01211	0.1886	47.9982
code_2states~SMARCA4	0.02178	0.1672	29.4679			code_3states~ALG1	0.01227	0.1878	45.9963
code_2states~ZHX1	0.02186	0.1607	31.1876			code_3states~TMEM262	0.01227	0.1947	41.3458
code_2states~TGFA	0.02189	0.1548	37.5612			code_3states~HBEGF	0.01256	0.1934	44.4872
code_2states~HMGCLL1	0.02197	0.1604	31.7825			code_3states~RRNAD1	0.01263	0.1931	38.4777
code_2states~NAPRT	0.02205	0.1602	35.5408			code_3states~ASB2	0.01279	0.1997	37.5559
code_2states~CTSS	0.02215	0.1662	35.7994			code_3states~ZWILCH	0.01296	0.1916	44.9393
code_2states~RCBTB2	0.02252	0.159	30.8019			code_3states~ZNF507	0.01327	0.1902	39.8442
code_2states~UQCRC1	0.02286	0.1581	36.5463			code_3states~CAPRIN2	0.01329	0.1974	38.3294
code_2states~RSPO2	0.02307	0.1575	35.6271			code_3states~IGSF6	0.01329	0.1901	41.7057
code_2states~DPYSL5	0.02317	0.1634	30.3905			code_3states~UHRF2	0.01331	0.19	38.5797
code_2states~ELL3	0.02332	0.1512	36.5367			code_3states~SFMBT2	0.0136	0.1887	39.8925
code_2states~SLITRK5	0.02353	0.1564	32.0138			code_3states~NCKIPSD	0.0138	0.1812	48.2527
code_2states~SYNC	0.02355	0.1563	34.7734			code_3states~DPP4	0.01382	0.1878	43.4351
code_2states~NYAP2	0.0236	0.1623	30.5717			code_3states~TRPS1	0.01412	0.1799	48.2967
code_2states~KIF1C	0.02387	0.1555	34.4253			code_3states~PELP1	0.01413	0.1936	37.938
code_2states~USH1G	0.02432	0.1544	35.7281			code_3states~CMTM5	0.01451	0.1784	47.3242
code_2states~CYLD	0.02434	0.1543	35.7293			code_3states~PROSER2	0.01458	0.1847	39.7303
code_2states~USPL1	0.02457	0.1598	35.5305			code_3states~KIF14	0.01479	0.1838	40.0554
code_2states~ALCAM	0.02458	0.1598	27.4464			code_3states~PCNX1	0.01499	0.1901	38.0991
code_2states~ADAMTS15	0.02469	0.1595	28.2318			code_3states~PLAGL1	0.01501	0.183	40.0835
code_2states~DOK2	0.02481	0.1592	31.0513			code_3states~BABAM2	0.01514	0.1825	41.9582
code_2states~FER1L5	0.0249	0.159	30.2531			code_3states~MMAA	0.01576	0.1737	47.1183
code_2states~ACSL4	0.02507	0.1525	35.7861			code_3states~DNAH10	0.01577	0.1801	41.1817
code_2states~HNF1A	0.02512	0.1469	37.8238			code_3states~RAI2	0.01595	0.1863	40.304
code_2states~IVD	0.02515	0.1524	35.7922			code_3states~THUMPD2	0.01599	0.1793	40.2059
code_2states~STRN4	0.02534	0.1464	38.5793			code_3states~WAPL	0.01613	0.1723	47.1629
code_2states~CARMIL3	0.02562	0.1457	38.5997			code_3states~CCKBR	0.01627	0.1782	40.24
code_2states~IL2RA	0.02568	0.1571	30.9313			code_3states~UBXN7	0.01633	0.1716	47.7149
code_2states~CXADR	0.02585	0.1567	34.827			code_3states~PRKCD	0.01645	0.1844	38.2335
code_2states~TRDMT1	0.02588	0.1507	31.4414			code_3states~MAGI3	0.01681	0.1831	38.7866
code_2states~GPR18	0.02604	0.1503	35.8582			code_3states~PTPN7	0.01682	0.1763	43.0731
code_2states~KIF20B	0.02641	0.1494	35.8852			code_3states~ASB11	0.01684	0.1762	40.3068
code_2states~ATP6V0D2	0.02642	0.144	38.658			code_3states~LYSMD4	0.01689	0.1828	38.7958
code_2states~SELENOF	0.02647	0.1552	30.6273			code_3states~RASAL1	0.01691	0.1828	38.7978
code_2states~CX3CR1	0.0265	0.1492	35.8914			code_3states~CEP250	0.01709	0.169	48.6647
code_2states~TMEM184C	0.02652	0.1492	35.8932			code_3states~PRDM2	0.01721	0.1749	40.3481
code_2states~MLEC	0.02655	0.1491	32.957			code_3states~HMBOX1	0.01739	0.1743	40.1712
code_2states~RAB15	0.02659	0.1549	29.9512			code_3states~SYNC	0.01742	0.1742	45.2723
code_2states~NHP2	0.02681	0.1544	34.897			code_3states~ARCN1	0.01755	0.1738	39.9181
code_2states~PLXNB1	0.02702	0.1481	32.2985			code_3states~DIO1	0.01793	0.1725	40.4273
code_2states~BRCA1	0.02722	0.1476	35.9424			code_3states~CMTR1	0.01796	0.1724	42.165
code_2states~CUL7	0.02725	0.1476	35.9446			code_3states~RICTOR	0.01802	0.1722	42.318
code_2states~CEP126	0.02729	0.1533	29.2132			code_3states~GPR171	0.01812	0.1719	41.168
code_2states~PCDH9	0.02739	0.1531	29.2097			code_3states~TBX19	0.01817	0.1717	40.4537
code_2states~BTBD18	0.02749	0.147	37.8032			code_3states~DBNDD2	0.01825	0.1653	48.7912
code_2states~MPI	0.02767	0.1524	29.119			code_3states~TYRP1	0.01845	0.1708	44.3174
code_2states~SPTBN4	0.02788	0.1462	33.7784			code_3states~RIMS2	0.01859	0.1642	50.5497
code_2states~CTSK	0.02788	0.1462	36.9246			code_3states~DAAM2	0.01884	0.1634	46.8251
code_2states~C1orf112	0.02791	0.1519	30.1475			code_3states~FAM166C	0.01912	0.1753	38.5713
code_2states~TJP1	0.02798	0.146	35.9948			code_3states~PSAT1	0.01922	0.1623	46.3453
code_2states~FAM219A	0.02844	0.145	33.8048			code_3states~IL12B	0.01945	0.1677	40.5847
code_2states~NFKBIE	0.02861	0.1393	38.0701			code_3states~CDH20	0.01964	0.1736	38.4297
code_2states~SDHAF2	0.02863	0.1446	36.0385			code_3states~LRP2BP	0.01984	0.1665	40.6226
code_2states~RAB11FIP4	0.02866	0.1445	32.8487			code_3states~PLD1	0.02016	0.1655	45.6961
code_2states~SFXN2	0.02869	0.1445	31.2634			code_3states~PTN	0.02019	0.1654	42.3186
code_2states~SLC16A12	0.02887	0.1441	36.054			code_3states~WASHC4	0.02026	0.1717	38.4898
code_2states~RARRES2	0.02911	0.1436	36.0698			code_3states~ELMO3	0.02033	0.1715	38.6905
code_2states~TRIM3	0.02955	0.1374	37.5623			code_3states~SCML4	0.02041	0.1648	40.2086
code_2states~SLC66A1	0.03002	0.1473	29.7549			code_3states~MFAP3L	0.02041	0.1648	42.3312
code_2states~KPTN	0.03003	0.1473	35.1127			code_3states~UBA6	0.02075	0.1638	40.7087
code_2states~PTPRF	0.03013	0.1415	37.6786			code_3states~HDHD5	0.02085	0.1635	39.4476
code_2states~CELF4	0.03026	0.1412	34.0129			code_3states~TRAM2	0.02116	0.1627	39.4757
code_2states~PIGO	0.03034	0.1411	36.1485			code_3states~RAD17	0.02119	0.1567	47.5631
code_2states~TGFBR1	0.03045	0.1465	31.256			code_3states~NR4A2	0.02124	0.1624	40.2852
code_2states~LHFPL5	0.03051	0.1463	35.1431			code_3states~DLG4	0.02155	0.1557	48.0848
code_2states~MYCT1	0.03063	0.1405	34.7704			code_3states~FSD1L	0.02209	0.1601	44.3182
code_2states~PALD1	0.03064	0.1461	29.6987			code_3states~SPTBN4	0.02245	0.1591	39.5895
code_2states~ELAPOR2	0.03076	0.1403	36.1743			code_3states~NEO1	0.02309	0.1575	39.6432
code_2states~ACAP1	0.03088	0.14	36.1816			code_3states~ABRA	0.02325	0.1571	39.6562
code_2states~HES1	0.031	0.1398	36.1893			code_3states~STAM	0.02344	0.1627	38.5614
code_2states~UTP4	0.03101	0.1453	30.574			code_3states~SLC10A2	0.02346	0.1627	38.5631
code_2states~TMEM87A	0.03106	0.1397	30.2625			code_3states~DHX29	0.02356	0.1563	39.6816
code_2states~GPX2	0.0311	0.1396	32.5442			code_3states~VIT	0.02371	0.1559	39.6936
code_2states~KCNIP1	0.03117	0.1395	36.1994			code_3states~PRUNE2	0.02385	0.1555	40.9755
code_2states~MYOZ2	0.0312	0.1449	30.5169			code_3states~PIK3C3	0.02397	0.1613	38.7842
code_2states~RABEP2	0.03129	0.1448	35.1913			code_3states~DCLRE1B	0.02407	0.155	39.7227
code_2states~TRAF4	0.03137	0.1446	35.1956			code_3states~CCDC63	0.02464	0.1536	41.0379
code_2states~TLX2	0.03158	0.1387	36.2241			code_3states~RBL2	0.02465	0.148	47.3379
code_2states~KCNG4	0.03179	0.1383	36.2364			code_3states~PSMB5	0.02502	0.1527	41.7719
code_2states~TARS2	0.03185	0.1382	32.451			code_3states~CHRNA9	0.02532	0.152	40.9798
code_2states~COLEC10	0.03188	0.133	38.2743			code_3states~ALDH1A3	0.02565	0.1512	41.114
code_2states~DSTYK	0.03221	0.143	30.9567			code_3states~PDCD4	0.02606	0.1502	40.6758
code_2states~NGEF	0.03221	0.1375	34.3409			code_3states~KAT6B	0.0261	0.1501	42.9782
code_2states~WNT2	0.03226	0.1374	36.264			code_3states~PHF6	0.02612	0.1501	39.8779
code_2states~ADTRP	0.03244	0.132	38.3072			code_3states~RAB25	0.02617	0.15	44.5485
code_2states~SIN3A	0.03245	0.132	39.0462			code_3states~FGFR4	0.02669	0.1488	44.6798
code_2states~ADAMTS1	0.0325	0.1369	32.2044			code_3states~ARHGEF12	0.02685	0.1543	39.0306
code_2states~DMKN	0.03267	0.1316	38.32			code_3states~EIF5A2	0.02693	0.1483	40.6738
code_2states~USP37	0.03282	0.1364	36.2967			code_3states~ARHGAP15	0.02697	0.1482	39.9392
code_2states~C1orf174	0.03304	0.131	38.3414			code_3states~MYO18B	0.02756	0.1527	40.3226
code_2states~TMEM41B	0.03334	0.1408	28.0266			code_3states~FOXA2	0.02792	0.1461	41.5206
code_2states~GPR171	0.03342	0.1353	34.0191			code_3states~TRIM69	0.02792	0.1461	41.2756
code_2states~HACL1	0.0338	0.14	31.1095			code_3states~SPATA22	0.02859	0.1394	48.1318
code_2states~BEST2	0.03414	0.1393	31.6581			code_3states~MAST2	0.02864	0.1393	49.6505
code_2states~SQLE	0.03419	0.129	38.4056			code_3states~ZNF827	0.02866	0.1502	40.3971
code_2states~CDC42BPB	0.03443	0.1388	33.1033			code_3states~PLEKHM2	0.02874	0.1391	49.6568
code_2states~GNA13	0.03446	0.1334	36.3886			code_3states~SIX4	0.02942	0.1429	41.3747
code_2states~MC3R	0.03446	0.1334	36.3888			code_3states~PCARE	0.0301	0.1416	43.2763
code_2states~FMNL1	0.03453	0.1386	29.7344			code_3states~CLDN9	0.03034	0.1467	39.9211
code_2states~PLAGL1	0.03481	0.1328	32.7776			code_3states~TNRC6B	0.03047	0.1357	48.7422
code_2states~NOP56	0.03485	0.138	30.5364			code_3states~CDC23	0.03047	0.1408	41.4413
code_2states~DUSP26	0.03512	0.1274	35.7076			code_3states~GPR19	0.03103	0.1346	49.8012
code_2states~BRAP	0.03513	0.1323	36.4246			code_3states~PPP6R3	0.03121	0.1449	41.5934
code_2states~BORA	0.03533	0.1319	36.4355			code_3states~OLFM1	0.03146	0.1389	43.3818
code_2states~SCG5	0.03545	0.1317	36.4421			code_3states~MCUB	0.03167	0.1385	41.5139
code_2states~MAP3K13	0.03563	0.1314	36.4513			code_3states~ETFBKMT	0.03171	0.1384	41.5166
code_2states~CYBC1	0.0362	0.1357	31.4949			code_3states~DENND11	0.03174	0.1333	50.5411
code_2states~RICTOR	0.03645	0.13	36.4939			code_3states~DRC1	0.03182	0.1382	41.523
code_2states~TBC1D13	0.03662	0.1298	36.5027			code_3states~HLTF	0.03217	0.1376	42.5459
code_2states~QSER1	0.03672	0.1296	36.5077			code_3states~SYNDIG1	0.03251	0.1319	49.889
code_2states~B3GALNT2	0.03674	0.1296	36.5087			code_3states~MIGA2	0.03287	0.1363	40.3137
code_2states~PHF14	0.03681	0.1346	29.855			code_3states~CCDC180	0.03288	0.1363	43.435
code_2states~WDR73	0.03686	0.1294	31.6204			code_3states~HS3ST1	0.03303	0.1414	40.3832
code_2states~DHX29	0.03692	0.1293	35.3141			code_3states~FANCC	0.03376	0.1297	43.1466
code_2states~TMEM94	0.03702	0.1291	36.5233			code_3states~YEATS2	0.03383	0.1296	49.9639
code_2states~SFXN5	0.03714	0.1289	37.4658			code_3states~RNF128	0.03418	0.129	45.2504
code_2states~ZNF385A	0.03719	0.124	39.3018			code_3states~PRX	0.03421	0.1339	40.389
code_2states~SLC25A42	0.03731	0.1338	36.7922			code_3states~EXPH5	0.03424	0.1391	41.5224
code_2states~DENR	0.03741	0.1285	33.3504			code_3states~ACKR1	0.03424	0.1338	40.3907
code_2states~LAS1L	0.03762	0.1332	31.3776			code_3states~FPGS	0.03428	0.1391	40.1522
code_2states~PLD1	0.03835	0.127	33.9519			code_3states~USP47	0.03435	0.1389	40.7408
code_2states~SLC45A3	0.0386	0.1266	36.6014			code_3states~DCSTAMP	0.0345	0.1333	45.0136
code_2states~OLFML2B	0.03869	0.1264	37.5423			code_3states~TMEM82	0.03452	0.1333	41.208
code_2states~MAP7D1	0.03887	0.1261	37.5509			code_3states~MYCT1	0.0348	0.1328	42.5418
code_2states~RABAC1	0.03894	0.1311	35.6038			code_3states~TRPM8	0.03484	0.1328	44.4625
code_2states~PPARG	0.03912	0.1211	38.0882			code_3states~PLPP3	0.03508	0.1324	41.2382
code_2states~EML1	0.0393	0.1305	30.4455			code_3states~MYOM3	0.03517	0.1375	39.5429
code_2states~SLC25A17	0.03967	0.1299	28.354			code_3states~NECTIN1	0.03534	0.1319	40.4499
code_2states~SASH3	0.03968	0.1299	33.8728			code_3states~CCN3	0.03565	0.1366	39.5285
code_2states~FLRT2	0.03972	0.1248	33.1878			code_3states~SLC1A5	0.03589	0.131	42.4542
code_2states~C1orf216	0.0398	0.1247	34.6759			code_3states~NSFL1C	0.03593	0.1309	44.0371
code_2states~RAB25	0.04004	0.1243	33.2088			code_3states~NCK2	0.03613	0.1306	41.2289
code_2states~SLC31A2	0.04027	0.124	36.6806			code_3states~TICRR	0.03615	0.1357	40.8369
code_2states~IFT43	0.04039	0.1238	38.2296			code_3states~CSAD	0.03617	0.1305	42.4841
code_2states~SYNDIG1	0.0405	0.1191	34.175			code_3states~STX16	0.03626	0.1303	40.4985
code_2states~ACKR1	0.04069	0.1283	29.8199			code_3states~CDC42BPB	0.03635	0.1302	40.503
code_2states~VIL1	0.04086	0.1231	34.5767			code_3states~DNTTIP1	0.0367	0.1296	43.6225
code_2states~FKBP11	0.04087	0.1231	33.6985			code_3states~PLEKHA1	0.03671	0.1296	43.9122
code_2states~DCLRE1C	0.04088	0.1185	38.7393			code_3states~NFU1	0.03699	0.1291	41.2733
code_2states~RRP12	0.04103	0.1229	34.755			code_3states~LNX2	0.03759	0.1282	40.5657
code_2states~RPAP3	0.04117	0.1227	36.7219			code_3states~IFTAP	0.0376	0.1234	50.9939
code_2states~MMP15	0.04118	0.1226	32.1147			code_3states~URGCP	0.03769	0.128	42.5462
code_2states~CAT	0.04127	0.1225	32.2557			code_3states~PDE7B	0.0379	0.1229	50.1765
code_2states~NFU1	0.04139	0.1223	32.7659			code_3states~DUSP23	0.03829	0.1271	46.7883
code_2states~ANKRD52	0.04143	0.1223	36.7335			code_3states~IL9	0.03903	0.1212	49.3684
code_2states~DPP10	0.04174	0.1218	32.7818			code_3states~GREB1	0.0391	0.1308	40.9845
code_2states~DHX32	0.04181	0.1217	36.7508			code_3states~RAB11FIP4	0.03921	0.1256	43.5777
code_2states~ZBTB17	0.04207	0.1262	31.4596			code_3states~SLITRK5	0.03923	0.1256	41.448
code_2states~TNFAIP3	0.04255	0.1162	39.5527			code_3states~TCTN3	0.03923	0.1209	47.6955
code_2states~TMEM67	0.04257	0.1206	36.7843			code_3states~XIRP2	0.03924	0.1256	41.9579
code_2states~KCTD19	0.04261	0.1206	36.7858			code_3states~LRTM2	0.03937	0.1304	40.4127
code_2states~BDNF	0.04281	0.1158	36.8544			code_3states~WASHC5	0.03947	0.1252	45.2658
code_2states~ZFYVE27	0.04317	0.1246	30.9385			code_3states~PSMD9	0.03956	0.1251	40.6616
code_2states~CCDC28A	0.04341	0.1242	35.8074			code_3states~ADCY7	0.0396	0.1204	48.7434
code_2states~APCDD1	0.04355	0.1192	36.8268			code_3states~SLC38A2	0.03965	0.1203	51.9837
code_2states~TIMM44	0.04358	0.1192	36.8278			code_3states~OVOL1	0.03967	0.1203	49.2365
code_2states~CNTFR	0.04373	0.119	32.408			code_3states~SELENOF	0.03985	0.1246	42.7956
code_2states~NOL10	0.04384	0.1144	38.8692			code_3states~ARHGEF25	0.04055	0.1236	41.9783
code_2states~DISP1	0.04389	0.1236	31.0017			code_3states~HS6ST2	0.04066	0.1234	44.3704
code_2states~FANCA	0.04404	0.1186	36.8473			code_3states~APBA2	0.04111	0.1277	41.0786
code_2states~DBR1	0.04448	0.118	36.866			code_3states~DMXL1	0.0412	0.1275	41.0829
code_2states~IGSF9B	0.04484	0.1175	33.9309			code_3states~ATP11C	0.04129	0.1225	43.8431
code_2states~BLZF1	0.04496	0.1173	32.9019			code_3states~ECI1	0.04173	0.1218	41.7348
code_2states~ST6GAL2	0.04509	0.1171	33.9231			code_3states~RCBTB2	0.04193	0.1216	46.7899
code_2states~ATP6V0A1	0.04538	0.1215	35.8903			code_3states~SLC39A4	0.0437	0.119	44.0203
code_2states~OXSM	0.04539	0.1124	37.0076			code_3states~GREM1	0.04388	0.1188	43.7964
code_2states~SLC18A2	0.0458	0.1162	32.5069			code_3states~CBLB	0.04397	0.1234	41.2046
code_2states~SLC5A6	0.04602	0.1116	38.9591			code_3states~GNRHR	0.04525	0.1169	40.9118
code_2states~SDR42E2	0.04611	0.1204	32.0369			code_3states~HNRNPD	0.04554	0.1165	44.0526
code_2states~UNC45A	0.04626	0.1202	33.1224			code_3states~ANKMY2	0.04584	0.1161	41.7384
code_2states~RPS6KA5	0.04627	0.1202	30.0879			code_3states~MADD	0.04604	0.1159	40.944
code_2states~LRRC52	0.04632	0.1112	38.9709			code_3states~SIAE	0.04636	0.1155	42.4513
code_2states~CATSPER1	0.04668	0.115	36.9557			code_3states~TRIM3	0.0466	0.1108	52.2831
code_2states~TTLL1	0.04675	0.1149	36.2089			code_3states~PTK2B	0.04667	0.1197	40.0439
code_2states~LMNA	0.04688	0.1194	31.789			code_3states~CCNE2	0.04703	0.1146	40.9834
code_2states~PRPH	0.04708	0.1191	29.4511			code_3states~MYPOP	0.04718	0.1144	42.2598
code_2states~ZBTB49	0.04721	0.119	31.6747			code_3states~KCNK5	0.04761	0.1184	40.7677
code_2states~MINK1	0.04731	0.1188	33.5102			code_3states~SYDE2	0.04819	0.1177	40.0925
code_2states~PLN	0.04755	0.1139	36.9895			code_3states~PTPN13	0.04821	0.1088	48.5781
code_2states~ALG9	0.04755	0.1139	33.6736			code_3states~C1orf112	0.04822	0.1131	41.0299
code_2states~ZNF346	0.04758	0.1185	32.0066			code_3states~LIPA	0.04921	0.1118	41.0672
code_2states~LPXN	0.04768	0.1138	36.9946			code_3states~FER1L5	0.04965	0.1113	41.0836
code_2states~SMYD5	0.04769	0.1137	33.3442
code_2states~DNTTIP1	0.04805	0.1133	33.24
code_2states~EIF4EBP1	0.04814	0.1177	31.7109
code_2states~BBS2	0.04818	0.1177	36.8016
code_2states~STIM1	0.04824	0.113	37.953
code_2states~APBA1	0.0484	0.1128	31.8885
code_2states~ZNF638	0.04853	0.1172	30.9003
code_2states~CSF3	0.04879	0.1169	36.0251
code_2states~RBM5	0.04903	0.1166	36.834
code_2states~SCML4	0.0494	0.1116	37.0603
code_2states~CIT	0.0494	0.1116	37.0604
code_2states~TMEM262	0.0498	0.1111	33.6276
code_2states~SMPD1	0.04988	0.1155	30.3376
code_2states~TMEM81	0.04992	0.1154	32.3698

## Sheet: Table S6
Table S6. GO enrichment of 180 testicular position-associated genes with Metascape.
GroupID	Category	Term	Description	LogP	Log(q-value)	InTerm_InList	Genes	Symbols
1_Summary	GO Biological Processes	GO:0045787	positive regulation of cell cycle	-6.54363	-2.1962	14/395	672,1978,4212,5017,5325,6868,7709,9125,9510,9928,25942,55968,84440,115426,2071,5810,8313,55055,2672	BRCA1,EIF4EBP1,MEIS2,OVOL1,PLAGL1,ADAM17,ZBTB17,CNOT9,ADAMTS1,KIF14,SIN3A,NSFL1C,RAB11FIP4,UHRF2,ERCC3,RAD1,AXIN2,ZWILCH,GFI1
1_Member	GO Biological Processes	GO:0045787	positive regulation of cell cycle	-6.54363	-2.1962	14/395	672,1978,4212,5017,5325,6868,7709,9125,9510,9928,25942,55968,84440,115426	BRCA1,EIF4EBP1,MEIS2,OVOL1,PLAGL1,ADAM17,ZBTB17,CNOT9,ADAMTS1,KIF14,SIN3A,NSFL1C,RAB11FIP4,UHRF2
1_Member	GO Biological Processes	GO:0090068	positive regulation of cell cycle process	-5.35249	-1.85459	11/303	672,5325,6868,7709,9125,9510,9928,25942,55968,84440,115426	BRCA1,PLAGL1,ADAM17,ZBTB17,CNOT9,ADAMTS1,KIF14,SIN3A,NSFL1C,RAB11FIP4,UHRF2
1_Member	GO Biological Processes	GO:0010564	regulation of cell cycle process	-3.74602	-0.833568	15/789	672,2071,5017,5325,5810,6868,7709,8313,9125,9510,9928,25942,55968,84440,115426	BRCA1,ERCC3,OVOL1,PLAGL1,RAD1,ADAM17,ZBTB17,AXIN2,CNOT9,ADAMTS1,KIF14,SIN3A,NSFL1C,RAB11FIP4,UHRF2
1_Member	GO Biological Processes	GO:0007346	regulation of mitotic cell cycle	-3.48946	-0.805758	13/655	672,1978,2071,4212,5017,5325,6868,9125,9510,9928,25942,55055,55968	BRCA1,EIF4EBP1,ERCC3,MEIS2,OVOL1,PLAGL1,ADAM17,CNOT9,ADAMTS1,KIF14,SIN3A,ZWILCH,NSFL1C
1_Member	GO Biological Processes	GO:0045931	positive regulation of mitotic cell cycle	-3.14324	-0.682668	6/166	1978,4212,6868,9510,25942,55968	EIF4EBP1,MEIS2,ADAM17,ADAMTS1,SIN3A,NSFL1C
1_Member	GO Biological Processes	GO:0000082	G1/S transition of mitotic cell cycle	-2.6919	-0.402814	7/275	1978,2672,5325,6868,9125,9510,9928	EIF4EBP1,GFI1,PLAGL1,ADAM17,CNOT9,ADAMTS1,KIF14
1_Member	GO Biological Processes	GO:0044770	cell cycle phase transition	-2.53573	-0.329802	11/641	672,1978,2071,2672,5017,5325,6868,9125,9510,9928,25942	BRCA1,EIF4EBP1,ERCC3,GFI1,OVOL1,PLAGL1,ADAM17,CNOT9,ADAMTS1,KIF14,SIN3A
1_Member	GO Biological Processes	GO:0044843	cell cycle G1/S phase transition	-2.49799	-0.311844	7/298	1978,2672,5325,6868,9125,9510,9928	EIF4EBP1,GFI1,PLAGL1,ADAM17,CNOT9,ADAMTS1,KIF14
1_Member	GO Biological Processes	GO:1901987	regulation of cell cycle phase transition	-2.42009	-0.279608	9/478	672,2071,5017,5325,6868,9125,9510,9928,25942	BRCA1,ERCC3,OVOL1,PLAGL1,ADAM17,CNOT9,ADAMTS1,KIF14,SIN3A
1_Member	GO Biological Processes	GO:0044772	mitotic cell cycle phase transition	-2.28748	-0.23891	10/595	672,1978,2071,2672,5325,6868,9125,9510,9928,25942	BRCA1,EIF4EBP1,ERCC3,GFI1,PLAGL1,ADAM17,CNOT9,ADAMTS1,KIF14,SIN3A
1_Member	GO Biological Processes	GO:2000045	regulation of G1/S transition of mitotic cell cycle	-2.27289	-0.237938	5/174	5325,6868,9125,9510,9928	PLAGL1,ADAM17,CNOT9,ADAMTS1,KIF14
1_Member	GO Biological Processes	GO:1901990	regulation of mitotic cell cycle phase transition	-2.12314	-0.180542	8/439	672,2071,5325,6868,9125,9510,9928,25942	BRCA1,ERCC3,PLAGL1,ADAM17,CNOT9,ADAMTS1,KIF14,SIN3A
1_Member	GO Biological Processes	GO:1902806	regulation of cell cycle G1/S phase transition	-2.06899	-0.164041	5/195	5325,6868,9125,9510,9928	PLAGL1,ADAM17,CNOT9,ADAMTS1,KIF14
2_Summary	GO Biological Processes	GO:0007176	regulation of epidermal growth factor-activated receptor activity	-5.89642	-1.9552	5/30	867,1839,6868,8440,54206,2185,9125,55704,2039,2264,3593,25778,253260,2149,3656,4293,9928,5919,59338	CBL,HBEGF,ADAM17,NCK2,ERRFI1,PTK2B,CNOT9,CCDC88A,DMTN,FGFR4,IL12B,DSTYK,RICTOR,F2R,IRAK2,MAP3K9,KIF14,RARRES2,PLEKHA1
2_Member	GO Biological Processes	GO:0007176	regulation of epidermal growth factor-activated receptor activity	-5.89642	-1.9552	5/30	867,1839,6868,8440,54206	CBL,HBEGF,ADAM17,NCK2,ERRFI1
2_Member	GO Biological Processes	GO:0007173	epidermal growth factor receptor signaling pathway	-5.8255	-1.9552	8/125	867,1839,2185,6868,8440,9125,54206,55704	CBL,HBEGF,PTK2B,ADAM17,NCK2,CNOT9,ERRFI1,CCDC88A
2_Member	GO Biological Processes	GO:0042058	regulation of epidermal growth factor receptor signaling pathway	-5.66477	-1.91941	7/92	867,1839,6868,8440,9125,54206,55704	CBL,HBEGF,ADAM17,NCK2,CNOT9,ERRFI1,CCDC88A
2_Member	GO Biological Processes	GO:1901184	regulation of ERBB signaling pathway	-5.45082	-1.85459	7/99	867,1839,6868,8440,9125,54206,55704	CBL,HBEGF,ADAM17,NCK2,CNOT9,ERRFI1,CCDC88A
2_Member	GO Biological Processes	GO:0045742	positive regulation of epidermal growth factor receptor signaling pathway	-5.31026	-1.85459	5/39	867,1839,6868,9125,55704	CBL,HBEGF,ADAM17,CNOT9,CCDC88A
2_Member	GO Biological Processes	GO:0038127	ERBB signaling pathway	-5.29893	-1.85459	8/147	867,1839,2185,6868,8440,9125,54206,55704	CBL,HBEGF,PTK2B,ADAM17,NCK2,CNOT9,ERRFI1,CCDC88A
2_Member	GO Biological Processes	GO:1901186	positive regulation of ERBB signaling pathway	-5.20028	-1.8071	5/41	867,1839,6868,9125,55704	CBL,HBEGF,ADAM17,CNOT9,CCDC88A
2_Member	GO Biological Processes	GO:0018108	peptidyl-tyrosine phosphorylation	-4.49061	-1.24644	11/375	867,1839,2039,2185,2264,3593,6868,8440,25778,54206,253260	CBL,HBEGF,DMTN,PTK2B,FGFR4,IL12B,ADAM17,NCK2,DSTYK,ERRFI1,RICTOR
2_Member	GO Biological Processes	GO:0018212	peptidyl-tyrosine modification	-4.45919	-1.24644	11/378	867,1839,2039,2185,2264,3593,6868,8440,25778,54206,253260	CBL,HBEGF,DMTN,PTK2B,FGFR4,IL12B,ADAM17,NCK2,DSTYK,ERRFI1,RICTOR
2_Member	GO Biological Processes	GO:0050730	regulation of peptidyl-tyrosine phosphorylation	-4.28936	-1.14605	9/262	867,1839,2039,2185,3593,6868,8440,54206,253260	CBL,HBEGF,DMTN,PTK2B,IL12B,ADAM17,NCK2,ERRFI1,RICTOR
2_Member	GO Molecular Functions	GO:0005154	epidermal growth factor receptor binding	-4.24136	-1.14597	4/33	867,1839,9125,55704	CBL,HBEGF,CNOT9,CCDC88A
2_Member	GO Molecular Functions	GO:0070851	growth factor receptor binding	-3.51874	-0.805758	6/141	867,1839,3593,6868,9125,55704	CBL,HBEGF,IL12B,ADAM17,CNOT9,CCDC88A
2_Member	GO Biological Processes	GO:0061097	regulation of protein tyrosine kinase activity	-3.45422	-0.805758	5/94	867,1839,6868,8440,54206	CBL,HBEGF,ADAM17,NCK2,ERRFI1
2_Member	GO Biological Processes	GO:0033674	positive regulation of kinase activity	-3.26389	-0.710137	12/604	1839,2149,2185,2264,3593,3656,4293,6868,9928,25778,55704,253260	HBEGF,F2R,PTK2B,FGFR4,IL12B,IRAK2,MAP3K9,ADAM17,KIF14,DSTYK,CCDC88A,RICTOR
2_Member	GO Biological Processes	GO:0007169	transmembrane receptor protein tyrosine kinase signaling pathway	-2.99277	-0.604384	13/741	867,1839,2185,2264,3593,5919,6868,8440,9125,25778,54206,55704,59338	CBL,HBEGF,PTK2B,FGFR4,IL12B,RARRES2,ADAM17,NCK2,CNOT9,DSTYK,ERRFI1,CCDC88A,PLEKHA1
2_Member	GO Biological Processes	GO:0032147	activation of protein kinase activity	-2.87931	-0.523113	8/329	2149,2185,3593,3656,4293,9928,55704,253260	F2R,PTK2B,IL12B,IRAK2,MAP3K9,KIF14,CCDC88A,RICTOR
2_Member	GO Biological Processes	GO:0010469	regulation of signaling receptor activity	-2.82926	-0.494665	6/191	867,1839,2185,6868,8440,54206	CBL,HBEGF,PTK2B,ADAM17,NCK2,ERRFI1
2_Member	GO Biological Processes	GO:0051347	positive regulation of transferase activity	-2.81151	-0.485273	12/682	1839,2149,2185,2264,3593,3656,4293,6868,9928,25778,55704,253260	HBEGF,F2R,PTK2B,FGFR4,IL12B,IRAK2,MAP3K9,ADAM17,KIF14,DSTYK,CCDC88A,RICTOR
2_Member	GO Biological Processes	GO:0045860	positive regulation of protein kinase activity	-2.63489	-0.370246	10/531	1839,2149,2185,3593,3656,4293,6868,9928,55704,253260	HBEGF,F2R,PTK2B,IL12B,IRAK2,MAP3K9,ADAM17,KIF14,CCDC88A,RICTOR
2_Member	GO Biological Processes	GO:0050731	positive regulation of peptidyl-tyrosine phosphorylation	-2.08721	-0.172752	5/193	1839,2185,3593,6868,253260	HBEGF,PTK2B,IL12B,ADAM17,RICTOR
3_Summary	GO Biological Processes	GO:0061025	membrane fusion	-4.79963	-1.4522	8/172	928,8675,26509,55014,55968,81501,84079,90342,4131,5337,55704,57731,59338	CD9,STX16,MYOF,STX17,NSFL1C,DCSTAMP,ANKRD27,FER1L5,MAP1B,PLD1,CCDC88A,SPTBN4,PLEKHA1
3_Member	GO Biological Processes	GO:0061025	membrane fusion	-4.79963	-1.4522	8/172	928,8675,26509,55014,55968,81501,84079,90342	CD9,STX16,MYOF,STX17,NSFL1C,DCSTAMP,ANKRD27,FER1L5
3_Member	GO Biological Processes	GO:0000768	syncytium formation by plasma membrane fusion	-3.25139	-0.710137	4/59	928,26509,81501,90342	CD9,MYOF,DCSTAMP,FER1L5
3_Member	GO Biological Processes	GO:0140253	cell-cell fusion	-3.25139	-0.710137	4/59	928,26509,81501,90342	CD9,MYOF,DCSTAMP,FER1L5
3_Member	GO Biological Processes	GO:0006949	syncytium formation	-3.19628	-0.685368	4/61	928,26509,81501,90342	CD9,MYOF,DCSTAMP,FER1L5
3_Member	GO Biological Processes	GO:0007520	myoblast fusion	-2.63894	-0.370246	3/41	928,26509,90342	CD9,MYOF,FER1L5
3_Member	GO Molecular Functions	GO:0005543	phospholipid binding	-2.01867	-0.139587	8/458	4131,5337,26509,55704,55968,57731,59338,90342	MAP1B,PLD1,MYOF,CCDC88A,NSFL1C,SPTBN4,PLEKHA1,FER1L5
4_Summary	GO Biological Processes	GO:0009636	response to toxic substance	-4.60481	-1.29878	13/506	445,847,867,1978,2176,2185,2877,4131,4257,4929,6571,51526,59338,2071,25942,93100,2039,54407,85365,2182,26061	ASS1,CAT,CBL,EIF4EBP1,FANCC,PTK2B,GPX2,MAP1B,MGST1,NR4A2,SLC18A2,OSER1,PLEKHA1,ERCC3,SIN3A,NAPRT,DMTN,SLC38A2,ALG2,ACSL4,HACL1
4_Member	GO Biological Processes	GO:0009636	response to toxic substance	-4.60481	-1.29878	13/506	445,847,867,1978,2176,2185,2877,4131,4257,4929,6571,51526,59338	ASS1,CAT,CBL,EIF4EBP1,FANCC,PTK2B,GPX2,MAP1B,MGST1,NR4A2,SLC18A2,OSER1,PLEKHA1
4_Member	GO Biological Processes	GO:0006979	response to oxidative stress	-3.77942	-0.833568	11/451	847,2071,2176,2185,2877,4257,4929,25942,51526,59338,93100	CAT,ERCC3,FANCC,PTK2B,GPX2,MGST1,NR4A2,SIN3A,OSER1,PLEKHA1,NAPRT
4_Member	GO Biological Processes	GO:0034599	cellular response to oxidative stress	-3.0803	-0.640369	8/306	847,2176,2877,4257,4929,25942,51526,59338	CAT,FANCC,GPX2,MGST1,NR4A2,SIN3A,OSER1,PLEKHA1
4_Member	GO Biological Processes	GO:0010035	response to inorganic substance	-2.56533	-0.348231	10/543	445,847,2039,2176,2185,4131,51526,54407,59338,85365	ASS1,CAT,DMTN,FANCC,PTK2B,MAP1B,OSER1,SLC38A2,PLEKHA1,ALG2
4_Member	GO Cellular Components	GO:0044438	microbody part	-2.38876	-0.274329	4/101	847,2182,4257,26061	CAT,ACSL4,MGST1,HACL1
4_Member	GO Cellular Components	GO:0044439	peroxisomal part	-2.38876	-0.274329	4/101	847,2182,4257,26061	CAT,ACSL4,MGST1,HACL1
4_Member	GO Molecular Functions	GO:0004601	peroxidase activity	-2.32134	-0.248065	3/53	847,2877,4257	CAT,GPX2,MGST1
4_Member	GO Biological Processes	GO:0098869	cellular oxidant detoxification	-2.31427	-0.247871	4/106	847,2176,2877,4257	CAT,FANCC,GPX2,MGST1
4_Member	GO Biological Processes	GO:0097237	cellular response to toxic substance	-2.295	-0.23891	6/245	847,2176,2877,4257,51526,59338	CAT,FANCC,GPX2,MGST1,OSER1,PLEKHA1
4_Member	GO Molecular Functions	GO:0016684	oxidoreductase activity, acting on peroxide as acceptor	-2.23285	-0.229023	3/57	847,2877,4257	CAT,GPX2,MGST1
4_Member	GO Cellular Components	GO:0005778	peroxisomal membrane	-2.15102	-0.189203	3/61	847,2182,4257	CAT,ACSL4,MGST1
4_Member	GO Cellular Components	GO:0031903	microbody membrane	-2.15102	-0.189203	3/61	847,2182,4257	CAT,ACSL4,MGST1
4_Member	GO Biological Processes	GO:1990748	cellular detoxification	-2.13829	-0.182784	4/119	847,2176,2877,4257	CAT,FANCC,GPX2,MGST1
5_Summary	GO Biological Processes	GO:0048872	homeostasis of number of cells	-4.44716	-1.24644	9/250	2038,2039,2149,2176,3988,6868,54440,57864,80177	EPB42,DMTN,F2R,FANCC,LIPA,ADAM17,SASH3,SLC46A2,MYCT1
5_Member	GO Biological Processes	GO:0048872	homeostasis of number of cells	-4.44716	-1.24644	9/250	2038,2039,2149,2176,3988,6868,54440,57864,80177	EPB42,DMTN,F2R,FANCC,LIPA,ADAM17,SASH3,SLC46A2,MYCT1
5_Member	GO Biological Processes	GO:0048873	homeostasis of number of cells within a tissue	-3.22118	-0.686668	3/26	2149,3988,54440	F2R,LIPA,SASH3
6_Summary	GO Molecular Functions	GO:0051020	GTPase binding	-4.41778	-1.24644	11/382	1102,1794,23086,54206,55200,55704,57189,84079,84440,128637,100271715,5364,2149,2185,253260	RCBTB2,DOCK2,EXPH5,ERRFI1,PLEKHG6,CCDC88A,DENND11,ANKRD27,RAB11FIP4,TBC1D20,ARHGEF33,PLXNB1,F2R,PTK2B,RICTOR
6_Member	GO Molecular Functions	GO:0051020	GTPase binding	-4.41778	-1.24644	11/382	1102,1794,23086,54206,55200,55704,57189,84079,84440,128637,100271715	RCBTB2,DOCK2,EXPH5,ERRFI1,PLEKHG6,CCDC88A,DENND11,ANKRD27,RAB11FIP4,TBC1D20,ARHGEF33
6_Member	GO Molecular Functions	GO:0005085	guanyl-nucleotide exchange factor activity	-3.5393	-0.805758	7/197	1102,1794,55200,55704,57189,84079,100271715	RCBTB2,DOCK2,PLEKHG6,CCDC88A,DENND11,ANKRD27,ARHGEF33
6_Member	GO Molecular Functions	GO:0030695	GTPase regulator activity	-2.41959	-0.279608	7/308	1794,5364,54206,55200,55704,84079,128637	DOCK2,PLXNB1,ERRFI1,PLEKHG6,CCDC88A,ANKRD27,TBC1D20
6_Member	GO Biological Processes	GO:0043087	regulation of GTPase activity	-2.40245	-0.274329	9/481	1794,2149,2185,5364,54206,55200,84079,128637,253260	DOCK2,F2R,PTK2B,PLXNB1,ERRFI1,PLEKHG6,ANKRD27,TBC1D20,RICTOR
6_Member	GO Biological Processes	GO:0043547	positive regulation of GTPase activity	-2.28922	-0.23891	8/411	1794,2149,2185,5364,54206,55200,84079,128637	DOCK2,F2R,PTK2B,PLXNB1,ERRFI1,PLEKHG6,ANKRD27,TBC1D20
6_Member	GO Molecular Functions	GO:0031267	small GTPase binding	-2.11499	-0.179877	5/190	23086,54206,84079,84440,128637	EXPH5,ERRFI1,ANKRD27,RAB11FIP4,TBC1D20
6_Member	GO Molecular Functions	GO:0060589	nucleoside-triphosphatase regulator activity	-2.10424	-0.173452	7/353	1794,5364,54206,55200,55704,84079,128637	DOCK2,PLXNB1,ERRFI1,PLEKHG6,CCDC88A,ANKRD27,TBC1D20
6_Member	GO Molecular Functions	GO:0005096	GTPase activator activity	-2.02963	-0.149066	6/279	1794,5364,54206,55200,84079,128637	DOCK2,PLXNB1,ERRFI1,PLEKHG6,ANKRD27,TBC1D20
7_Summary	GO Biological Processes	GO:0016049	cell growth	-4.23812	-1.14597	12/473	214,1839,2185,4131,4897,6597,6868,9699,9928,10439,25942,81501,2039,4929,5364,5764,26050,57111,57731,79955,84079,2038,254065,2672,5337,55704,128637,57624,54440,928,10848,59338,55209,79953,2149	ALCAM,HBEGF,PTK2B,MAP1B,NRCAM,SMARCA4,ADAM17,RIMS2,KIF14,OLFM1,SIN3A,DCSTAMP,DMTN,NR4A2,PLXNB1,PTN,SLITRK5,RAB25,SPTBN4,PDZD7,ANKRD27,EPB42,BRWD3,GFI1,PLD1,CCDC88A,TBC1D20,NYAP2,SASH3,CD9,PPP1R13L,PLEKHA1,SETD5,SYNDIG1,F2R
7_Member	GO Biological Processes	GO:0016049	cell growth	-4.23812	-1.14597	12/473	214,1839,2185,4131,4897,6597,6868,9699,9928,10439,25942,81501	ALCAM,HBEGF,PTK2B,MAP1B,NRCAM,SMARCA4,ADAM17,RIMS2,KIF14,OLFM1,SIN3A,DCSTAMP
7_Member	GO Biological Processes	GO:0000904	cell morphogenesis involved in differentiation	-4.16175	-1.12656	15/723	214,2039,4131,4897,4929,5364,5764,9928,10439,25942,26050,57111,57731,79955,84079	ALCAM,DMTN,MAP1B,NRCAM,NR4A2,PLXNB1,PTN,KIF14,OLFM1,SIN3A,SLITRK5,RAB25,SPTBN4,PDZD7,ANKRD27
7_Member	GO Biological Processes	GO:0001558	regulation of cell growth	-4.15176	-1.12656	11/409	1839,2185,4131,4897,6597,6868,9699,9928,10439,25942,81501	HBEGF,PTK2B,MAP1B,NRCAM,SMARCA4,ADAM17,RIMS2,KIF14,OLFM1,SIN3A,DCSTAMP
7_Member	GO Biological Processes	GO:0022604	regulation of cell morphogenesis	-4.12629	-1.12128	12/486	2038,2039,2185,4131,4897,5364,5764,9699,10439,25942,84079,254065	EPB42,DMTN,PTK2B,MAP1B,NRCAM,PLXNB1,PTN,RIMS2,OLFM1,SIN3A,ANKRD27,BRWD3
7_Member	GO Biological Processes	GO:0120035	regulation of plasma membrane bounded cell projection organization	-3.73414	-0.833568	14/703	2039,2185,2672,4131,4897,5337,5364,5764,9699,10439,25942,55704,84079,128637	DMTN,PTK2B,GFI1,MAP1B,NRCAM,PLD1,PLXNB1,PTN,RIMS2,OLFM1,SIN3A,CCDC88A,ANKRD27,TBC1D20
7_Member	GO Biological Processes	GO:0031344	regulation of cell projection organization	-3.67768	-0.821616	14/712	2039,2185,2672,4131,4897,5337,5364,5764,9699,10439,25942,55704,84079,128637	DMTN,PTK2B,GFI1,MAP1B,NRCAM,PLD1,PLXNB1,PTN,RIMS2,OLFM1,SIN3A,CCDC88A,ANKRD27,TBC1D20
7_Member	GO Biological Processes	GO:0048812	neuron projection morphogenesis	-3.55318	-0.805758	13/645	214,4131,4897,4929,5364,5764,9699,10439,25942,26050,57624,57731,84079	ALCAM,MAP1B,NRCAM,NR4A2,PLXNB1,PTN,RIMS2,OLFM1,SIN3A,SLITRK5,NYAP2,SPTBN4,ANKRD27
7_Member	GO Biological Processes	GO:0040008	regulation of growth	-3.53392	-0.805758	13/648	1839,2185,4131,4897,6597,6868,9699,9928,10439,25942,54440,57731,81501	HBEGF,PTK2B,MAP1B,NRCAM,SMARCA4,ADAM17,RIMS2,KIF14,OLFM1,SIN3A,SASH3,SPTBN4,DCSTAMP
7_Member	GO Biological Processes	GO:0120039	plasma membrane bounded cell projection morphogenesis	-3.46435	-0.805758	13/659	214,4131,4897,4929,5364,5764,9699,10439,25942,26050,57624,57731,84079	ALCAM,MAP1B,NRCAM,NR4A2,PLXNB1,PTN,RIMS2,OLFM1,SIN3A,SLITRK5,NYAP2,SPTBN4,ANKRD27
7_Member	GO Biological Processes	GO:0048858	cell projection morphogenesis	-3.43946	-0.805024	13/663	214,4131,4897,4929,5364,5764,9699,10439,25942,26050,57624,57731,84079	ALCAM,MAP1B,NRCAM,NR4A2,PLXNB1,PTN,RIMS2,OLFM1,SIN3A,SLITRK5,NYAP2,SPTBN4,ANKRD27
7_Member	GO Biological Processes	GO:0048667	cell morphogenesis involved in neuron differentiation	-3.42655	-0.805024	12/579	214,4131,4897,4929,5364,5764,10439,25942,26050,57731,79955,84079	ALCAM,MAP1B,NRCAM,NR4A2,PLXNB1,PTN,OLFM1,SIN3A,SLITRK5,SPTBN4,PDZD7,ANKRD27
7_Member	GO Biological Processes	GO:0010975	regulation of neuron projection development	-3.42006	-0.805024	11/497	2185,2672,4131,4897,5364,5764,9699,10439,25942,55704,84079	PTK2B,GFI1,MAP1B,NRCAM,PLXNB1,PTN,RIMS2,OLFM1,SIN3A,CCDC88A,ANKRD27
7_Member	GO Biological Processes	GO:0032990	cell part morphogenesis	-3.34193	-0.757926	13/679	214,4131,4897,4929,5364,5764,9699,10439,25942,26050,57624,57731,84079	ALCAM,MAP1B,NRCAM,NR4A2,PLXNB1,PTN,RIMS2,OLFM1,SIN3A,SLITRK5,NYAP2,SPTBN4,ANKRD27
7_Member	GO Biological Processes	GO:0048589	developmental growth	-3.25757	-0.710137	12/605	214,928,4131,4897,5764,9699,10439,10848,25942,54440,57731,59338	ALCAM,CD9,MAP1B,NRCAM,PTN,RIMS2,OLFM1,PPP1R13L,SIN3A,SASH3,SPTBN4,PLEKHA1
7_Member	GO Biological Processes	GO:1990138	neuron projection extension	-3.17076	-0.685368	6/164	214,4131,4897,9699,10439,25942	ALCAM,MAP1B,NRCAM,RIMS2,OLFM1,SIN3A
7_Member	GO Biological Processes	GO:0048675	axon extension	-3.07156	-0.640369	5/114	214,4131,4897,10439,25942	ALCAM,MAP1B,NRCAM,OLFM1,SIN3A
7_Member	GO Biological Processes	GO:0007416	synapse assembly	-3.04991	-0.631901	6/173	4131,4897,5364,26050,55209,79953	MAP1B,NRCAM,PLXNB1,SLITRK5,SETD5,SYNDIG1
7_Member	GO Biological Processes	GO:0045927	positive regulation of growth	-2.89765	-0.532495	7/253	1839,2185,4131,6868,9699,54440,57731	HBEGF,PTK2B,MAP1B,ADAM17,RIMS2,SASH3,SPTBN4
7_Member	GO Biological Processes	GO:0061564	axon development	-2.78085	-0.462806	10/507	214,4131,4897,4929,5364,5764,10439,25942,26050,57731	ALCAM,MAP1B,NRCAM,NR4A2,PLXNB1,PTN,OLFM1,SIN3A,SLITRK5,SPTBN4
7_Member	GO Biological Processes	GO:0051962	positive regulation of nervous system development	-2.66453	-0.38156	10/526	2185,4131,4897,5364,5764,9699,25942,26050,79953,84079	PTK2B,MAP1B,NRCAM,PLXNB1,PTN,RIMS2,SIN3A,SLITRK5,SYNDIG1,ANKRD27
7_Member	GO Biological Processes	GO:0045666	positive regulation of neuron differentiation	-2.59863	-0.353218	8/365	2185,4131,4897,5364,5764,9699,25942,84079	PTK2B,MAP1B,NRCAM,PLXNB1,PTN,RIMS2,SIN3A,ANKRD27
7_Member	GO Biological Processes	GO:0030516	regulation of axon extension	-2.53421	-0.329802	4/92	4131,4897,10439,25942	MAP1B,NRCAM,OLFM1,SIN3A
7_Member	GO Biological Processes	GO:0007409	axonogenesis	-2.52927	-0.327968	9/460	214,4131,4897,4929,5364,10439,25942,26050,57731	ALCAM,MAP1B,NRCAM,NR4A2,PLXNB1,OLFM1,SIN3A,SLITRK5,SPTBN4
7_Member	GO Biological Processes	GO:0045664	regulation of neuron differentiation	-2.51526	-0.320123	11/645	2185,2672,4131,4897,5364,5764,9699,10439,25942,55704,84079	PTK2B,GFI1,MAP1B,NRCAM,PLXNB1,PTN,RIMS2,OLFM1,SIN3A,CCDC88A,ANKRD27
7_Member	GO Biological Processes	GO:0048588	developmental cell growth	-2.50272	-0.311844	6/222	214,4131,4897,9699,10439,25942	ALCAM,MAP1B,NRCAM,RIMS2,OLFM1,SIN3A
7_Member	GO Biological Processes	GO:0010769	regulation of cell morphogenesis involved in differentiation	-2.48204	-0.304727	7/300	2039,4131,4897,5364,10439,25942,84079	DMTN,MAP1B,NRCAM,PLXNB1,OLFM1,SIN3A,ANKRD27
7_Member	GO Biological Processes	GO:0060560	developmental growth involved in morphogenesis	-2.47413	-0.304727	6/225	214,4131,4897,9699,10439,25942	ALCAM,MAP1B,NRCAM,RIMS2,OLFM1,SIN3A
7_Member	GO Biological Processes	GO:0030307	positive regulation of cell growth	-2.41485	-0.279608	5/161	1839,2185,4131,6868,9699	HBEGF,PTK2B,MAP1B,ADAM17,RIMS2
7_Member	GO Biological Processes	GO:0061387	regulation of extent of cell growth	-2.34357	-0.253816	4/104	4131,4897,10439,25942	MAP1B,NRCAM,OLFM1,SIN3A
7_Member	GO Biological Processes	GO:0048638	regulation of developmental growth	-2.31525	-0.247871	7/322	4131,4897,9699,10439,25942,54440,57731	MAP1B,NRCAM,RIMS2,OLFM1,SIN3A,SASH3,SPTBN4
7_Member	GO Biological Processes	GO:0050808	synapse organization	-2.28922	-0.23891	8/411	2149,4131,4897,5364,5764,26050,55209,79953	F2R,MAP1B,NRCAM,PLXNB1,PTN,SLITRK5,SETD5,SYNDIG1
7_Member	GO Biological Processes	GO:0050770	regulation of axonogenesis	-2.28335	-0.237938	5/173	4131,4897,5364,10439,25942	MAP1B,NRCAM,PLXNB1,OLFM1,SIN3A
7_Member	GO Biological Processes	GO:0010720	positive regulation of cell development	-2.05004	-0.15746	9/547	2039,2185,4131,4897,5364,5764,9699,25942,84079	DMTN,PTK2B,MAP1B,NRCAM,PLXNB1,PTN,RIMS2,SIN3A,ANKRD27
7_Member	GO Biological Processes	GO:0010976	positive regulation of neuron projection development	-2.03682	-0.153454	6/278	2185,4131,5364,5764,9699,84079	PTK2B,MAP1B,PLXNB1,PTN,RIMS2,ANKRD27
8_Summary	GO Biological Processes	GO:0021700	developmental maturation	-4.21368	-1.145	9/268	2038,2185,4131,4897,4929,5364,9928,57731,84079,867,1271,2149	EPB42,PTK2B,MAP1B,NRCAM,NR4A2,PLXNB1,KIF14,SPTBN4,ANKRD27,CBL,CNTFR,F2R
8_Member	GO Biological Processes	GO:0021700	developmental maturation	-4.21368	-1.145	9/268	2038,2185,4131,4897,4929,5364,9928,57731,84079	EPB42,PTK2B,MAP1B,NRCAM,NR4A2,PLXNB1,KIF14,SPTBN4,ANKRD27
8_Member	GO Biological Processes	GO:0071695	anatomical structure maturation	-3.34465	-0.757926	6/152	2038,2185,4897,4929,5364,57731	EPB42,PTK2B,NRCAM,NR4A2,PLXNB1,SPTBN4
8_Member	GO Biological Processes	GO:0048469	cell maturation	-3.14324	-0.682668	6/166	2038,2185,4897,4929,9928,57731	EPB42,PTK2B,NRCAM,NR4A2,KIF14,SPTBN4
8_Member	GO Biological Processes	GO:1901215	negative regulation of neuron death	-2.76121	-0.453314	6/197	867,1271,2149,2185,4929,9928	CBL,CNTFR,F2R,PTK2B,NR4A2,KIF14
8_Member	GO Biological Processes	GO:0043524	negative regulation of neuron apoptotic process	-2.74502	-0.44381	5/135	1271,2149,2185,4929,9928	CNTFR,F2R,PTK2B,NR4A2,KIF14
8_Member	GO Biological Processes	GO:0042551	neuron maturation	-2.52284	-0.324629	3/45	4897,4929,57731	NRCAM,NR4A2,SPTBN4
8_Member	GO Biological Processes	GO:0043523	regulation of neuron apoptotic process	-2.051	-0.15746	5/197	1271,2149,2185,4929,9928	CNTFR,F2R,PTK2B,NR4A2,KIF14
9_Summary	GO Molecular Functions	GO:0050839	cell adhesion molecule binding	-3.8981	-0.912397	12/514	867,928,1004,5764,6868,8613,8838,10528,10848,28316,54505,55898	CBL,CD9,CDH6,PTN,ADAM17,PLPP3,CCN6,NOP56,PPP1R13L,CDH20,DHX29,UNC45A
9_Member	GO Molecular Functions	GO:0050839	cell adhesion molecule binding	-3.8981	-0.912397	12/514	867,928,1004,5764,6868,8613,8838,10528,10848,28316,54505,55898	CBL,CD9,CDH6,PTN,ADAM17,PLPP3,CCN6,NOP56,PPP1R13L,CDH20,DHX29,UNC45A
9_Member	GO Molecular Functions	GO:0045296	cadherin binding	-2.23738	-0.229023	7/333	867,1004,10528,10848,28316,54505,55898	CBL,CDH6,NOP56,PPP1R13L,CDH20,DHX29,UNC45A
10_Summary	GO Biological Processes	GO:0048771	tissue remodeling	-3.79366	-0.833568	7/179	2149,2185,3593,3988,5764,23154,81501,54440,155,6868,10848,4212,25942,29909,57864,2038,2039,545,9256	F2R,PTK2B,IL12B,LIPA,PTN,NCDN,DCSTAMP,SASH3,ADRB3,ADAM17,PPP1R13L,MEIS2,SIN3A,GPR171,SLC46A2,EPB42,DMTN,ATR,TSPOAP1
10_Member	GO Biological Processes	GO:0048771	tissue remodeling	-3.79366	-0.833568	7/179	2149,2185,3593,3988,5764,23154,81501	F2R,PTK2B,IL12B,LIPA,PTN,NCDN,DCSTAMP
10_Member	GO Biological Processes	GO:0046849	bone remodeling	-2.58636	-0.348231	4/89	2185,5764,23154,81501	PTK2B,PTN,NCDN,DCSTAMP
10_Member	GO Biological Processes	GO:0001894	tissue homeostasis	-2.41835	-0.279608	6/231	2149,2185,3988,23154,54440,81501	F2R,PTK2B,LIPA,NCDN,SASH3,DCSTAMP
10_Member	GO Biological Processes	GO:0048871	multicellular organismal homeostasis	-2.34475	-0.253816	9/491	155,2149,2185,3988,6868,10848,23154,54440,81501	ADRB3,F2R,PTK2B,LIPA,ADAM17,PPP1R13L,NCDN,SASH3,DCSTAMP
10_Member	GO Biological Processes	GO:1903706	regulation of hemopoiesis	-2.32776	-0.248065	9/494	2185,3593,4212,5764,25942,29909,54440,57864,81501	PTK2B,IL12B,MEIS2,PTN,SIN3A,GPR171,SASH3,SLC46A2,DCSTAMP
10_Member	GO Biological Processes	GO:0030099	myeloid cell differentiation	-2.22815	-0.229023	8/421	2038,2039,2185,3593,4212,25942,29909,81501	EPB42,DMTN,PTK2B,IL12B,MEIS2,SIN3A,GPR171,DCSTAMP
10_Member	GO Biological Processes	GO:0045637	regulation of myeloid cell differentiation	-2.17241	-0.196046	6/260	2185,3593,4212,25942,29909,81501	PTK2B,IL12B,MEIS2,SIN3A,GPR171,DCSTAMP
10_Member	GO Biological Processes	GO:0045453	bone resorption	-2.1315	-0.182784	3/62	2185,23154,81501	PTK2B,NCDN,DCSTAMP
10_Member	GO Biological Processes	GO:0060249	anatomical structure homeostasis	-2.12881	-0.182784	8/438	545,2149,2185,3988,9256,23154,54440,81501	ATR,F2R,PTK2B,LIPA,TSPOAP1,NCDN,SASH3,DCSTAMP
11_Summary	GO Biological Processes	GO:0071158	positive regulation of cell cycle arrest	-3.73098	-0.833568	5/82	672,5325,7709,9125,115426,545,3593,5017,5810,27250,55055,166793,6597,6877,10848,3656,4929,57864	BRCA1,PLAGL1,ZBTB17,CNOT9,UHRF2,ATR,IL12B,OVOL1,RAD1,PDCD4,ZWILCH,ZBTB49,SMARCA4,TAF5,PPP1R13L,IRAK2,NR4A2,SLC46A2
11_Member	GO Biological Processes	GO:0071158	positive regulation of cell cycle arrest	-3.73098	-0.833568	5/82	672,5325,7709,9125,115426	BRCA1,PLAGL1,ZBTB17,CNOT9,UHRF2
11_Member	GO Biological Processes	GO:0071156	regulation of cell cycle arrest	-3.17778	-0.685368	5/108	672,5325,7709,9125,115426	BRCA1,PLAGL1,ZBTB17,CNOT9,UHRF2
11_Member	GO Biological Processes	GO:0045786	negative regulation of cell cycle	-3.12226	-0.672464	12/627	545,672,3593,5017,5325,5810,7709,9125,27250,55055,115426,166793	ATR,BRCA1,IL12B,OVOL1,PLAGL1,RAD1,ZBTB17,CNOT9,PDCD4,ZWILCH,UHRF2,ZBTB49
11_Member	GO Biological Processes	GO:0007050	cell cycle arrest	-3.07254	-0.640369	7/236	672,3593,5325,7709,9125,115426,166793	BRCA1,IL12B,PLAGL1,ZBTB17,CNOT9,UHRF2,ZBTB49
11_Member	GO Biological Processes	GO:0033144	negative regulation of intracellular steroid hormone receptor signaling pathway	-2.83859	-0.499079	3/35	672,6597,9125	BRCA1,SMARCA4,CNOT9
11_Member	GO Biological Processes	GO:0072395	signal transduction involved in cell cycle checkpoint	-2.83791	-0.499079	4/76	672,5325,9125,55055	BRCA1,PLAGL1,CNOT9,ZWILCH
11_Member	GO Biological Processes	GO:0072331	signal transduction by p53 class mediator	-2.79209	-0.469964	7/264	545,672,5325,5810,6877,9125,10848	ATR,BRCA1,PLAGL1,RAD1,TAF5,CNOT9,PPP1R13L
11_Member	GO Biological Processes	GO:0000075	cell cycle checkpoint	-2.61181	-0.354782	6/211	545,672,5325,5810,9125,55055	ATR,BRCA1,PLAGL1,RAD1,CNOT9,ZWILCH
11_Member	GO Biological Processes	GO:0000077	DNA damage checkpoint	-2.57132	-0.348231	5/148	545,672,5325,5810,9125	ATR,BRCA1,PLAGL1,RAD1,CNOT9
11_Member	GO Biological Processes	GO:0031570	DNA integrity checkpoint	-2.44958	-0.289674	5/158	545,672,5325,5810,9125	ATR,BRCA1,PLAGL1,RAD1,CNOT9
11_Member	GO Biological Processes	GO:0030330	DNA damage response, signal transduction by p53 class mediator	-2.31427	-0.247871	4/106	545,672,5325,9125	ATR,BRCA1,PLAGL1,CNOT9
11_Member	GO Biological Processes	GO:1901796	regulation of signal transduction by p53 class mediator	-2.24196	-0.229023	5/177	545,672,5810,6877,10848	ATR,BRCA1,RAD1,TAF5,PPP1R13L
11_Member	GO Biological Processes	GO:0072413	signal transduction involved in mitotic cell cycle checkpoint	-2.15102	-0.189203	3/61	5325,9125,55055	PLAGL1,CNOT9,ZWILCH
11_Member	GO Biological Processes	GO:0030522	intracellular receptor signaling pathway	-2.04405	-0.153898	6/277	672,3656,4929,6597,9125,57864	BRCA1,IRAK2,NR4A2,SMARCA4,CNOT9,SLC46A2
12_Summary	GO Cellular Components	GO:0030424	axon	-3.7186	-0.833568	13/620	214,747,867,2185,4131,4897,6571,9256,10439,23138,23154,54407,57731,4212,5764,55584,79955,1978,2039,2149,8440,29888,79953,445,2182,9699,26050,10612	ALCAM,DAGLA,CBL,PTK2B,MAP1B,NRCAM,SLC18A2,TSPOAP1,OLFM1,N4BP3,NCDN,SLC38A2,SPTBN4,MEIS2,PTN,CHRNA9,PDZD7,EIF4EBP1,DMTN,F2R,NCK2,STRN4,SYNDIG1,ASS1,ACSL4,RIMS2,SLITRK5,TRIM3
12_Member	GO Cellular Components	GO:0030424	axon	-3.7186	-0.833568	13/620	214,747,867,2185,4131,4897,6571,9256,10439,23138,23154,54407,57731	ALCAM,DAGLA,CBL,PTK2B,MAP1B,NRCAM,SLC18A2,TSPOAP1,OLFM1,N4BP3,NCDN,SLC38A2,SPTBN4
12_Member	GO Biological Processes	GO:0009612	response to mechanical stimulus	-3.47351	-0.805758	7/202	2185,4131,4212,5764,54407,55584,79955	PTK2B,MAP1B,MEIS2,PTN,SLC38A2,CHRNA9,PDZD7
12_Member	GO Cellular Components	GO:0098794	postsynapse	-3.26389	-0.710137	12/604	747,1978,2039,2149,2185,4131,5764,8440,23154,29888,55584,79953	DAGLA,EIF4EBP1,DMTN,F2R,PTK2B,MAP1B,PTN,NCK2,NCDN,STRN4,CHRNA9,SYNDIG1
12_Member	GO Cellular Components	GO:0044304	main axon	-3.16947	-0.685368	4/62	747,4131,4897,57731	DAGLA,MAP1B,NRCAM,SPTBN4
12_Member	GO Cellular Components	GO:0033267	axon part	-3.06352	-0.640369	9/384	747,867,2185,4131,4897,6571,9256,10439,57731	DAGLA,CBL,PTK2B,MAP1B,NRCAM,SLC18A2,TSPOAP1,OLFM1,SPTBN4
12_Member	GO Cellular Components	GO:0044297	cell body	-2.56533	-0.348231	10/543	214,445,2182,2185,4131,10439,23154,54407,57731,79953	ALCAM,ASS1,ACSL4,PTK2B,MAP1B,OLFM1,NCDN,SLC38A2,SPTBN4,SYNDIG1
12_Member	GO Cellular Components	GO:0043025	neuronal cell body	-2.44385	-0.288656	9/474	214,445,2182,2185,4131,10439,23154,54407,57731	ALCAM,ASS1,ACSL4,PTK2B,MAP1B,OLFM1,NCDN,SLC38A2,SPTBN4
12_Member	GO Biological Processes	GO:0099537	trans-synaptic signaling	-2.29259	-0.23891	11/691	747,2149,2185,4131,5764,6571,9256,9699,23154,26050,55584	DAGLA,F2R,PTK2B,MAP1B,PTN,SLC18A2,TSPOAP1,RIMS2,NCDN,SLITRK5,CHRNA9
12_Member	GO Biological Processes	GO:0048167	regulation of synaptic plasticity	-2.27289	-0.237938	5/174	2185,4131,5764,9699,23154	PTK2B,MAP1B,PTN,RIMS2,NCDN
12_Member	GO Biological Processes	GO:0099536	synaptic signaling	-2.25161	-0.229023	11/700	747,2149,2185,4131,5764,6571,9256,9699,23154,26050,55584	DAGLA,F2R,PTK2B,MAP1B,PTN,SLC18A2,TSPOAP1,RIMS2,NCDN,SLITRK5,CHRNA9
12_Member	GO Cellular Components	GO:0043197	dendritic spine	-2.24196	-0.229023	5/177	747,2185,4131,29888,79953	DAGLA,PTK2B,MAP1B,STRN4,SYNDIG1
12_Member	GO Cellular Components	GO:0099572	postsynaptic specialization	-2.23738	-0.229023	7/333	747,2039,2185,4131,8440,55584,79953	DAGLA,DMTN,PTK2B,MAP1B,NCK2,CHRNA9,SYNDIG1
12_Member	GO Cellular Components	GO:0044309	neuron spine	-2.23179	-0.229023	5/178	747,2185,4131,29888,79953	DAGLA,PTK2B,MAP1B,STRN4,SYNDIG1
12_Member	GO Cellular Components	GO:0030425	dendrite	-2.19463	-0.20704	10/614	214,747,2185,4131,10612,23138,23154,29888,54407,79953	ALCAM,DAGLA,PTK2B,MAP1B,TRIM3,N4BP3,NCDN,STRN4,SLC38A2,SYNDIG1
12_Member	GO Cellular Components	GO:0097447	dendritic tree	-2.18511	-0.203166	10/616	214,747,2185,4131,10612,23138,23154,29888,54407,79953	ALCAM,DAGLA,PTK2B,MAP1B,TRIM3,N4BP3,NCDN,STRN4,SLC38A2,SYNDIG1
13_Summary	GO Molecular Functions	GO:0030165	PDZ domain binding	-3.68181	-0.821616	5/84	6868,9928,59338,84708,222484	ADAM17,KIF14,PLEKHA1,LNX1,LNX2
13_Member	GO Molecular Functions	GO:0030165	PDZ domain binding	-3.68181	-0.821616	5/84	6868,9928,59338,84708,222484	ADAM17,KIF14,PLEKHA1,LNX1,LNX2
14_Summary	GO Biological Processes	GO:1903036	positive regulation of response to wounding	-3.63394	-0.805758	5/86	1839,2039,2149,5764,8613,2038,2185,5364,254065,9510,928,5919,6868,57111,5212	HBEGF,DMTN,F2R,PTN,PLPP3,EPB42,PTK2B,PLXNB1,BRWD3,ADAMTS1,CD9,RARRES2,ADAM17,RAB25,VIT
14_Member	GO Biological Processes	GO:1903036	positive regulation of response to wounding	-3.63394	-0.805758	5/86	1839,2039,2149,5764,8613	HBEGF,DMTN,F2R,PTN,PLPP3
14_Member	GO Biological Processes	GO:0008360	regulation of cell shape	-3.35986	-0.757926	6/151	2038,2039,2185,5364,5764,254065	EPB42,DMTN,PTK2B,PLXNB1,PTN,BRWD3
14_Member	GO Biological Processes	GO:0007229	integrin-mediated signaling pathway	-3.17778	-0.685368	5/108	2039,2185,5764,8613,9510	DMTN,PTK2B,PTN,PLPP3,ADAMTS1
14_Member	GO Biological Processes	GO:0090303	positive regulation of wound healing	-2.90287	-0.533169	4/73	1839,2039,2149,8613	HBEGF,DMTN,F2R,PLPP3
14_Member	GO Biological Processes	GO:1903034	regulation of response to wounding	-2.77238	-0.458373	6/196	928,1839,2039,2149,5764,8613	CD9,HBEGF,DMTN,F2R,PTN,PLPP3
14_Member	GO Biological Processes	GO:0030335	positive regulation of cell migration	-2.4979	-0.311844	10/555	1839,2039,2149,2185,5764,5919,6868,8613,9510,57111	HBEGF,DMTN,F2R,PTK2B,PTN,RARRES2,ADAM17,PLPP3,ADAMTS1,RAB25
14_Member	GO Biological Processes	GO:0061041	regulation of wound healing	-2.39212	-0.274329	5/163	928,1839,2039,2149,8613	CD9,HBEGF,DMTN,F2R,PLPP3
14_Member	GO Biological Processes	GO:2000147	positive regulation of cell motility	-2.36912	-0.261594	10/579	1839,2039,2149,2185,5764,5919,6868,8613,9510,57111	HBEGF,DMTN,F2R,PTK2B,PTN,RARRES2,ADAM17,PLPP3,ADAMTS1,RAB25
14_Member	GO Biological Processes	GO:0051272	positive regulation of cellular component movement	-2.27751	-0.237938	10/597	1839,2039,2149,2185,5764,5919,6868,8613,9510,57111	HBEGF,DMTN,F2R,PTK2B,PTN,RARRES2,ADAM17,PLPP3,ADAMTS1,RAB25
14_Member	GO Biological Processes	GO:0010634	positive regulation of epithelial cell migration	-2.2522	-0.229023	5/176	1839,2185,6868,8613,57111	HBEGF,PTK2B,ADAM17,PLPP3,RAB25
14_Member	GO Biological Processes	GO:0040017	positive regulation of locomotion	-2.22834	-0.229023	10/607	1839,2039,2149,2185,5764,5919,6868,8613,9510,57111	HBEGF,DMTN,F2R,PTK2B,PTN,RARRES2,ADAM17,PLPP3,ADAMTS1,RAB25
14_Member	GO Biological Processes	GO:0010811	positive regulation of cell-substrate adhesion	-2.11323	-0.179877	4/121	2039,2185,5212,5764	DMTN,PTK2B,VIT,PTN
15_Summary	GO Cellular Components	GO:0048471	perinuclear region of cytoplasm	-3.62833	-0.805758	14/720	867,2009,2039,2185,4131,4212,5337,5764,8675,55898,79589,81493,84440,85365	CBL,EML1,DMTN,PTK2B,MAP1B,MEIS2,PLD1,PTN,STX16,UNC45A,RNF128,SYNC,RAB11FIP4,ALG2
15_Member	GO Cellular Components	GO:0048471	perinuclear region of cytoplasm	-3.62833	-0.805758	14/720	867,2009,2039,2185,4131,4212,5337,5764,8675,55898,79589,81493,84440,85365	CBL,EML1,DMTN,PTK2B,MAP1B,MEIS2,PLD1,PTN,STX16,UNC45A,RNF128,SYNC,RAB11FIP4,ALG2
16_Summary	GO Cellular Components	GO:0005912	adherens junction	-3.58491	-0.805758	12/556	214,847,867,928,1004,2185,6868,8613,8675,28316,57731,129446,1978,4929,5764	ALCAM,CAT,CBL,CD9,CDH6,PTK2B,ADAM17,PLPP3,STX16,CDH20,SPTBN4,XIRP2,EIF4EBP1,NR4A2,PTN
16_Member	GO Cellular Components	GO:0005912	adherens junction	-3.58491	-0.805758	12/556	214,847,867,928,1004,2185,6868,8613,8675,28316,57731,129446	ALCAM,CAT,CBL,CD9,CDH6,PTK2B,ADAM17,PLPP3,STX16,CDH20,SPTBN4,XIRP2
16_Member	GO Cellular Components	GO:0070161	anchoring junction	-3.47383	-0.805758	12/572	214,847,867,928,1004,2185,6868,8613,8675,28316,57731,129446	ALCAM,CAT,CBL,CD9,CDH6,PTK2B,ADAM17,PLPP3,STX16,CDH20,SPTBN4,XIRP2
16_Member	GO Cellular Components	GO:0005925	focal adhesion	-2.2402	-0.229023	8/419	214,847,867,928,2185,6868,8675,129446	ALCAM,CAT,CBL,CD9,PTK2B,ADAM17,STX16,XIRP2
16_Member	GO Cellular Components	GO:0005924	cell-substrate adherens junction	-2.22815	-0.229023	8/421	214,847,867,928,2185,6868,8675,129446	ALCAM,CAT,CBL,CD9,PTK2B,ADAM17,STX16,XIRP2
16_Member	GO Cellular Components	GO:0030055	cell-substrate junction	-2.19836	-0.20704	8/426	214,847,867,928,2185,6868,8675,129446	ALCAM,CAT,CBL,CD9,PTK2B,ADAM17,STX16,XIRP2
16_Member	GO Biological Processes	GO:0036293	response to decreased oxygen levels	-2.06002	-0.15746	7/360	847,867,1978,2185,4929,5764,6868	CAT,CBL,EIF4EBP1,PTK2B,NR4A2,PTN,ADAM17
16_Member	GO Biological Processes	GO:0045471	response to ethanol	-2.04089	-0.153898	4/127	847,867,1978,2185	CAT,CBL,EIF4EBP1,PTK2B
17_Summary	GO Biological Processes	GO:0036120	cellular response to platelet-derived growth factor stimulus	-3.56699	-0.805758	3/20	867,5764,54206,1839,2039,445,1978,3988,672,8440,8613,25942,27250,55584	CBL,PTN,ERRFI1,HBEGF,DMTN,ASS1,EIF4EBP1,LIPA,BRCA1,NCK2,PLPP3,SIN3A,PDCD4,CHRNA9
17_Member	GO Biological Processes	GO:0036120	cellular response to platelet-derived growth factor stimulus	-3.56699	-0.805758	3/20	867,5764,54206	CBL,PTN,ERRFI1
17_Member	GO Biological Processes	GO:0036119	response to platelet-derived growth factor	-3.50209	-0.805758	3/21	867,5764,54206	CBL,PTN,ERRFI1
17_Member	GO Biological Processes	GO:0042059	negative regulation of epidermal growth factor receptor signaling pathway	-2.44296	-0.288656	3/48	867,1839,54206	CBL,HBEGF,ERRFI1
17_Member	GO Biological Processes	GO:1901185	negative regulation of ERBB signaling pathway	-2.32134	-0.248065	3/53	867,1839,54206	CBL,HBEGF,ERRFI1
17_Member	GO Biological Processes	GO:0050732	negative regulation of peptidyl-tyrosine phosphorylation	-2.21181	-0.216561	3/58	867,2039,54206	CBL,DMTN,ERRFI1
17_Member	GO Biological Processes	GO:0060541	respiratory system development	-2.13381	-0.182784	5/188	445,1978,3988,5764,54206	ASS1,EIF4EBP1,LIPA,PTN,ERRFI1
17_Member	GO Biological Processes	GO:0031400	negative regulation of protein modification process	-2.1151	-0.179877	10/631	672,867,2039,5764,8440,8613,25942,27250,54206,55584	BRCA1,CBL,DMTN,PTN,NCK2,PLPP3,SIN3A,PDCD4,ERRFI1,CHRNA9
17_Member	GO Biological Processes	GO:1901654	response to ketone	-2.08721	-0.172752	5/193	445,867,5764,25942,54206	ASS1,CBL,PTN,SIN3A,ERRFI1
18_Summary	GO Biological Processes	GO:0010256	endomembrane system organization	-3.56296	-0.805758	11/478	2149,8675,9697,23207,26003,26509,55014,55968,84519,90342,128637,84079,372,867,4131,9699,9928,79953	F2R,STX16,TRAM2,PLEKHM2,GORASP2,MYOF,STX17,NSFL1C,ACRBP,FER1L5,TBC1D20,ANKRD27,ARCN1,CBL,MAP1B,RIMS2,KIF14,SYNDIG1
18_Member	GO Biological Processes	GO:0010256	endomembrane system organization	-3.56296	-0.805758	11/478	2149,8675,9697,23207,26003,26509,55014,55968,84519,90342,128637	F2R,STX16,TRAM2,PLEKHM2,GORASP2,MYOF,STX17,NSFL1C,ACRBP,FER1L5,TBC1D20
18_Member	GO Biological Processes	GO:0007030	Golgi organization	-3.34465	-0.757926	6/152	8675,23207,26003,55014,55968,128637	STX16,PLEKHM2,GORASP2,STX17,NSFL1C,TBC1D20
18_Member	GO Biological Processes	GO:0006906	vesicle fusion	-2.34357	-0.253816	4/104	8675,55014,84079,90342	STX16,STX17,ANKRD27,FER1L5
18_Member	GO Biological Processes	GO:0090174	organelle membrane fusion	-2.25755	-0.229023	4/110	8675,55014,84079,90342	STX16,STX17,ANKRD27,FER1L5
18_Member	GO Biological Processes	GO:0016050	vesicle organization	-2.19633	-0.20704	7/339	2149,8675,55014,84079,84519,90342,128637	F2R,STX16,STX17,ANKRD27,ACRBP,FER1L5,TBC1D20
18_Member	GO Biological Processes	GO:0051640	organelle localization	-2.14188	-0.182784	11/725	372,867,4131,8675,9699,9928,23207,55014,55968,79953,128637	ARCN1,CBL,MAP1B,STX16,RIMS2,KIF14,PLEKHM2,STX17,NSFL1C,SYNDIG1,TBC1D20
19_Summary	GO Biological Processes	GO:0048017	inositol lipid-mediated signaling	-3.5527	-0.805758	7/196	847,867,2149,5337,5364,57624,59338	CAT,CBL,F2R,PLD1,PLXNB1,NYAP2,PLEKHA1
19_Member	GO Biological Processes	GO:0048017	inositol lipid-mediated signaling	-3.5527	-0.805758	7/196	847,867,2149,5337,5364,57624,59338	CAT,CBL,F2R,PLD1,PLXNB1,NYAP2,PLEKHA1
19_Member	GO Biological Processes	GO:0014065	phosphatidylinositol 3-kinase signaling	-3.31457	-0.737994	6/154	847,867,2149,5364,57624,59338	CAT,CBL,F2R,PLXNB1,NYAP2,PLEKHA1
19_Member	GO Biological Processes	GO:0048015	phosphatidylinositol-mediated signaling	-2.81774	-0.487342	6/192	847,867,2149,5364,57624,59338	CAT,CBL,F2R,PLXNB1,NYAP2,PLEKHA1
19_Member	GO Biological Processes	GO:0014068	positive regulation of phosphatidylinositol 3-kinase signaling	-2.56876	-0.348231	4/90	847,867,2149,5364	CAT,CBL,F2R,PLXNB1
19_Member	GO Biological Processes	GO:0014066	regulation of phosphatidylinositol 3-kinase signaling	-2.04089	-0.153898	4/127	847,867,2149,5364	CAT,CBL,F2R,PLXNB1
20_Summary	GO Molecular Functions	GO:1901681	sulfur compound binding	-3.53477	-0.805758	8/261	1839,2264,4257,5764,8838,9510,26061,170689,5212,2149,2185,3593,5017,5364,7709,8313,8440,27250,166793	HBEGF,FGFR4,MGST1,PTN,CCN6,ADAMTS1,HACL1,ADAMTS15,VIT,F2R,PTK2B,IL12B,OVOL1,PLXNB1,ZBTB17,AXIN2,NCK2,PDCD4,ZBTB49
20_Member	GO Molecular Functions	GO:1901681	sulfur compound binding	-3.53477	-0.805758	8/261	1839,2264,4257,5764,8838,9510,26061,170689	HBEGF,FGFR4,MGST1,PTN,CCN6,ADAMTS1,HACL1,ADAMTS15
20_Member	GO Molecular Functions	GO:0008201	heparin binding	-3.17076	-0.685368	6/164	1839,2264,5764,8838,9510,170689	HBEGF,FGFR4,PTN,CCN6,ADAMTS1,ADAMTS15
20_Member	GO Molecular Functions	GO:0005539	glycosaminoglycan binding	-3.138	-0.682668	7/230	1839,2264,5212,5764,8838,9510,170689	HBEGF,FGFR4,VIT,PTN,CCN6,ADAMTS1,ADAMTS15
20_Member	GO Biological Processes	GO:0008285	negative regulation of cell proliferation	-2.93004	-0.551095	13/753	2149,2185,3593,5017,5364,5764,7709,8313,8440,8838,9510,27250,166793	F2R,PTK2B,IL12B,OVOL1,PLXNB1,PTN,ZBTB17,AXIN2,NCK2,CCN6,ADAMTS1,PDCD4,ZBTB49
20_Member	GO Biological Processes	GO:1901343	negative regulation of vasculature development	-2.09641	-0.172752	5/192	3593,5764,8838,9510,27250	IL12B,PTN,CCN6,ADAMTS1,PDCD4
21_Summary	GO Biological Processes	GO:0033135	regulation of peptidyl-serine phosphorylation	-3.48594	-0.805758	6/143	2039,8440,9125,57731,64324,253260,545,1978,2071,2185,4131,9928,84079,155,2149,4897,10439,25942,1794,55968,9578,672,5364,55704,26050,79953	DMTN,NCK2,CNOT9,SPTBN4,NSD1,RICTOR,ATR,EIF4EBP1,ERCC3,PTK2B,MAP1B,KIF14,ANKRD27,ADRB3,F2R,NRCAM,OLFM1,SIN3A,DOCK2,NSFL1C,CDC42BPB,BRCA1,PLXNB1,CCDC88A,SLITRK5,SYNDIG1
21_Member	GO Biological Processes	GO:0033135	regulation of peptidyl-serine phosphorylation	-3.48594	-0.805758	6/143	2039,8440,9125,57731,64324,253260	DMTN,NCK2,CNOT9,SPTBN4,NSD1,RICTOR
21_Member	GO Biological Processes	GO:0043254	regulation of protein complex assembly	-3.45695	-0.805758	11/492	545,1978,2039,2071,2185,4131,8440,9928,57731,84079,253260	ATR,EIF4EBP1,DMTN,ERCC3,PTK2B,MAP1B,NCK2,KIF14,SPTBN4,ANKRD27,RICTOR
21_Member	GO Biological Processes	GO:0090066	regulation of anatomical structure size	-3.43476	-0.805024	11/495	155,2039,2149,2185,4131,4897,8440,10439,25942,57731,253260	ADRB3,DMTN,F2R,PTK2B,MAP1B,NRCAM,NCK2,OLFM1,SIN3A,SPTBN4,RICTOR
21_Member	GO Biological Processes	GO:0032535	regulation of cellular component size	-3.17731	-0.685368	9/370	2039,2185,4131,4897,8440,10439,25942,57731,253260	DMTN,PTK2B,MAP1B,NRCAM,NCK2,OLFM1,SIN3A,SPTBN4,RICTOR
21_Member	GO Biological Processes	GO:0030010	establishment of cell polarity	-2.68954	-0.402814	5/139	1794,2185,4131,55968,253260	DOCK2,PTK2B,MAP1B,NSFL1C,RICTOR
21_Member	GO Biological Processes	GO:0007163	establishment or maintenance of cell polarity	-2.58137	-0.348231	6/214	1794,2185,4131,9578,55968,253260	DOCK2,PTK2B,MAP1B,CDC42BPB,NSFL1C,RICTOR
21_Member	GO Biological Processes	GO:0051493	regulation of cytoskeleton organization	-2.55963	-0.345737	10/544	672,2039,2185,4131,5364,8440,55704,55968,57731,253260	BRCA1,DMTN,PTK2B,MAP1B,PLXNB1,NCK2,CCDC88A,NSFL1C,SPTBN4,RICTOR
21_Member	GO Biological Processes	GO:0051495	positive regulation of cytoskeleton organization	-2.49314	-0.310066	6/223	2185,4131,8440,55704,55968,253260	PTK2B,MAP1B,NCK2,CCDC88A,NSFL1C,RICTOR
21_Member	GO Biological Processes	GO:0032271	regulation of protein polymerization	-2.47413	-0.304727	6/225	2039,2185,4131,8440,57731,253260	DMTN,PTK2B,MAP1B,NCK2,SPTBN4,RICTOR
21_Member	GO Biological Processes	GO:0018105	peptidyl-serine phosphorylation	-2.40431	-0.274329	7/310	545,2039,8440,9125,57731,64324,253260	ATR,DMTN,NCK2,CNOT9,SPTBN4,NSD1,RICTOR
21_Member	GO Biological Processes	GO:0031532	actin cytoskeleton reorganization	-2.35846	-0.256546	4/103	2039,2185,9578,253260	DMTN,PTK2B,CDC42BPB,RICTOR
21_Member	GO Biological Processes	GO:0030833	regulation of actin filament polymerization	-2.32592	-0.248065	5/169	2039,2185,8440,57731,253260	DMTN,PTK2B,NCK2,SPTBN4,RICTOR
21_Member	GO Biological Processes	GO:0018209	peptidyl-serine modification	-2.23738	-0.229023	7/333	545,2039,8440,9125,57731,64324,253260	ATR,DMTN,NCK2,CNOT9,SPTBN4,NSD1,RICTOR
21_Member	GO Biological Processes	GO:0008064	regulation of actin polymerization or depolymerization	-2.16252	-0.191667	5/185	2039,2185,8440,57731,253260	DMTN,PTK2B,NCK2,SPTBN4,RICTOR
21_Member	GO Biological Processes	GO:0030832	regulation of actin filament length	-2.15289	-0.189203	5/186	2039,2185,8440,57731,253260	DMTN,PTK2B,NCK2,SPTBN4,RICTOR
21_Member	GO Biological Processes	GO:0030041	actin filament polymerization	-2.13381	-0.182784	5/188	2039,2185,8440,57731,253260	DMTN,PTK2B,NCK2,SPTBN4,RICTOR
21_Member	GO Biological Processes	GO:0110053	regulation of actin filament organization	-2.07331	-0.166018	6/273	2039,2185,8440,55704,57731,253260	DMTN,PTK2B,NCK2,CCDC88A,SPTBN4,RICTOR
21_Member	GO Biological Processes	GO:1902903	regulation of supramolecular fiber organization	-2.00487	-0.1323	7/369	2039,2185,4131,8440,55704,57731,253260	DMTN,PTK2B,MAP1B,NCK2,CCDC88A,SPTBN4,RICTOR
21_Member	GO Biological Processes	GO:0044089	positive regulation of cellular component biogenesis	-2.00201	-0.131707	9/557	545,2071,2185,4131,8440,26050,55704,79953,253260	ATR,ERCC3,PTK2B,MAP1B,NCK2,SLITRK5,CCDC88A,SYNDIG1,RICTOR
22_Summary	GO Cellular Components	GO:0030173	integral component of Golgi membrane	-3.19628	-0.685368	4/61	2583,55331,113829,128637,372,5337,8613,8675,9469,26003,56913,90161	B4GALNT1,ACER3,SLC35A4,TBC1D20,ARCN1,PLD1,PLPP3,STX16,CHST3,GORASP2,C1GALT1,HS6ST2
22_Member	GO Cellular Components	GO:0030173	integral component of Golgi membrane	-3.19628	-0.685368	4/61	2583,55331,113829,128637	B4GALNT1,ACER3,SLC35A4,TBC1D20
22_Member	GO Cellular Components	GO:0031228	intrinsic component of Golgi membrane	-3.06684	-0.640369	4/66	2583,55331,113829,128637	B4GALNT1,ACER3,SLC35A4,TBC1D20
22_Member	GO Cellular Components	GO:0000139	Golgi membrane	-2.36598	-0.261594	12/774	372,2583,5337,8613,8675,9469,26003,55331,56913,90161,113829,128637	ARCN1,B4GALNT1,PLD1,PLPP3,STX16,CHST3,GORASP2,ACER3,C1GALT1,HS6ST2,SLC35A4,TBC1D20
23_Summary	GO Biological Processes	GO:0043966	histone H3 acetylation	-3.14314	-0.682668	4/63	672,6877,23522,25942,2672,55209,64324,545,8313	BRCA1,TAF5,KAT6B,SIN3A,GFI1,SETD5,NSD1,ATR,AXIN2
23_Member	GO Biological Processes	GO:0043966	histone H3 acetylation	-3.14314	-0.682668	4/63	672,6877,23522,25942	BRCA1,TAF5,KAT6B,SIN3A
23_Member	GO Biological Processes	GO:0031056	regulation of histone modification	-2.59684	-0.353218	5/146	672,2672,25942,55209,64324	BRCA1,GFI1,SIN3A,SETD5,NSD1
23_Member	GO Biological Processes	GO:0016573	histone acetylation	-2.47318	-0.304727	5/156	672,6877,23522,25942,55209	BRCA1,TAF5,KAT6B,SIN3A,SETD5
23_Member	GO Biological Processes	GO:0018393	internal peptidyl-lysine acetylation	-2.41485	-0.279608	5/161	672,6877,23522,25942,55209	BRCA1,TAF5,KAT6B,SIN3A,SETD5
23_Member	GO Biological Processes	GO:0006475	internal protein amino acid acetylation	-2.39212	-0.274329	5/163	672,6877,23522,25942,55209	BRCA1,TAF5,KAT6B,SIN3A,SETD5
23_Member	GO Biological Processes	GO:0018394	peptidyl-lysine acetylation	-2.30448	-0.240355	5/171	672,6877,23522,25942,55209	BRCA1,TAF5,KAT6B,SIN3A,SETD5
23_Member	GO Biological Processes	GO:0034968	histone lysine methylation	-2.29986	-0.240229	4/107	672,2672,55209,64324	BRCA1,GFI1,SETD5,NSD1
23_Member	GO Biological Processes	GO:0035065	regulation of histone acetylation	-2.23285	-0.229023	3/57	672,25942,55209	BRCA1,SIN3A,SETD5
23_Member	GO Biological Processes	GO:0031060	regulation of histone methylation	-2.1315	-0.182784	3/62	672,2672,64324	BRCA1,GFI1,NSD1
23_Member	GO Biological Processes	GO:1902275	regulation of chromatin organization	-2.11499	-0.179877	5/190	672,2672,25942,55209,64324	BRCA1,GFI1,SIN3A,SETD5,NSD1
23_Member	GO Biological Processes	GO:0033044	regulation of chromosome organization	-2.09149	-0.172752	7/355	545,672,2672,8313,25942,55209,64324	ATR,BRCA1,GFI1,AXIN2,SIN3A,SETD5,NSD1
23_Member	GO Biological Processes	GO:0018022	peptidyl-lysine methylation	-2.08865	-0.172752	4/123	672,2672,55209,64324	BRCA1,GFI1,SETD5,NSD1
23_Member	GO Biological Processes	GO:2000756	regulation of peptidyl-lysine acetylation	-2.07499	-0.166018	3/65	672,25942,55209	BRCA1,SIN3A,SETD5
23_Member	GO Biological Processes	GO:0006473	protein acetylation	-2.01569	-0.138089	5/201	672,6877,23522,25942,55209	BRCA1,TAF5,KAT6B,SIN3A,SETD5
23_Member	GO Biological Processes	GO:0016571	histone methylation	-2.00623	-0.1323	4/130	672,2672,55209,64324	BRCA1,GFI1,SETD5,NSD1
24_Summary	GO Molecular Functions	GO:0008134	transcription factor binding	-3.14032	-0.682668	12/624	2071,4212,4929,6597,7709,10848,10915,23522,25942,64324,115426,166793	ERCC3,MEIS2,NR4A2,SMARCA4,ZBTB17,PPP1R13L,TCERG1,KAT6B,SIN3A,NSD1,UHRF2,ZBTB49
24_Member	GO Molecular Functions	GO:0008134	transcription factor binding	-3.14032	-0.682668	12/624	2071,4212,4929,6597,7709,10848,10915,23522,25942,64324,115426,166793	ERCC3,MEIS2,NR4A2,SMARCA4,ZBTB17,PPP1R13L,TCERG1,KAT6B,SIN3A,NSD1,UHRF2,ZBTB49
24_Member	GO Molecular Functions	GO:0003714	transcription corepressor activity	-2.18198	-0.201904	5/183	6597,10848,10915,25942,64324	SMARCA4,PPP1R13L,TCERG1,SIN3A,NSD1
25_Summary	GO Biological Processes	GO:0008610	lipid biosynthetic process	-3.03005	-0.622144	13/734	672,2182,2264,2583,2672,5337,8613,9256,27440,55331,59338,84720,85414	BRCA1,ACSL4,FGFR4,B4GALNT1,GFI1,PLD1,PLPP3,TSPOAP1,HDHD5,ACER3,PLEKHA1,PIGO,SLC45A3
25_Member	GO Biological Processes	GO:0008610	lipid biosynthetic process	-3.03005	-0.622144	13/734	672,2182,2264,2583,2672,5337,8613,9256,27440,55331,59338,84720,85414	BRCA1,ACSL4,FGFR4,B4GALNT1,GFI1,PLD1,PLPP3,TSPOAP1,HDHD5,ACER3,PLEKHA1,PIGO,SLC45A3
26_Summary	GO Biological Processes	GO:0030155	regulation of cell adhesion	-3.03005	-0.622144	13/734	445,928,2039,2185,3593,5212,5364,5764,8440,8613,9928,29851,54440	ASS1,CD9,DMTN,PTK2B,IL12B,VIT,PLXNB1,PTN,NCK2,PLPP3,KIF14,ICOS,SASH3
26_Member	GO Biological Processes	GO:0030155	regulation of cell adhesion	-3.03005	-0.622144	13/734	445,928,2039,2185,3593,5212,5364,5764,8440,8613,9928,29851,54440	ASS1,CD9,DMTN,PTK2B,IL12B,VIT,PLXNB1,PTN,NCK2,PLPP3,KIF14,ICOS,SASH3
26_Member	GO Biological Processes	GO:0045785	positive regulation of cell adhesion	-2.75935	-0.453314	9/425	2039,2185,3593,5212,5764,8440,8613,29851,54440	DMTN,PTK2B,IL12B,VIT,PTN,NCK2,PLPP3,ICOS,SASH3
26_Member	GO Biological Processes	GO:0022407	regulation of cell-cell adhesion	-2.12314	-0.180542	8/439	445,928,2039,3593,8440,8613,29851,54440	ASS1,CD9,DMTN,IL12B,NCK2,PLPP3,ICOS,SASH3
26_Member	GO Biological Processes	GO:0022409	positive regulation of cell-cell adhesion	-2.05131	-0.15746	6/276	2039,3593,8440,8613,29851,54440	DMTN,IL12B,NCK2,PLPP3,ICOS,SASH3
27_Summary	GO Biological Processes	GO:0006935	chemotaxis	-3.02219	-0.619243	12/644	214,1794,1839,2185,4897,5337,5364,5764,5919,6868,57731,692094,3593,23633,27250	ALCAM,DOCK2,HBEGF,PTK2B,NRCAM,PLD1,PLXNB1,PTN,RARRES2,ADAM17,SPTBN4,MSMP,IL12B,KPNA6,PDCD4
27_Member	GO Biological Processes	GO:0006935	chemotaxis	-3.02219	-0.619243	12/644	214,1794,1839,2185,4897,5337,5364,5764,5919,6868,57731,692094	ALCAM,DOCK2,HBEGF,PTK2B,NRCAM,PLD1,PLXNB1,PTN,RARRES2,ADAM17,SPTBN4,MSMP
27_Member	GO Biological Processes	GO:0042330	taxis	-3.01066	-0.612622	12/646	214,1794,1839,2185,4897,5337,5364,5764,5919,6868,57731,692094	ALCAM,DOCK2,HBEGF,PTK2B,NRCAM,PLD1,PLXNB1,PTN,RARRES2,ADAM17,SPTBN4,MSMP
27_Member	GO Biological Processes	GO:0002690	positive regulation of leukocyte chemotaxis	-2.55138	-0.34067	4/91	2185,5764,5919,6868	PTK2B,PTN,RARRES2,ADAM17
27_Member	GO Biological Processes	GO:0032103	positive regulation of response to external stimulus	-2.25128	-0.229023	7/331	2185,3593,5764,5919,6868,23633,27250	PTK2B,IL12B,PTN,RARRES2,ADAM17,KPNA6,PDCD4
27_Member	GO Biological Processes	GO:0002688	regulation of leukocyte chemotaxis	-2.13829	-0.182784	4/119	2185,5764,5919,6868	PTK2B,PTN,RARRES2,ADAM17
27_Member	GO Biological Processes	GO:0048247	lymphocyte chemotaxis	-2.0935	-0.172752	3/64	2185,6868,692094	PTK2B,ADAM17,MSMP
28_Summary	GO Biological Processes	GO:0014823	response to activity	-2.9943	-0.604384	4/69	847,867,5764,5919,445,4131,4324,1978,2182,4929,54407,545,672,2071,3593,4212,5810,2264,6868,25778,27250,54206	CAT,CBL,PTN,RARRES2,ASS1,MAP1B,MMP15,EIF4EBP1,ACSL4,NR4A2,SLC38A2,ATR,BRCA1,ERCC3,IL12B,MEIS2,RAD1,FGFR4,ADAM17,DSTYK,PDCD4,ERRFI1
28_Member	GO Biological Processes	GO:0014823	response to activity	-2.9943	-0.604384	4/69	847,867,5764,5919	CAT,CBL,PTN,RARRES2
28_Member	GO Biological Processes	GO:0032355	response to estradiol	-2.89257	-0.531909	5/125	445,847,4131,4324,5764	ASS1,CAT,MAP1B,MMP15,PTN
28_Member	GO Biological Processes	GO:0009991	response to extracellular stimulus	-2.73115	-0.436797	10/515	445,847,867,1978,2182,4131,4929,5764,5919,54407	ASS1,CAT,CBL,EIF4EBP1,ACSL4,MAP1B,NR4A2,PTN,RARRES2,SLC38A2
28_Member	GO Biological Processes	GO:0009314	response to radiation	-2.59894	-0.353218	9/449	545,672,847,867,2071,3593,4212,5764,5810	ATR,BRCA1,CAT,CBL,ERCC3,IL12B,MEIS2,PTN,RAD1
28_Member	GO Biological Processes	GO:0009411	response to UV	-2.58403	-0.348231	5/147	545,847,2071,3593,5764	ATR,CAT,ERCC3,IL12B,PTN
28_Member	GO Biological Processes	GO:0031667	response to nutrient levels	-2.35044	-0.253816	9/490	445,847,867,1978,2182,4131,5764,5919,54407	ASS1,CAT,CBL,EIF4EBP1,ACSL4,MAP1B,PTN,RARRES2,SLC38A2
28_Member	GO Biological Processes	GO:0070848	response to growth factor	-2.09543	-0.172752	11/736	847,867,2264,3593,4131,4212,5764,6868,25778,27250,54206	CAT,CBL,FGFR4,IL12B,MAP1B,MEIS2,PTN,ADAM17,DSTYK,PDCD4,ERRFI1
29_Summary	GO Biological Processes	GO:0071396	cellular response to lipid	-2.96334	-0.579695	11/565	445,672,2185,2672,3593,3656,5764,6597,9125,27250,54206,2149,4257,6868	ASS1,BRCA1,PTK2B,GFI1,IL12B,IRAK2,PTN,SMARCA4,CNOT9,PDCD4,ERRFI1,F2R,MGST1,ADAM17
29_Member	GO Biological Processes	GO:0071396	cellular response to lipid	-2.96334	-0.579695	11/565	445,672,2185,2672,3593,3656,5764,6597,9125,27250,54206	ASS1,BRCA1,PTK2B,GFI1,IL12B,IRAK2,PTN,SMARCA4,CNOT9,PDCD4,ERRFI1
29_Member	GO Biological Processes	GO:0032496	response to lipopolysaccharide	-2.90449	-0.533169	8/326	445,2149,2672,3593,3656,4257,6868,27250	ASS1,F2R,GFI1,IL12B,IRAK2,MGST1,ADAM17,PDCD4
29_Member	GO Biological Processes	GO:0002237	response to molecule of bacterial origin	-2.74202	-0.44381	8/346	445,2149,2672,3593,3656,4257,6868,27250	ASS1,F2R,GFI1,IL12B,IRAK2,MGST1,ADAM17,PDCD4
29_Member	GO Biological Processes	GO:0071222	cellular response to lipopolysaccharide	-2.051	-0.15746	5/197	445,2672,3593,3656,27250	ASS1,GFI1,IL12B,IRAK2,PDCD4
30_Summary	GO Cellular Components	GO:0033116	endoplasmic reticulum-Golgi intermediate compartment membrane	-2.85924	-0.507446	4/75	8613,55014,81501,128637	PLPP3,STX17,DCSTAMP,TBC1D20
30_Member	GO Cellular Components	GO:0033116	endoplasmic reticulum-Golgi intermediate compartment membrane	-2.85924	-0.507446	4/75	8613,55014,81501,128637	PLPP3,STX17,DCSTAMP,TBC1D20
30_Member	GO Cellular Components	GO:0005793	endoplasmic reticulum-Golgi intermediate compartment	-2.00623	-0.1323	4/130	8613,55014,81501,128637	PLPP3,STX17,DCSTAMP,TBC1D20

## Sheet: Table S7
Table S7. KEGG disease enrichment of 180 testicular position-associated genes with KOBAS.
##Databases: KEGG DISEASE
##Statistical test method: hypergeometric test / Fisher's exact test
##FDR correction method: Benjamini and Hochberg
#Term	Database	ID	Input number	Background number	P-Value	Corrected P-Value	Input	Hyperlink
--------------------
#Term	Database	ID	Input number	Background number	P-Value	Corrected P-Value	Input	Hyperlink
Congenital malformations	KEGG DISEASE		13	900	0.000296733	0.0124173	CCN6|EOGT|DSTYK|ERCC3|CBL|KIF14|TBC1D20|EXPH5|NSD1|KAT6B|WDR73|SMARCA4|CHST3	None
Ewing sarcoma	KEGG DISEASE	H00035	2	5	0.00042413	0.0124173	ERG|ETV4	http://www.genome.jp/dbget-bin/www_bget?H00035
Cancers of soft tissues and bone	KEGG DISEASE		3	30	0.000454291	0.0124173	BRCA1|ERG|ETV4	None
Prostate cancer	KEGG DISEASE	H00024	2	10	0.0013132	0.024929	ERG|ETV4	http://www.genome.jp/dbget-bin/www_bget?H00024
Congenital disorders of metabolism	KEGG DISEASE		10	695	0.00152006	0.024929	LIPA|ACADS|NFU1|ALG2|PIGO|PSAT1|TARS2|ALG9|CAT|ASS1	None
Cancers	KEGG DISEASE		5	206	0.00285761	0.039054	KIF14|BRCA1|ERG|ETV4|AXIN2	None
Cancers of male genital organs	KEGG DISEASE		2	22	0.00529857	0.0557464	ERG|ETV4	None
Other congenital malformations	KEGG DISEASE		6	357	0.0064929	0.0557464	EOGT|ERCC3|CBL|NSD1|KAT6B|SMARCA4	None
Digestive system diseases	KEGG DISEASE		3	81	0.00669953	0.0557464	SLC10A2|UTP4|AXIN2	None
Primary immunodeficiency	KEGG DISEASE		4	160	0.00679834	0.0557464	DOCK2|ICOS|IL12B|GFI1	None
Congenital disorders of glycosylation type I	KEGG DISEASE	H00118	2	27	0.00767932	0.0560569	ALG2|ALG9	http://www.genome.jp/dbget-bin/www_bget?H00118
X-linked mental retardation	KEGG DISEASE	H00480	2	28	0.00820345	0.0560569	BRWD3|ACSL4	http://www.genome.jp/dbget-bin/www_bget?H00480
Immune system diseases	KEGG DISEASE		5	278	0.00968818	0.06111	DOCK2|IRAK2|ICOS|IL12B|GFI1	None
Mental and behavioural disorders	KEGG DISEASE		4	189	0.0118563	0.0694443	SETD5|BRWD3|SMARCA4|ACSL4	None
Cancers of eye, brain, and central nervous system	KEGG DISEASE		2	38	0.0142802	0.0756237	KIF14|AXIN2	None
Other diseases	KEGG DISEASE		4	204	0.0152202	0.0756237	SETD5|BRWD3|SMARCA4|ACSL4	None
Congenital disorders of lipid/glycolipid metabolism	KEGG DISEASE		3	115	0.0167842	0.0756237	LIPA|ACADS|PIGO	None
Endocrine and metabolic diseases	KEGG DISEASE		4	220	0.0194125	0.0756237	TBX19|PLAGL1|ADRB3|STX16	None
Congenital malformations of the urinary system	KEGG DISEASE		2	49	0.0225971	0.0756237	KIF14|DSTYK	None
Autosomal dominant mental retardation	KEGG DISEASE	H00773	2	52	0.0251389	0.0756237	SETD5|SMARCA4	http://www.genome.jp/dbget-bin/www_bget?H00773
Hereditary spastic paraplegia	KEGG DISEASE	H00266	2	54	0.0268951	0.0756237	DSTYK|B4GALNT1	http://www.genome.jp/dbget-bin/www_bget?H00266
Transient neonatal diabetes mellitus	KEGG DISEASE	H00513	1	5	0.0269373	0.0756237	PLAGL1	http://www.genome.jp/dbget-bin/www_bget?H00513
Galloway-Mowat syndrome	KEGG DISEASE	H01722	1	5	0.0269373	0.0756237	WDR73	http://www.genome.jp/dbget-bin/www_bget?H01722
Epidermolysis bullosa simplex	KEGG DISEASE	H00584	1	5	0.0269373	0.0756237	EXPH5	http://www.genome.jp/dbget-bin/www_bget?H00584
Hereditary spherocytosis	KEGG DISEASE	H00230	1	5	0.0269373	0.0756237	EPB42	http://www.genome.jp/dbget-bin/www_bget?H00230
Multiple mitochondrial dysfunctions syndrome	KEGG DISEASE	H01894	1	5	0.0269373	0.0756237	NFU1	http://www.genome.jp/dbget-bin/www_bget?H01894
Beckwith-Wiedemann syndrome	KEGG DISEASE	H00713	1	5	0.0269373	0.0756237	NSD1	http://www.genome.jp/dbget-bin/www_bget?H00713
Fallopian tube cancer	KEGG DISEASE	H01554	1	5	0.0269373	0.0756237	BRCA1	http://www.genome.jp/dbget-bin/www_bget?H01554
Coffin-Siris syndrome	KEGG DISEASE	H01403	1	6	0.0313562	0.0756237	SMARCA4	http://www.genome.jp/dbget-bin/www_bget?H01403
Common variable immunodeficiency	KEGG DISEASE	H00088	1	6	0.0313562	0.0756237	ICOS	http://www.genome.jp/dbget-bin/www_bget?H00088
Trichothiodystrophy	KEGG DISEASE	H00866	1	6	0.0313562	0.0756237	ERCC3	http://www.genome.jp/dbget-bin/www_bget?H00866
Hyperphosphatasia with mental retardation syndrome	KEGG DISEASE	H01488	1	6	0.0313562	0.0756237	PIGO	http://www.genome.jp/dbget-bin/www_bget?H01488
Retinoblastoma	KEGG DISEASE	H01513	1	6	0.0313562	0.0756237	KIF14	http://www.genome.jp/dbget-bin/www_bget?H01513
Adams-Oliver syndrome	KEGG DISEASE	H01413	1	6	0.0313562	0.0756237	EOGT	http://www.genome.jp/dbget-bin/www_bget?H01413
Parathyroid diseases	KEGG DISEASE		1	7	0.0357551	0.083769	STX16	None
Primary hyperammonemic disorders (Urea cycle disorders)	KEGG DISEASE	H01398	1	8	0.0401341	0.0914166	ASS1	http://www.genome.jp/dbget-bin/www_bget?H01398
Xeroderma pigmentosum	KEGG DISEASE	H01428	1	9	0.0444934	0.0986069	ERCC3	http://www.genome.jp/dbget-bin/www_bget?H01428
IFN-gamma/IL-12 axis	KEGG DISEASE	H00089	1	10	0.0488329	0.102674	IL12B	http://www.genome.jp/dbget-bin/www_bget?H00089
Ovarian cancer	KEGG DISEASE	H00027	1	10	0.0488329	0.102674	BRCA1	http://www.genome.jp/dbget-bin/www_bget?H00027
Atopic dermatitis	KEGG DISEASE	H01358	1	11	0.0531529	0.108963	IRAK2	http://www.genome.jp/dbget-bin/www_bget?H01358
Usher syndrome (US)	KEGG DISEASE	H00779	1	12	0.0574534	0.109562	PDZD7	http://www.genome.jp/dbget-bin/www_bget?H00779
Inherited glycosylphosphatidylinositol deficiencies	KEGG DISEASE	H01489	1	12	0.0574534	0.109562	PIGO	http://www.genome.jp/dbget-bin/www_bget?H01489
Disorders of mitochondrial fatty-acid oxidation	KEGG DISEASE	H00525	1	12	0.0574534	0.109562	ACADS	http://www.genome.jp/dbget-bin/www_bget?H00525
Congenital disorders of glycan/glycoprotein metabolism	KEGG DISEASE		2	86	0.0608866	0.110048	ALG2|ALG9	None
Disorders of nucleotide excision repair	KEGG DISEASE	H00403	1	13	0.0617344	0.110048	ERCC3	http://www.genome.jp/dbget-bin/www_bget?H00403
Meckel syndrome	KEGG DISEASE	H00261	1	13	0.0617344	0.110048	KIF14	http://www.genome.jp/dbget-bin/www_bget?H00261
Breast cancer	KEGG DISEASE	H00031	1	15	0.0702386	0.119723	BRCA1	http://www.genome.jp/dbget-bin/www_bget?H00031
Neurodegenerative diseases	KEGG DISEASE		4	337	0.0705857	0.119723	NR4A2|DSTYK|NOP56|B4GALNT1	None
Noonan syndrome and related disorders	KEGG DISEASE	H00523	1	16	0.0744619	0.119723	CBL	http://www.genome.jp/dbget-bin/www_bget?H00523
Parkinson disease	KEGG DISEASE	H00057	1	16	0.0744619	0.119723	NR4A2	http://www.genome.jp/dbget-bin/www_bget?H00057
Medulloblastoma	KEGG DISEASE	H01667	1	16	0.0744619	0.119723	AXIN2	http://www.genome.jp/dbget-bin/www_bget?H01667
Others	KEGG DISEASE		1	17	0.0786661	0.123524	SMARCA4	None
Skin and soft tissue diseases	KEGG DISEASE		2	103	0.0826754	0.123524	IRAK2|ERCC3	None
Skin diseases	KEGG DISEASE		2	103	0.0826754	0.123524	IRAK2|ERCC3	None
Liver diseases	KEGG DISEASE		1	18	0.0828513	0.123524	UTP4	None
Fanconi anemia	KEGG DISEASE	H00238	1	21	0.0952939	0.139537	FANCC	http://www.genome.jp/dbget-bin/www_bget?H00238
Peroxisomal diseases	KEGG DISEASE		1	23	0.103496	0.148888	CAT	None
Gastrointestinal diseases	KEGG DISEASE		1	24	0.107569	0.149502	SLC10A2	None
Genetic obesity	KEGG DISEASE	H02106	1	24	0.107569	0.149502	ADRB3	http://www.genome.jp/dbget-bin/www_bget?H02106
Combined immunodeficiency	KEGG DISEASE	H00093	1	25	0.111623	0.150051	DOCK2	http://www.genome.jp/dbget-bin/www_bget?H00093
Congenital myasthenic syndrome	KEGG DISEASE	H00770	1	25	0.111623	0.150051	ALG2	http://www.genome.jp/dbget-bin/www_bget?H00770
Cancers of the breast and female genital organs	KEGG DISEASE		1	29	0.127659	0.16616	BRCA1	None
Spinocerebellar ataxia (SCA)	KEGG DISEASE	H00063	1	29	0.127659	0.16616	NOP56	http://www.genome.jp/dbget-bin/www_bget?H00063
Mouth and dental diseases	KEGG DISEASE		1	31	0.135569	0.173698	AXIN2	None
Congenital disorders of amino acid metabolism	KEGG DISEASE		2	141	0.137892	0.173956	PSAT1|ASS1	None
Combined oxidative phosphorylation deficiency	KEGG DISEASE	H00891	1	33	0.143408	0.178173	TARS2	http://www.genome.jp/dbget-bin/www_bget?H00891
Congenital malformations of the nervous system	KEGG DISEASE		2	146	0.145658	0.178267	WDR73|TBC1D20	None
Congenital malformations of skin	KEGG DISEASE		2	154	0.158263	0.190846	ERCC3|EXPH5	None
Mitochondrial diseases	KEGG DISEASE		2	164	0.174289	0.207127	TARS2|NFU1	None
Other endocrine and metabolic diseases	KEGG DISEASE		1	45	0.188977	0.221373	ADRB3	None
Nervous system diseases	KEGG DISEASE		6	859	0.201423	0.230137	B4GALNT1|NR4A2|NOP56|PDZD7|ALG2|DSTYK	None
Hematologic diseases	KEGG DISEASE		2	181	0.202072	0.230137	FANCC|EPB42	None
Lysosomal storage diseases	KEGG DISEASE		1	53	0.218008	0.244886	LIPA	None
Congenital malformations of the musculoskeletal system	KEGG DISEASE		2	201	0.235329	0.26077	CHST3|CCN6	None
Hypothalamus and pituitary gland diseases	KEGG DISEASE		1	60	0.242562	0.265201	TBX19	None
Chromosomal abnormalities	KEGG DISEASE		1	63	0.252848	0.27281	SIN3A	None
Diabetes	KEGG DISEASE		1	67	0.266348	0.283644	PLAGL1	None
Allergies and autoimmune diseases	KEGG DISEASE		1	93	0.348374	0.36624	IRAK2	None
Other congenital disorders	KEGG DISEASE		1	95	0.354293	0.367747	SIN3A	None
Other nervous and sensory system diseases	KEGG DISEASE		1	105	0.383091	0.392668	ALG2	None
Cardiovascular diseases	KEGG DISEASE		2	342	0.463905	0.469633	FANCC|EPB42	None
Eye disease	KEGG DISEASE		1	249	0.680605	0.680605	PDZD7	None
--------------------
#Term	Database	ID	Input number	Background number	P-Value	Corrected P-Value	Input	Hyperlink
--------------------

## Sheet: Table S8
Table S8. GO enrichment of 654 testicular position-associated genes with metascape
GroupID	Category	Term	Description	LogP	Log(q-value)	InTerm_InList	Genes	Symbols
1_Summary	GO Biological Processes	GO:0000904	cell morphogenesis involved in differentiation	-10.5377	-6.19023	49/723	214,288,348,627,1605,1742,2033,2039,3196,3280,4131,4756,4897,4929,5015,5364,5578,5764,5818,6498,8322,9046,9175,9252,9253,9404,9499,9820,9928,10439,10653,11023,23768,25791,25942,25946,26050,50488,56896,57111,57731,65981,79955,81565,84079,118813,222662,353116,654429,4534,7429,8437,9585,9699,23405,57624,1130,1524,1525,1794,1803,1839,2185,4856,5329,5337,5580,5919,6868,8817,10584,26585,56833,116173,69…	ALCAM,ANK3,APOE,BDNF,DAG1,DLG4,EP300,DMTN,TLX2,HES1,MAP1B,NEO1,NRCAM,NR4A2,OTX2,PLXNB1,PRKCA,PTN,NECTIN1,SKIL,FZD4,DOK2,MAP3K13,RPS6KA5,NUMBL,LPXN,MYOT,CUL7,KIF14,OLFM1,SPINT2,VAX1,FLRT2,NGEF,SIN3A,ZNF385A,SLITRK5,MINK1,DPYSL5,RAB25,SPTBN4,CAPRIN2,PDZD7,NDEL1,ANKRD27,ZFYVE27,LHFPL5,RILPL1,LRTM2,MTM1,VIL1,RASAL1,KIF20B,RIMS2,DICER1,NYAP2,LYST,CX3CR1,CXADR,DOCK2,DPP4,HBEGF,PTK2B,CCN3,PLAUR,PLD1,PRK…
1_Member	GO Biological Processes	GO:0000904	cell morphogenesis involved in differentiation	-10.5377	-6.19023	49/723	214,288,348,627,1605,1742,2033,2039,3196,3280,4131,4756,4897,4929,5015,5364,5578,5764,5818,6498,8322,9046,9175,9252,9253,9404,9499,9820,9928,10439,10653,11023,23768,25791,25942,25946,26050,50488,56896,57111,57731,65981,79955,81565,84079,118813,222662,353116,654429	ALCAM,ANK3,APOE,BDNF,DAG1,DLG4,EP300,DMTN,TLX2,HES1,MAP1B,NEO1,NRCAM,NR4A2,OTX2,PLXNB1,PRKCA,PTN,NECTIN1,SKIL,FZD4,DOK2,MAP3K13,RPS6KA5,NUMBL,LPXN,MYOT,CUL7,KIF14,OLFM1,SPINT2,VAX1,FLRT2,NGEF,SIN3A,ZNF385A,SLITRK5,MINK1,DPYSL5,RAB25,SPTBN4,CAPRIN2,PDZD7,NDEL1,ANKRD27,ZFYVE27,LHFPL5,RILPL1,LRTM2
1_Member	GO Biological Processes	GO:0032990	cell part morphogenesis	-9.40718	-5.57981	45/679	214,288,348,627,1605,1742,3196,4131,4534,4756,4897,4929,5015,5364,5578,5764,5818,6498,7429,8322,8437,9046,9175,9252,9253,9499,9585,9699,9820,10439,11023,23405,23768,25791,25942,26050,50488,56896,57624,57731,65981,81565,84079,118813,654429	ALCAM,ANK3,APOE,BDNF,DAG1,DLG4,TLX2,MAP1B,MTM1,NEO1,NRCAM,NR4A2,OTX2,PLXNB1,PRKCA,PTN,NECTIN1,SKIL,VIL1,FZD4,RASAL1,DOK2,MAP3K13,RPS6KA5,NUMBL,MYOT,KIF20B,RIMS2,CUL7,OLFM1,VAX1,DICER1,FLRT2,NGEF,SIN3A,SLITRK5,MINK1,DPYSL5,NYAP2,SPTBN4,CAPRIN2,NDEL1,ANKRD27,ZFYVE27,LRTM2
1_Member	GO Biological Processes	GO:0120039	plasma membrane bounded cell projection morphogenesis	-9.3101	-5.57981	44/659	214,288,348,627,1605,1742,3196,4131,4756,4897,4929,5015,5364,5578,5764,5818,6498,7429,8322,8437,9046,9175,9252,9253,9499,9585,9699,9820,10439,11023,23405,23768,25791,25942,26050,50488,56896,57624,57731,65981,81565,84079,118813,654429	ALCAM,ANK3,APOE,BDNF,DAG1,DLG4,TLX2,MAP1B,NEO1,NRCAM,NR4A2,OTX2,PLXNB1,PRKCA,PTN,NECTIN1,SKIL,VIL1,FZD4,RASAL1,DOK2,MAP3K13,RPS6KA5,NUMBL,MYOT,KIF20B,RIMS2,CUL7,OLFM1,VAX1,DICER1,FLRT2,NGEF,SIN3A,SLITRK5,MINK1,DPYSL5,NYAP2,SPTBN4,CAPRIN2,NDEL1,ANKRD27,ZFYVE27,LRTM2
1_Member	GO Biological Processes	GO:0048858	cell projection morphogenesis	-9.22827	-5.57981	44/663	214,288,348,627,1605,1742,3196,4131,4756,4897,4929,5015,5364,5578,5764,5818,6498,7429,8322,8437,9046,9175,9252,9253,9499,9585,9699,9820,10439,11023,23405,23768,25791,25942,26050,50488,56896,57624,57731,65981,81565,84079,118813,654429	ALCAM,ANK3,APOE,BDNF,DAG1,DLG4,TLX2,MAP1B,NEO1,NRCAM,NR4A2,OTX2,PLXNB1,PRKCA,PTN,NECTIN1,SKIL,VIL1,FZD4,RASAL1,DOK2,MAP3K13,RPS6KA5,NUMBL,MYOT,KIF20B,RIMS2,CUL7,OLFM1,VAX1,DICER1,FLRT2,NGEF,SIN3A,SLITRK5,MINK1,DPYSL5,NYAP2,SPTBN4,CAPRIN2,NDEL1,ANKRD27,ZFYVE27,LRTM2
1_Member	GO Biological Processes	GO:0048812	neuron projection morphogenesis	-9.09052	-5.55293	43/645	214,288,348,627,1605,1742,3196,4131,4756,4897,4929,5015,5364,5578,5764,5818,6498,8322,8437,9046,9175,9252,9253,9499,9585,9699,9820,10439,11023,23405,23768,25791,25942,26050,50488,56896,57624,57731,65981,81565,84079,118813,654429	ALCAM,ANK3,APOE,BDNF,DAG1,DLG4,TLX2,MAP1B,NEO1,NRCAM,NR4A2,OTX2,PLXNB1,PRKCA,PTN,NECTIN1,SKIL,FZD4,RASAL1,DOK2,MAP3K13,RPS6KA5,NUMBL,MYOT,KIF20B,RIMS2,CUL7,OLFM1,VAX1,DICER1,FLRT2,NGEF,SIN3A,SLITRK5,MINK1,DPYSL5,NYAP2,SPTBN4,CAPRIN2,NDEL1,ANKRD27,ZFYVE27,LRTM2
1_Member	GO Biological Processes	GO:0048667	cell morphogenesis involved in neuron differentiation	-8.93657	-5.49223	40/579	214,288,348,627,1605,1742,3196,3280,4131,4756,4897,4929,5015,5364,5578,5764,5818,6498,9046,9175,9252,9253,9499,9820,10439,11023,23768,25791,25942,26050,50488,56896,57731,65981,79955,81565,84079,118813,222662,654429	ALCAM,ANK3,APOE,BDNF,DAG1,DLG4,TLX2,HES1,MAP1B,NEO1,NRCAM,NR4A2,OTX2,PLXNB1,PRKCA,PTN,NECTIN1,SKIL,DOK2,MAP3K13,RPS6KA5,NUMBL,MYOT,CUL7,OLFM1,VAX1,FLRT2,NGEF,SIN3A,SLITRK5,MINK1,DPYSL5,SPTBN4,CAPRIN2,PDZD7,NDEL1,ANKRD27,ZFYVE27,LHFPL5,LRTM2
1_Member	GO Biological Processes	GO:0042330	taxis	-6.68541	-3.69176	38/646	214,627,1130,1524,1525,1605,1794,1803,1839,2033,2185,4756,4856,4897,5015,5329,5337,5364,5578,5580,5764,5818,5919,6868,8817,9046,9252,9499,10584,11023,23768,26585,56833,56896,57731,116173,654429,692094	ALCAM,BDNF,LYST,CX3CR1,CXADR,DAG1,DOCK2,DPP4,HBEGF,EP300,PTK2B,NEO1,CCN3,NRCAM,OTX2,PLAUR,PLD1,PLXNB1,PRKCA,PRKCD,PTN,NECTIN1,RARRES2,ADAM17,FGF18,DOK2,RPS6KA5,MYOT,COLEC10,VAX1,FLRT2,GREM1,SLAMF8,DPYSL5,SPTBN4,CMTM5,LRTM2,MSMP
1_Member	GO Biological Processes	GO:0061564	axon development	-6.38303	-3.52697	32/507	214,288,348,627,1605,4131,4756,4897,4929,5015,5364,5578,5764,5792,5818,6498,9046,9175,9252,9253,9314,9499,10439,11023,23768,25942,26050,56896,57731,81565,118813,654429	ALCAM,ANK3,APOE,BDNF,DAG1,MAP1B,NEO1,NRCAM,NR4A2,OTX2,PLXNB1,PRKCA,PTN,PTPRF,NECTIN1,SKIL,DOK2,MAP3K13,RPS6KA5,NUMBL,KLF4,MYOT,OLFM1,VAX1,FLRT2,SIN3A,SLITRK5,DPYSL5,SPTBN4,NDEL1,ZFYVE27,LRTM2
1_Member	GO Biological Processes	GO:0006935	chemotaxis	-6.27677	-3.44786	37/644	214,627,1130,1524,1525,1605,1794,1803,1839,2185,4756,4856,4897,5015,5329,5337,5364,5578,5580,5764,5818,5919,6868,8817,9046,9252,9499,10584,11023,23768,26585,56833,56896,57731,116173,654429,692094	ALCAM,BDNF,LYST,CX3CR1,CXADR,DAG1,DOCK2,DPP4,HBEGF,PTK2B,NEO1,CCN3,NRCAM,OTX2,PLAUR,PLD1,PLXNB1,PRKCA,PRKCD,PTN,NECTIN1,RARRES2,ADAM17,FGF18,DOK2,RPS6KA5,MYOT,COLEC10,VAX1,FLRT2,GREM1,SLAMF8,DPYSL5,SPTBN4,CMTM5,LRTM2,MSMP
1_Member	GO Biological Processes	GO:0007409	axonogenesis	-5.83185	-3.10996	29/460	214,288,348,627,1605,4131,4756,4897,4929,5015,5364,5578,5818,6498,9046,9175,9252,9253,9499,10439,11023,23768,25942,26050,56896,57731,81565,118813,654429	ALCAM,ANK3,APOE,BDNF,DAG1,MAP1B,NEO1,NRCAM,NR4A2,OTX2,PLXNB1,PRKCA,NECTIN1,SKIL,DOK2,MAP3K13,RPS6KA5,NUMBL,MYOT,OLFM1,VAX1,FLRT2,SIN3A,SLITRK5,DPYSL5,SPTBN4,NDEL1,ZFYVE27,LRTM2
1_Member	GO Biological Processes	GO:0007411	axon guidance	-3.53377	-1.52869	17/277	214,627,1605,4756,4897,5015,5364,5578,5818,9046,9252,9499,11023,23768,56896,57731,654429	ALCAM,BDNF,DAG1,NEO1,NRCAM,OTX2,PLXNB1,PRKCA,NECTIN1,DOK2,RPS6KA5,MYOT,VAX1,FLRT2,DPYSL5,SPTBN4,LRTM2
1_Member	GO Biological Processes	GO:0097485	neuron projection guidance	-3.51561	-1.51855	17/278	214,627,1605,4756,4897,5015,5364,5578,5818,9046,9252,9499,11023,23768,56896,57731,654429	ALCAM,BDNF,DAG1,NEO1,NRCAM,OTX2,PLXNB1,PRKCA,NECTIN1,DOK2,RPS6KA5,MYOT,VAX1,FLRT2,DPYSL5,SPTBN4,LRTM2
2_Summary	GO Cellular Components	GO:0048471	perinuclear region of cytoplasm	-9.58519	-5.57981	47/720	320,324,535,627,867,1524,1540,2009,2039,2185,3741,4131,4212,4794,5337,5350,5468,5578,5580,5764,6507,7037,7039,8675,9131,9404,9585,9618,9820,10021,10188,10673,10955,11190,23405,26276,54511,55811,55898,79589,81493,84440,84957,85365,154091,343035,376267	APBA1,APC,ATP6V0A1,BDNF,CBL,CX3CR1,CYLD,EML1,DMTN,PTK2B,KCNA5,MAP1B,MEIS2,NFKBIE,PLD1,PLN,PPARG,PRKCA,PRKCD,PTN,SLC1A3,TFRC,TGFA,STX16,AIFM1,LPXN,KIF20B,TRAF4,CUL7,HCN4,TNK2,TNFSF13B,SERINC3,CEP250,DICER1,VPS33B,HMGCLL1,ADCY10,UNC45A,RNF128,SYNC,RAB11FIP4,RELT,ALG2,SLC2A12,RD3,RAB15
2_Member	GO Cellular Components	GO:0048471	perinuclear region of cytoplasm	-9.58519	-5.57981	47/720	320,324,535,627,867,1524,1540,2009,2039,2185,3741,4131,4212,4794,5337,5350,5468,5578,5580,5764,6507,7037,7039,8675,9131,9404,9585,9618,9820,10021,10188,10673,10955,11190,23405,26276,54511,55811,55898,79589,81493,84440,84957,85365,154091,343035,376267	APBA1,APC,ATP6V0A1,BDNF,CBL,CX3CR1,CYLD,EML1,DMTN,PTK2B,KCNA5,MAP1B,MEIS2,NFKBIE,PLD1,PLN,PPARG,PRKCA,PRKCD,PTN,SLC1A3,TFRC,TGFA,STX16,AIFM1,LPXN,KIF20B,TRAF4,CUL7,HCN4,TNK2,TNFSF13B,SERINC3,CEP250,DICER1,VPS33B,HMGCLL1,ADCY10,UNC45A,RNF128,SYNC,RAB11FIP4,RELT,ALG2,SLC2A12,RD3,RAB15
3_Summary	GO Biological Processes	GO:0051962	positive regulation of nervous system development	-9.05526	-5.55293	38/526	348,627,1524,1605,1742,1950,2033,2185,3280,4124,4131,4897,5364,5468,5764,6498,7472,8322,8437,9175,9253,9585,9699,9820,9897,23405,23768,25942,26050,27063,51517,65981,79953,80237,81565,84079,118813,654429,324,1540,2039,2672,3196,5205,5337,5580,5792,7046,7429,9314,10439,25791,54662,55704,79735,79874,128637,752,2038,9886,23221,23268,55843,254065,583,1839,3578,4534,6868,6910,8195,54440,55031,57731,485…	APOE,BDNF,CX3CR1,DAG1,DLG4,EGF,EP300,PTK2B,HES1,MAN2A1,MAP1B,NRCAM,PLXNB1,PPARG,PTN,SKIL,WNT2,FZD4,RASAL1,MAP3K13,NUMBL,KIF20B,RIMS2,CUL7,WASHC5,DICER1,FLRT2,SIN3A,SLITRK5,ANKRD1,NCKIPSD,CAPRIN2,SYNDIG1,ELL3,NDEL1,ANKRD27,ZFYVE27,LRTM2,APC,CYLD,DMTN,GFI1,TLX2,ATP8B1,PLD1,PRKCD,PTPRF,TGFBR1,VIL1,KLF4,OLFM1,NGEF,TBC1D13,CCDC88A,TBC1D17,RABEP2,TBC1D20,FMNL1,EPB42,RHOBTB1,RHOBTB2,DNMBP,ARHGAP15,BRWD3…
3_Member	GO Biological Processes	GO:0051962	positive regulation of nervous system development	-9.05526	-5.55293	38/526	348,627,1524,1605,1742,1950,2033,2185,3280,4124,4131,4897,5364,5468,5764,6498,7472,8322,8437,9175,9253,9585,9699,9820,9897,23405,23768,25942,26050,27063,51517,65981,79953,80237,81565,84079,118813,654429	APOE,BDNF,CX3CR1,DAG1,DLG4,EGF,EP300,PTK2B,HES1,MAN2A1,MAP1B,NRCAM,PLXNB1,PPARG,PTN,SKIL,WNT2,FZD4,RASAL1,MAP3K13,NUMBL,KIF20B,RIMS2,CUL7,WASHC5,DICER1,FLRT2,SIN3A,SLITRK5,ANKRD1,NCKIPSD,CAPRIN2,SYNDIG1,ELL3,NDEL1,ANKRD27,ZFYVE27,LRTM2
3_Member	GO Biological Processes	GO:0050769	positive regulation of neurogenesis	-7.77684	-4.52632	33/464	348,627,1524,1605,1742,2033,2185,3280,4124,4131,4897,5364,5468,5764,6498,7472,8322,8437,9175,9253,9585,9699,9820,9897,23405,25942,27063,51517,65981,80237,81565,84079,118813	APOE,BDNF,CX3CR1,DAG1,DLG4,EP300,PTK2B,HES1,MAN2A1,MAP1B,NRCAM,PLXNB1,PPARG,PTN,SKIL,WNT2,FZD4,RASAL1,MAP3K13,NUMBL,KIF20B,RIMS2,CUL7,WASHC5,DICER1,SIN3A,ANKRD1,NCKIPSD,CAPRIN2,ELL3,NDEL1,ANKRD27,ZFYVE27
3_Member	GO Biological Processes	GO:0120035	regulation of plasma membrane bounded cell projection organization	-7.51709	-4.31579	42/703	324,348,627,1540,1742,2033,2039,2185,2672,3196,4131,4897,5205,5337,5364,5580,5764,5792,6498,7046,7429,8322,8437,9175,9314,9699,9820,9897,10439,25791,25942,27063,51517,54662,55704,65981,79735,79874,81565,84079,118813,128637	APC,APOE,BDNF,CYLD,DLG4,EP300,DMTN,PTK2B,GFI1,TLX2,MAP1B,NRCAM,ATP8B1,PLD1,PLXNB1,PRKCD,PTN,PTPRF,SKIL,TGFBR1,VIL1,FZD4,RASAL1,MAP3K13,KLF4,RIMS2,CUL7,WASHC5,OLFM1,NGEF,SIN3A,ANKRD1,NCKIPSD,TBC1D13,CCDC88A,CAPRIN2,TBC1D17,RABEP2,NDEL1,ANKRD27,ZFYVE27,TBC1D20
3_Member	GO Biological Processes	GO:0031344	regulation of cell projection organization	-7.3631	-4.19176	42/712	324,348,627,1540,1742,2033,2039,2185,2672,3196,4131,4897,5205,5337,5364,5580,5764,5792,6498,7046,7429,8322,8437,9175,9314,9699,9820,9897,10439,25791,25942,27063,51517,54662,55704,65981,79735,79874,81565,84079,118813,128637	APC,APOE,BDNF,CYLD,DLG4,EP300,DMTN,PTK2B,GFI1,TLX2,MAP1B,NRCAM,ATP8B1,PLD1,PLXNB1,PRKCD,PTN,PTPRF,SKIL,TGFBR1,VIL1,FZD4,RASAL1,MAP3K13,KLF4,RIMS2,CUL7,WASHC5,OLFM1,NGEF,SIN3A,ANKRD1,NCKIPSD,TBC1D13,CCDC88A,CAPRIN2,TBC1D17,RABEP2,NDEL1,ANKRD27,ZFYVE27,TBC1D20
3_Member	GO Biological Processes	GO:0022604	regulation of cell morphogenesis	-6.79168	-3.76647	32/486	348,627,752,1605,1742,2038,2039,2185,3196,4131,4897,5364,5764,6498,7429,8322,8437,9175,9699,9820,9886,10439,23221,23268,25791,25942,55843,65981,81565,84079,118813,254065	APOE,BDNF,FMNL1,DAG1,DLG4,EPB42,DMTN,PTK2B,TLX2,MAP1B,NRCAM,PLXNB1,PTN,SKIL,VIL1,FZD4,RASAL1,MAP3K13,RIMS2,CUL7,RHOBTB1,OLFM1,RHOBTB2,DNMBP,NGEF,SIN3A,ARHGAP15,CAPRIN2,NDEL1,ANKRD27,ZFYVE27,BRWD3
3_Member	GO Biological Processes	GO:0010720	positive regulation of cell development	-6.58959	-3.66435	34/547	348,627,1524,1605,1742,2033,2039,2185,3280,4124,4131,4897,5364,5468,5764,6498,7472,8322,8437,9175,9253,9585,9699,9820,9897,23405,25942,27063,51517,65981,80237,81565,84079,118813	APOE,BDNF,CX3CR1,DAG1,DLG4,EP300,DMTN,PTK2B,HES1,MAN2A1,MAP1B,NRCAM,PLXNB1,PPARG,PTN,SKIL,WNT2,FZD4,RASAL1,MAP3K13,NUMBL,KIF20B,RIMS2,CUL7,WASHC5,DICER1,SIN3A,ANKRD1,NCKIPSD,CAPRIN2,ELL3,NDEL1,ANKRD27,ZFYVE27
3_Member	GO Biological Processes	GO:0045927	positive regulation of growth	-6.24186	-3.42754	21/253	583,627,1839,2185,3578,4131,4534,6868,6910,7046,7429,7472,8195,8437,9175,9699,54440,55031,57731,81565,118813	BBS2,BDNF,HBEGF,PTK2B,IL9,MAP1B,MTM1,ADAM17,TBX5,TGFBR1,VIL1,WNT2,MKKS,RASAL1,MAP3K13,RIMS2,SASH3,USP47,SPTBN4,NDEL1,ZFYVE27
3_Member	GO Biological Processes	GO:0001558	regulation of cell growth	-5.84793	-3.11329	27/409	348,627,1839,2185,3578,4131,4856,4897,5468,6597,6868,7037,7046,8437,9150,9175,9699,9928,10439,23677,25942,26585,55031,65981,81501,81565,118813	APOE,BDNF,HBEGF,PTK2B,IL9,MAP1B,CCN3,NRCAM,PPARG,SMARCA4,ADAM17,TFRC,TGFBR1,RASAL1,CTDP1,MAP3K13,RIMS2,KIF14,OLFM1,SH3BP4,SIN3A,GREM1,USP47,CAPRIN2,DCSTAMP,NDEL1,ZFYVE27
3_Member	GO Biological Processes	GO:0040008	regulation of growth	-5.78518	-3.08121	36/648	348,583,627,1839,2185,3578,4131,4534,4856,4897,5468,6597,6868,6910,7037,7046,7429,7472,8195,8437,9150,9175,9699,9928,10439,23677,25942,26585,51804,54440,55031,57731,65981,81501,81565,118813	APOE,BBS2,BDNF,HBEGF,PTK2B,IL9,MAP1B,MTM1,CCN3,NRCAM,PPARG,SMARCA4,ADAM17,TBX5,TFRC,TGFBR1,VIL1,WNT2,MKKS,RASAL1,CTDP1,MAP3K13,RIMS2,KIF14,OLFM1,SH3BP4,SIN3A,GREM1,SIX4,SASH3,USP47,SPTBN4,CAPRIN2,DCSTAMP,NDEL1,ZFYVE27
3_Member	GO Biological Processes	GO:0010975	regulation of neuron projection development	-5.62749	-2.97026	30/497	348,627,1742,2033,2185,2672,3196,4131,4897,5364,5764,5792,6498,8322,8437,9175,9314,9699,9820,9897,10439,25791,25942,27063,51517,55704,65981,81565,84079,118813	APOE,BDNF,DLG4,EP300,PTK2B,GFI1,TLX2,MAP1B,NRCAM,PLXNB1,PTN,PTPRF,SKIL,FZD4,RASAL1,MAP3K13,KLF4,RIMS2,CUL7,WASHC5,OLFM1,NGEF,SIN3A,ANKRD1,NCKIPSD,CCDC88A,CAPRIN2,NDEL1,ANKRD27,ZFYVE27
3_Member	GO Biological Processes	GO:0010976	positive regulation of neuron projection development	-5.58274	-2.93516	21/278	348,627,1742,2033,2185,4131,5364,5764,6498,8322,8437,9175,9699,9820,9897,27063,51517,65981,81565,84079,118813	APOE,BDNF,DLG4,EP300,PTK2B,MAP1B,PLXNB1,PTN,SKIL,FZD4,RASAL1,MAP3K13,RIMS2,CUL7,WASHC5,ANKRD1,NCKIPSD,CAPRIN2,NDEL1,ANKRD27,ZFYVE27
3_Member	GO Biological Processes	GO:0031346	positive regulation of cell projection organization	-5.39449	-2.78742	25/382	324,348,627,1742,2033,2185,4131,5364,5764,6498,7046,7429,8322,8437,9175,9699,9820,9897,27063,51517,55704,65981,81565,84079,118813	APC,APOE,BDNF,DLG4,EP300,PTK2B,MAP1B,PLXNB1,PTN,SKIL,TGFBR1,VIL1,FZD4,RASAL1,MAP3K13,RIMS2,CUL7,WASHC5,ANKRD1,NCKIPSD,CCDC88A,CAPRIN2,NDEL1,ANKRD27,ZFYVE27
3_Member	GO Biological Processes	GO:0048589	developmental growth	-5.1862	-2.63811	33/605	214,320,348,583,627,928,1605,2033,4131,4534,4856,4897,5764,6910,7046,7429,7472,8195,8437,9150,9175,9699,10439,10848,25942,51804,54440,57167,57731,59338,81565,118813,340419	ALCAM,APBA1,APOE,BBS2,BDNF,CD9,DAG1,EP300,MAP1B,MTM1,CCN3,NRCAM,PTN,TBX5,TGFBR1,VIL1,WNT2,MKKS,RASAL1,CTDP1,MAP3K13,RIMS2,OLFM1,PPP1R13L,SIN3A,SIX4,SASH3,SALL4,SPTBN4,PLEKHA1,NDEL1,ZFYVE27,RSPO2
3_Member	GO Biological Processes	GO:0016049	cell growth	-5.13492	-2.60704	28/473	214,348,627,1839,2185,3578,4131,4856,4897,5468,6597,6868,7037,7046,8437,9150,9175,9699,9928,10439,23677,25942,26585,55031,65981,81501,81565,118813	ALCAM,APOE,BDNF,HBEGF,PTK2B,IL9,MAP1B,CCN3,NRCAM,PPARG,SMARCA4,ADAM17,TFRC,TGFBR1,RASAL1,CTDP1,MAP3K13,RIMS2,KIF14,OLFM1,SH3BP4,SIN3A,GREM1,USP47,CAPRIN2,DCSTAMP,NDEL1,ZFYVE27
3_Member	GO Biological Processes	GO:0048638	regulation of developmental growth	-5.11347	-2.59212	22/322	348,583,627,4131,4534,4897,6910,7046,7429,7472,8195,8437,9150,9175,9699,10439,25942,51804,54440,57731,81565,118813	APOE,BBS2,BDNF,MAP1B,MTM1,NRCAM,TBX5,TGFBR1,VIL1,WNT2,MKKS,RASAL1,CTDP1,MAP3K13,RIMS2,OLFM1,SIN3A,SIX4,SASH3,SPTBN4,NDEL1,ZFYVE27
3_Member	GO Biological Processes	GO:0048639	positive regulation of developmental growth	-4.95165	-2.47928	15/170	583,627,4131,4534,6910,7429,7472,8195,8437,9175,9699,54440,57731,81565,118813	BBS2,BDNF,MAP1B,MTM1,TBX5,VIL1,WNT2,MKKS,RASAL1,MAP3K13,RIMS2,SASH3,SPTBN4,NDEL1,ZFYVE27
3_Member	GO Biological Processes	GO:0045666	positive regulation of neuron differentiation	-4.74938	-2.32103	23/365	348,627,1742,2033,2185,4131,4897,5364,5764,6498,8322,8437,9175,9699,9820,9897,25942,27063,51517,65981,81565,84079,118813	APOE,BDNF,DLG4,EP300,PTK2B,MAP1B,NRCAM,PLXNB1,PTN,SKIL,FZD4,RASAL1,MAP3K13,RIMS2,CUL7,WASHC5,SIN3A,ANKRD1,NCKIPSD,CAPRIN2,NDEL1,ANKRD27,ZFYVE27
3_Member	GO Biological Processes	GO:0045664	regulation of neuron differentiation	-4.24584	-1.98033	32/645	348,627,1742,2033,2185,2672,3196,3280,4131,4897,5364,5764,5792,6498,8322,8437,9175,9314,9699,9745,9820,9897,10439,25791,25942,27063,51517,55704,65981,81565,84079,118813	APOE,BDNF,DLG4,EP300,PTK2B,GFI1,TLX2,HES1,MAP1B,NRCAM,PLXNB1,PTN,PTPRF,SKIL,FZD4,RASAL1,MAP3K13,KLF4,RIMS2,ZNF536,CUL7,WASHC5,OLFM1,NGEF,SIN3A,ANKRD1,NCKIPSD,CCDC88A,CAPRIN2,NDEL1,ANKRD27,ZFYVE27
3_Member	GO Biological Processes	GO:0030307	positive regulation of cell growth	-3.97536	-1.7893	13/161	627,1839,2185,3578,4131,6868,7046,8437,9175,9699,55031,81565,118813	BDNF,HBEGF,PTK2B,IL9,MAP1B,ADAM17,TGFBR1,RASAL1,MAP3K13,RIMS2,USP47,NDEL1,ZFYVE27
3_Member	GO Biological Processes	GO:0010769	regulation of cell morphogenesis involved in differentiation	-3.14031	-1.28476	17/300	348,627,2039,3196,4131,4897,5364,6498,9175,9820,10439,25791,25942,65981,81565,84079,118813	APOE,BDNF,DMTN,TLX2,MAP1B,NRCAM,PLXNB1,SKIL,MAP3K13,CUL7,OLFM1,NGEF,SIN3A,CAPRIN2,NDEL1,ANKRD27,ZFYVE27
3_Member	GO Biological Processes	GO:0061387	regulation of extent of cell growth	-3.13942	-1.28476	9/104	348,627,4131,4897,9175,10439,25942,81565,118813	APOE,BDNF,MAP1B,NRCAM,MAP3K13,OLFM1,SIN3A,NDEL1,ZFYVE27
3_Member	GO Biological Processes	GO:0010770	positive regulation of cell morphogenesis involved in differentiation	-3.07552	-1.24987	11/151	627,2039,4131,5364,6498,9175,9820,65981,81565,84079,118813	BDNF,DMTN,MAP1B,PLXNB1,SKIL,MAP3K13,CUL7,CAPRIN2,NDEL1,ANKRD27,ZFYVE27
3_Member	GO Biological Processes	GO:0030516	regulation of axon extension	-2.86295	-1.13252	8/92	348,4131,4897,9175,10439,25942,81565,118813	APOE,MAP1B,NRCAM,MAP3K13,OLFM1,SIN3A,NDEL1,ZFYVE27
3_Member	GO Biological Processes	GO:0048675	axon extension	-2.85524	-1.13107	9/114	214,348,4131,4897,9175,10439,25942,81565,118813	ALCAM,APOE,MAP1B,NRCAM,MAP3K13,OLFM1,SIN3A,NDEL1,ZFYVE27
3_Member	GO Biological Processes	GO:1990138	neuron projection extension	-2.78471	-1.0861	11/164	214,348,4131,4897,8437,9175,9699,10439,25942,81565,118813	ALCAM,APOE,MAP1B,NRCAM,RASAL1,MAP3K13,RIMS2,OLFM1,SIN3A,NDEL1,ZFYVE27
3_Member	GO Biological Processes	GO:0048588	developmental cell growth	-2.6565	-1.01237	13/222	214,348,627,4131,4897,8437,9150,9175,9699,10439,25942,81565,118813	ALCAM,APOE,BDNF,MAP1B,NRCAM,RASAL1,CTDP1,MAP3K13,RIMS2,OLFM1,SIN3A,NDEL1,ZFYVE27
3_Member	GO Biological Processes	GO:0050772	positive regulation of axonogenesis	-2.61534	-0.988899	7/79	627,4131,5364,6498,9175,81565,118813	BDNF,MAP1B,PLXNB1,SKIL,MAP3K13,NDEL1,ZFYVE27
3_Member	GO Biological Processes	GO:0060560	developmental growth involved in morphogenesis	-2.60579	-0.985318	13/225	214,348,627,4131,4897,8437,9175,9699,10439,25942,51804,81565,118813	ALCAM,APOE,BDNF,MAP1B,NRCAM,RASAL1,MAP3K13,RIMS2,OLFM1,SIN3A,SIX4,NDEL1,ZFYVE27
3_Member	GO Biological Processes	GO:0050770	regulation of axonogenesis	-2.60229	-0.98484	11/173	348,627,4131,4897,5364,6498,9175,10439,25942,81565,118813	APOE,BDNF,MAP1B,NRCAM,PLXNB1,SKIL,MAP3K13,OLFM1,SIN3A,NDEL1,ZFYVE27
3_Member	GO Biological Processes	GO:0045773	positive regulation of axon extension	-1.90308	-0.546439	4/39	4131,9175,81565,118813	MAP1B,MAP3K13,NDEL1,ZFYVE27
3_Member	GO Biological Processes	GO:0008361	regulation of cell size	-1.67908	-0.4118	9/174	348,627,4131,4897,9175,10439,25942,81565,118813	APOE,BDNF,MAP1B,NRCAM,MAP3K13,OLFM1,SIN3A,NDEL1,ZFYVE27
4_Summary	GO Biological Processes	GO:0010564	regulation of cell cycle process	-8.76842	-5.37524	48/789	324,672,1950,2033,2071,3741,5017,5289,5325,5693,5715,5810,5884,5934,6868,7039,7709,8313,8697,8881,9125,9314,9510,9577,9585,9820,9928,10403,10869,11113,11190,22976,23063,23113,25904,25942,25946,51085,55031,55968,64793,79866,84440,90381,91147,115426,121441,256364,1540,1978,3280,4212,5578,55055,64858,2672,6873,9134,9150,57695,545,3593,6498,7046,7128,27250,166793,6877,10848,26585,27063,80237,147746	APC,BRCA1,EGF,EP300,ERCC3,KCNA5,OVOL1,PIK3C3,PLAGL1,PSMB5,PSMD9,RAD1,RAD17,RBL2,ADAM17,TGFA,ZBTB17,AXIN2,CDC23,CDC16,CNOT9,KLF4,ADAMTS1,BABAM2,KIF20B,CUL7,KIF14,NDC80,USP19,CIT,CEP250,PAXIP1,WAPL,CUL9,CNOT10,SIN3A,ZNF385A,MLXIPL,USP47,NSFL1C,CEP85,BORA,RAB11FIP4,TICRR,TMEM67,UHRF2,NEDD1,EML3,CYLD,EIF4EBP1,HES1,MEIS2,PRKCA,ZWILCH,DCLRE1B,GFI1,TAF2,CCNE2,CTDP1,USP37,ATR,IL12B,SKIL,TGFBR1,TNFAIP3,PD…
4_Member	GO Biological Processes	GO:0010564	regulation of cell cycle process	-8.76842	-5.37524	48/789	324,672,1950,2033,2071,3741,5017,5289,5325,5693,5715,5810,5884,5934,6868,7039,7709,8313,8697,8881,9125,9314,9510,9577,9585,9820,9928,10403,10869,11113,11190,22976,23063,23113,25904,25942,25946,51085,55031,55968,64793,79866,84440,90381,91147,115426,121441,256364	APC,BRCA1,EGF,EP300,ERCC3,KCNA5,OVOL1,PIK3C3,PLAGL1,PSMB5,PSMD9,RAD1,RAD17,RBL2,ADAM17,TGFA,ZBTB17,AXIN2,CDC23,CDC16,CNOT9,KLF4,ADAMTS1,BABAM2,KIF20B,CUL7,KIF14,NDC80,USP19,CIT,CEP250,PAXIP1,WAPL,CUL9,CNOT10,SIN3A,ZNF385A,MLXIPL,USP47,NSFL1C,CEP85,BORA,RAB11FIP4,TICRR,TMEM67,UHRF2,NEDD1,EML3
4_Member	GO Biological Processes	GO:0007346	regulation of mitotic cell cycle	-8.39426	-5.04683	42/655	324,672,1540,1950,1978,2033,2071,3280,3741,4212,5017,5325,5578,5693,5715,5884,5934,6868,7039,8697,8881,9125,9314,9510,9585,9820,9928,10403,11190,23113,25904,25942,25946,55031,55055,55968,64793,64858,79866,90381,121441,256364	APC,BRCA1,CYLD,EGF,EIF4EBP1,EP300,ERCC3,HES1,KCNA5,MEIS2,OVOL1,PLAGL1,PRKCA,PSMB5,PSMD9,RAD17,RBL2,ADAM17,TGFA,CDC23,CDC16,CNOT9,KLF4,ADAMTS1,KIF20B,CUL7,KIF14,NDC80,CEP250,CUL9,CNOT10,SIN3A,ZNF385A,USP47,ZWILCH,NSFL1C,CEP85,DCLRE1B,BORA,TICRR,NEDD1,EML3
4_Member	GO Biological Processes	GO:0045787	positive regulation of cell cycle	-7.75981	-4.52632	30/395	672,1950,1978,2033,3280,3741,4212,5017,5325,5578,5934,6868,7039,7709,8697,8881,9125,9510,9585,9928,10403,10869,11113,25904,25942,25946,51085,55968,84440,115426	BRCA1,EGF,EIF4EBP1,EP300,HES1,KCNA5,MEIS2,OVOL1,PLAGL1,PRKCA,RBL2,ADAM17,TGFA,ZBTB17,CDC23,CDC16,CNOT9,ADAMTS1,KIF20B,KIF14,NDC80,USP19,CIT,CNOT10,SIN3A,ZNF385A,MLXIPL,NSFL1C,RAB11FIP4,UHRF2
4_Member	GO Biological Processes	GO:0090068	positive regulation of cell cycle process	-6.66561	-3.69176	24/303	672,1950,2033,3741,5325,5934,6868,7039,7709,8697,8881,9125,9510,9585,9928,10403,10869,11113,25904,25942,25946,55968,84440,115426	BRCA1,EGF,EP300,KCNA5,PLAGL1,RBL2,ADAM17,TGFA,ZBTB17,CDC23,CDC16,CNOT9,ADAMTS1,KIF20B,KIF14,NDC80,USP19,CIT,CNOT10,SIN3A,ZNF385A,NSFL1C,RAB11FIP4,UHRF2
4_Member	GO Biological Processes	GO:0044770	cell cycle phase transition	-5.47443	-2.84301	35/641	324,672,1978,2033,2071,2672,3741,5017,5325,5693,5715,5884,5934,6868,6873,8697,8881,9125,9134,9150,9314,9510,9577,9928,10403,11190,22976,25904,25942,25946,55031,57695,79866,90381,121441	APC,BRCA1,EIF4EBP1,EP300,ERCC3,GFI1,KCNA5,OVOL1,PLAGL1,PSMB5,PSMD9,RAD17,RBL2,ADAM17,TAF2,CDC23,CDC16,CNOT9,CCNE2,CTDP1,KLF4,ADAMTS1,BABAM2,KIF14,NDC80,CEP250,PAXIP1,CNOT10,SIN3A,ZNF385A,USP47,USP37,BORA,TICRR,NEDD1
4_Member	GO Biological Processes	GO:0045931	positive regulation of mitotic cell cycle	-5.07662	-2.57429	15/166	1950,1978,3280,3741,4212,5578,6868,7039,8697,8881,9510,9585,10403,25942,55968	EGF,EIF4EBP1,HES1,KCNA5,MEIS2,PRKCA,ADAM17,TGFA,CDC23,CDC16,ADAMTS1,KIF20B,NDC80,SIN3A,NSFL1C
4_Member	GO Biological Processes	GO:1901987	regulation of cell cycle phase transition	-5.05039	-2.55712	28/478	324,672,2033,2071,3741,5017,5325,5693,5715,5884,5934,6868,8697,8881,9125,9314,9510,9577,9928,10403,11190,22976,25904,25942,25946,55031,90381,121441	APC,BRCA1,EP300,ERCC3,KCNA5,OVOL1,PLAGL1,PSMB5,PSMD9,RAD17,RBL2,ADAM17,CDC23,CDC16,CNOT9,KLF4,ADAMTS1,BABAM2,KIF14,NDC80,CEP250,PAXIP1,CNOT10,SIN3A,ZNF385A,USP47,TICRR,NEDD1
4_Member	GO Biological Processes	GO:0044772	mitotic cell cycle phase transition	-4.92448	-2.45786	32/595	324,672,1978,2033,2071,2672,3741,5325,5693,5715,5884,5934,6868,6873,8697,8881,9125,9134,9150,9314,9510,9928,10403,11190,25904,25942,25946,55031,57695,79866,90381,121441	APC,BRCA1,EIF4EBP1,EP300,ERCC3,GFI1,KCNA5,PLAGL1,PSMB5,PSMD9,RAD17,RBL2,ADAM17,TAF2,CDC23,CDC16,CNOT9,CCNE2,CTDP1,KLF4,ADAMTS1,KIF14,NDC80,CEP250,CNOT10,SIN3A,ZNF385A,USP47,USP37,BORA,TICRR,NEDD1
4_Member	GO Biological Processes	GO:0045786	negative regulation of cell cycle	-4.86827	-2.41847	33/627	324,545,672,2033,3593,5017,5325,5693,5715,5810,5884,5934,6498,7046,7128,7709,9125,9314,9577,9585,10403,23063,25904,25946,27250,51085,55031,55055,64858,90381,91147,115426,166793	APC,ATR,BRCA1,EP300,IL12B,OVOL1,PLAGL1,PSMB5,PSMD9,RAD1,RAD17,RBL2,SKIL,TGFBR1,TNFAIP3,ZBTB17,CNOT9,KLF4,BABAM2,KIF20B,NDC80,WAPL,CNOT10,ZNF385A,PDCD4,MLXIPL,USP47,ZWILCH,DCLRE1B,TICRR,TMEM67,UHRF2,ZBTB49
4_Member	GO Biological Processes	GO:0000075	cell cycle checkpoint	-4.42032	-2.0982	16/211	324,545,672,2033,5325,5810,5884,5934,9125,9577,10403,25904,25946,55055,64858,90381	APC,ATR,BRCA1,EP300,PLAGL1,RAD1,RAD17,RBL2,CNOT9,BABAM2,NDC80,CNOT10,ZNF385A,ZWILCH,DCLRE1B,TICRR
4_Member	GO Biological Processes	GO:1901990	regulation of mitotic cell cycle phase transition	-4.37414	-2.06014	25/439	324,672,2033,2071,3741,5325,5693,5715,5884,5934,6868,8697,8881,9125,9314,9510,9928,10403,11190,25904,25942,25946,55031,90381,121441	APC,BRCA1,EP300,ERCC3,KCNA5,PLAGL1,PSMB5,PSMD9,RAD17,RBL2,ADAM17,CDC23,CDC16,CNOT9,KLF4,ADAMTS1,KIF14,NDC80,CEP250,CNOT10,SIN3A,ZNF385A,USP47,TICRR,NEDD1
4_Member	GO Biological Processes	GO:0072331	signal transduction by p53 class mediator	-4.28366	-1.99693	18/264	545,672,2033,5325,5810,5884,5934,6873,6877,9125,10848,22976,25904,25946,26585,27063,80237,147746	ATR,BRCA1,EP300,PLAGL1,RAD1,RAD17,RBL2,TAF2,TAF5,CNOT9,PPP1R13L,PAXIP1,CNOT10,ZNF385A,GREM1,ANKRD1,ELL3,HIPK4
4_Member	GO Biological Processes	GO:0072395	signal transduction involved in cell cycle checkpoint	-4.17539	-1.92184	9/76	672,2033,5325,5934,9125,9577,25904,25946,55055	BRCA1,EP300,PLAGL1,RBL2,CNOT9,BABAM2,CNOT10,ZNF385A,ZWILCH
4_Member	GO Biological Processes	GO:0007093	mitotic cell cycle checkpoint	-3.97536	-1.7893	13/161	324,672,2033,5325,5884,5934,9125,10403,25904,25946,55055,64858,90381	APC,BRCA1,EP300,PLAGL1,RAD17,RBL2,CNOT9,NDC80,CNOT10,ZNF385A,ZWILCH,DCLRE1B,TICRR
4_Member	GO Biological Processes	GO:0010948	negative regulation of cell cycle process	-3.9311	-1.76265	21/359	324,672,2033,5017,5325,5693,5715,5810,5884,5934,9125,9314,9577,10403,23063,25904,25946,51085,55031,90381,91147	APC,BRCA1,EP300,OVOL1,PLAGL1,PSMB5,PSMD9,RAD1,RAD17,RBL2,CNOT9,KLF4,BABAM2,NDC80,WAPL,CNOT10,ZNF385A,MLXIPL,USP47,TICRR,TMEM67
4_Member	GO Biological Processes	GO:0071158	positive regulation of cell cycle arrest	-3.91572	-1.75581	9/82	672,2033,5325,5934,7709,9125,25904,25946,115426	BRCA1,EP300,PLAGL1,RBL2,ZBTB17,CNOT9,CNOT10,ZNF385A,UHRF2
4_Member	GO Biological Processes	GO:0007050	cell cycle arrest	-3.84601	-1.70915	16/236	324,672,2033,3593,5325,5934,6498,7046,7709,9125,9585,25904,25946,51085,115426,166793	APC,BRCA1,EP300,IL12B,PLAGL1,RBL2,SKIL,TGFBR1,ZBTB17,CNOT9,KIF20B,CNOT10,ZNF385A,MLXIPL,UHRF2,ZBTB49
4_Member	GO Biological Processes	GO:0030330	DNA damage response, signal transduction by p53 class mediator	-3.73277	-1.65085	10/106	545,672,2033,5325,5934,9125,22976,25904,25946,27063	ATR,BRCA1,EP300,PLAGL1,RBL2,CNOT9,PAXIP1,CNOT10,ZNF385A,ANKRD1
4_Member	GO Biological Processes	GO:0000077	DNA damage checkpoint	-3.73111	-1.65085	12/148	545,672,2033,5325,5810,5884,5934,9125,9577,25904,25946,90381	ATR,BRCA1,EP300,PLAGL1,RAD1,RAD17,RBL2,CNOT9,BABAM2,CNOT10,ZNF385A,TICRR
4_Member	GO Biological Processes	GO:1901988	negative regulation of cell cycle phase transition	-3.70184	-1.62993	17/268	324,672,2033,5017,5325,5693,5715,5884,5934,9125,9314,9577,10403,25904,25946,55031,90381	APC,BRCA1,EP300,OVOL1,PLAGL1,PSMB5,PSMD9,RAD17,RBL2,CNOT9,KLF4,BABAM2,NDC80,CNOT10,ZNF385A,USP47,TICRR
4_Member	GO Biological Processes	GO:0071156	regulation of cell cycle arrest	-3.66593	-1.61079	10/108	672,2033,5325,5934,7709,9125,25904,25946,51085,115426	BRCA1,EP300,PLAGL1,RBL2,ZBTB17,CNOT9,CNOT10,ZNF385A,MLXIPL,UHRF2
4_Member	GO Biological Processes	GO:0042770	signal transduction in response to DNA damage	-3.59934	-1.57206	11/131	545,672,2033,5325,5934,9125,9577,22976,25904,25946,27063	ATR,BRCA1,EP300,PLAGL1,RBL2,CNOT9,BABAM2,PAXIP1,CNOT10,ZNF385A,ANKRD1
4_Member	GO Biological Processes	GO:0072401	signal transduction involved in DNA integrity checkpoint	-3.5365	-1.52869	8/73	672,2033,5325,5934,9125,9577,25904,25946	BRCA1,EP300,PLAGL1,RBL2,CNOT9,BABAM2,CNOT10,ZNF385A
4_Member	GO Biological Processes	GO:0072422	signal transduction involved in DNA damage checkpoint	-3.5365	-1.52869	8/73	672,2033,5325,5934,9125,9577,25904,25946	BRCA1,EP300,PLAGL1,RBL2,CNOT9,BABAM2,CNOT10,ZNF385A
4_Member	GO Biological Processes	GO:0031570	DNA integrity checkpoint	-3.46832	-1.48638	12/158	545,672,2033,5325,5810,5884,5934,9125,9577,25904,25946,90381	ATR,BRCA1,EP300,PLAGL1,RAD1,RAD17,RBL2,CNOT9,BABAM2,CNOT10,ZNF385A,TICRR
4_Member	GO Biological Processes	GO:0072413	signal transduction involved in mitotic cell cycle checkpoint	-3.2822	-1.36774	7/61	2033,5325,5934,9125,25904,25946,55055	EP300,PLAGL1,RBL2,CNOT9,CNOT10,ZNF385A,ZWILCH
4_Member	GO Biological Processes	GO:0000082	G1/S transition of mitotic cell cycle	-3.11015	-1.26651	16/275	324,1978,2033,2672,3741,5325,5934,6868,9125,9134,9314,9510,9928,25904,25946,57695	APC,EIF4EBP1,EP300,GFI1,KCNA5,PLAGL1,RBL2,ADAM17,CNOT9,CCNE2,KLF4,ADAMTS1,KIF14,CNOT10,ZNF385A,USP37
4_Member	GO Biological Processes	GO:0045930	negative regulation of mitotic cell cycle	-3.09888	-1.262	18/330	324,672,2033,5017,5325,5693,5715,5884,5934,9125,9314,10403,25904,25946,55031,55055,64858,90381	APC,BRCA1,EP300,OVOL1,PLAGL1,PSMB5,PSMD9,RAD17,RBL2,CNOT9,KLF4,NDC80,CNOT10,ZNF385A,USP47,ZWILCH,DCLRE1B,TICRR
4_Member	GO Biological Processes	GO:2000045	regulation of G1/S transition of mitotic cell cycle	-3.09318	-1.25763	12/174	324,2033,3741,5325,5934,6868,9125,9314,9510,9928,25904,25946	APC,EP300,KCNA5,PLAGL1,RBL2,ADAM17,CNOT9,KLF4,ADAMTS1,KIF14,CNOT10,ZNF385A
4_Member	GO Biological Processes	GO:1901991	negative regulation of mitotic cell cycle phase transition	-3.08598	-1.25195	15/250	324,672,2033,5325,5693,5715,5884,5934,9125,9314,10403,25904,25946,55031,90381	APC,BRCA1,EP300,PLAGL1,PSMB5,PSMD9,RAD17,RBL2,CNOT9,KLF4,NDC80,CNOT10,ZNF385A,USP47,TICRR
4_Member	GO Biological Processes	GO:1901796	regulation of signal transduction by p53 class mediator	-3.02832	-1.22196	12/177	545,672,2033,5810,5884,6873,6877,10848,25946,27063,80237,147746	ATR,BRCA1,EP300,RAD1,RAD17,TAF2,TAF5,PPP1R13L,ZNF385A,ANKRD1,ELL3,HIPK4
4_Member	GO Biological Processes	GO:0044843	cell cycle G1/S phase transition	-2.74813	-1.06697	16/298	324,1978,2033,2672,3741,5325,5934,6868,9125,9134,9314,9510,9928,25904,25946,57695	APC,EIF4EBP1,EP300,GFI1,KCNA5,PLAGL1,RBL2,ADAM17,CNOT9,CCNE2,KLF4,ADAMTS1,KIF14,CNOT10,ZNF385A,USP37
4_Member	GO Biological Processes	GO:0006977	DNA damage response, signal transduction by p53 class mediator resulting in cell cycle arrest	-2.72876	-1.05894	6/56	2033,5325,5934,9125,25904,25946	EP300,PLAGL1,RBL2,CNOT9,CNOT10,ZNF385A
4_Member	GO Biological Processes	GO:0072431	signal transduction involved in mitotic G1 DNA damage checkpoint	-2.68893	-1.03873	6/57	2033,5325,5934,9125,25904,25946	EP300,PLAGL1,RBL2,CNOT9,CNOT10,ZNF385A
4_Member	GO Biological Processes	GO:1902400	intracellular signal transduction involved in G1 DNA damage checkpoint	-2.68893	-1.03873	6/57	2033,5325,5934,9125,25904,25946	EP300,PLAGL1,RBL2,CNOT9,CNOT10,ZNF385A
4_Member	GO Biological Processes	GO:1902806	regulation of cell cycle G1/S phase transition	-2.6706	-1.02388	12/195	324,2033,3741,5325,5934,6868,9125,9314,9510,9928,25904,25946	APC,EP300,KCNA5,PLAGL1,RBL2,ADAM17,CNOT9,KLF4,ADAMTS1,KIF14,CNOT10,ZNF385A
4_Member	GO Biological Processes	GO:1902402	signal transduction involved in mitotic DNA damage checkpoint	-2.61187	-0.987894	6/59	2033,5325,5934,9125,25904,25946	EP300,PLAGL1,RBL2,CNOT9,CNOT10,ZNF385A
4_Member	GO Biological Processes	GO:1902403	signal transduction involved in mitotic DNA integrity checkpoint	-2.61187	-0.987894	6/59	2033,5325,5934,9125,25904,25946	EP300,PLAGL1,RBL2,CNOT9,CNOT10,ZNF385A
4_Member	GO Biological Processes	GO:0044773	mitotic DNA damage checkpoint	-2.57818	-0.962344	8/102	2033,5325,5884,5934,9125,25904,25946,90381	EP300,PLAGL1,RAD17,RBL2,CNOT9,CNOT10,ZNF385A,TICRR
4_Member	GO Biological Processes	GO:0031571	mitotic G1 DNA damage checkpoint	-2.50231	-0.916801	6/62	2033,5325,5934,9125,25904,25946	EP300,PLAGL1,RBL2,CNOT9,CNOT10,ZNF385A
4_Member	GO Biological Processes	GO:0044783	G1 DNA damage checkpoint	-2.46729	-0.892184	6/63	2033,5325,5934,9125,25904,25946	EP300,PLAGL1,RBL2,CNOT9,CNOT10,ZNF385A
4_Member	GO Biological Processes	GO:0044819	mitotic G1/S transition checkpoint	-2.46729	-0.892184	6/63	2033,5325,5934,9125,25904,25946	EP300,PLAGL1,RBL2,CNOT9,CNOT10,ZNF385A
4_Member	GO Biological Processes	GO:0044774	mitotic DNA integrity checkpoint	-2.42494	-0.86771	8/108	2033,5325,5884,5934,9125,25904,25946,90381	EP300,PLAGL1,RAD17,RBL2,CNOT9,CNOT10,ZNF385A,TICRR
4_Member	GO Biological Processes	GO:2000134	negative regulation of G1/S transition of mitotic cell cycle	-2.17265	-0.718432	8/119	324,2033,5325,5934,9125,9314,25904,25946	APC,EP300,PLAGL1,RBL2,CNOT9,KLF4,CNOT10,ZNF385A
4_Member	GO Biological Processes	GO:1902807	negative regulation of cell cycle G1/S phase transition	-2.06868	-0.647613	8/124	324,2033,5325,5934,9125,9314,25904,25946	APC,EP300,PLAGL1,RBL2,CNOT9,KLF4,CNOT10,ZNF385A
5_Summary	GO Cellular Components	GO:0005813	centrosome	-7.83881	-4.53278	39/608	35,324,942,1540,5693,6571,8195,8313,8881,9134,9150,9585,9820,10403,11190,23063,23172,23322,27077,27229,55200,55704,55968,57562,57600,64793,64858,65981,79618,79874,81565,84166,84440,91147,112752,121441,253012,283254,353116,672,57639	ACADS,APC,CD86,CYLD,PSMB5,SLC18A2,MKKS,AXIN2,CDC16,CCNE2,CTDP1,KIF20B,CUL7,NDC80,CEP250,WAPL,ABRAXAS2,RPGRIP1L,B9D1,TUBGCP4,PLEKHG6,CCDC88A,NSFL1C,CEP126,FNIP2,CEP85,DCLRE1B,CAPRIN2,HMBOX1,RABEP2,NDEL1,NLRC5,RAB11FIP4,TMEM67,IFT43,NEDD1,HEPACAM2,HARBI1,RILPL1,BRCA1,CCDC146
5_Member	GO Cellular Components	GO:0005813	centrosome	-7.83881	-4.53278	39/608	35,324,942,1540,5693,6571,8195,8313,8881,9134,9150,9585,9820,10403,11190,23063,23172,23322,27077,27229,55200,55704,55968,57562,57600,64793,64858,65981,79618,79874,81565,84166,84440,91147,112752,121441,253012,283254,353116	ACADS,APC,CD86,CYLD,PSMB5,SLC18A2,MKKS,AXIN2,CDC16,CCNE2,CTDP1,KIF20B,CUL7,NDC80,CEP250,WAPL,ABRAXAS2,RPGRIP1L,B9D1,TUBGCP4,PLEKHG6,CCDC88A,NSFL1C,CEP126,FNIP2,CEP85,DCLRE1B,CAPRIN2,HMBOX1,RABEP2,NDEL1,NLRC5,RAB11FIP4,TMEM67,IFT43,NEDD1,HEPACAM2,HARBI1,RILPL1
5_Member	GO Cellular Components	GO:0044450	microtubule organizing center part	-1.72716	-0.442695	12/259	672,942,11190,27229,55704,57600,57639,64793,112752,121441,283254,353116	BRCA1,CD86,CEP250,TUBGCP4,CCDC88A,FNIP2,CCDC146,CEP85,IFT43,NEDD1,HARBI1,RILPL1
6_Summary	GO Biological Processes	GO:0022407	regulation of cell-cell adhesion	-7.27236	-4.12905	31/439	288,445,868,928,942,1445,1803,2039,3170,3280,3559,3593,5329,5345,5578,5580,5896,7037,7082,7704,8440,8613,9223,9314,10653,10673,29851,50488,54440,84830,340533,1605,2185,3728,5212,5364,5764,8322,9404,9928,26585,78986,92,1440,2033,2175,4212,5693,5715,23112,25942,29909,56833,57864,81501,286410,1524,1794,5336,5468,6868,64421,84522,348,7128,22976,1525	ANK3,ASS1,CBLB,CD9,CD86,CSK,DPP4,DMTN,FOXA2,HES1,IL2RA,IL12B,PLAUR,SERPINF2,PRKCA,PRKCD,RAG1,TFRC,TJP1,ZBTB16,NCK2,PLPP3,MAGI1,KLF4,SPINT2,TNFSF13B,ICOS,MINK1,SASH3,ADTRP,NEXMIF,DAG1,PTK2B,JUP,VIT,PLXNB1,PTN,FZD4,LPXN,KIF14,GREM1,DUSP26,ACVR2A,CSF3,EP300,FANCA,MEIS2,PSMB5,PSMD9,TNRC6B,SIN3A,GPR171,SLAMF8,SLC46A2,DCSTAMP,ATP11C,CX3CR1,DOCK2,PLCG2,PPARG,ADAM17,DCLRE1C,JAGN1,APOE,TNFAIP3,PAXIP1,CXADR
6_Member	GO Biological Processes	GO:0022407	regulation of cell-cell adhesion	-7.27236	-4.12905	31/439	288,445,868,928,942,1445,1803,2039,3170,3280,3559,3593,5329,5345,5578,5580,5896,7037,7082,7704,8440,8613,9223,9314,10653,10673,29851,50488,54440,84830,340533	ANK3,ASS1,CBLB,CD9,CD86,CSK,DPP4,DMTN,FOXA2,HES1,IL2RA,IL12B,PLAUR,SERPINF2,PRKCA,PRKCD,RAG1,TFRC,TJP1,ZBTB16,NCK2,PLPP3,MAGI1,KLF4,SPINT2,TNFSF13B,ICOS,MINK1,SASH3,ADTRP,NEXMIF
6_Member	GO Biological Processes	GO:0030155	regulation of cell adhesion	-6.99958	-3.9309	42/734	288,445,868,928,942,1445,1605,1803,2039,2185,3170,3280,3559,3593,3728,5212,5329,5345,5364,5578,5580,5764,5896,7037,7082,7704,8322,8440,8613,9223,9314,9404,9928,10653,10673,26585,29851,50488,54440,78986,84830,340533	ANK3,ASS1,CBLB,CD9,CD86,CSK,DAG1,DPP4,DMTN,PTK2B,FOXA2,HES1,IL2RA,IL12B,JUP,VIT,PLAUR,SERPINF2,PLXNB1,PRKCA,PRKCD,PTN,RAG1,TFRC,TJP1,ZBTB16,FZD4,NCK2,PLPP3,MAGI1,KLF4,LPXN,KIF14,SPINT2,TNFSF13B,GREM1,ICOS,MINK1,SASH3,DUSP26,ADTRP,NEXMIF
6_Member	GO Biological Processes	GO:0045785	positive regulation of cell adhesion	-6.02444	-3.25679	28/425	288,942,1445,1605,1803,2039,2185,3170,3280,3559,3593,3728,5212,5329,5345,5578,5764,5896,7037,7082,7704,8440,8613,9223,10673,29851,54440,78986	ANK3,CD86,CSK,DAG1,DPP4,DMTN,PTK2B,FOXA2,HES1,IL2RA,IL12B,JUP,VIT,PLAUR,SERPINF2,PRKCA,PTN,RAG1,TFRC,TJP1,ZBTB16,NCK2,PLPP3,MAGI1,TNFSF13B,ICOS,SASH3,DUSP26
6_Member	GO Biological Processes	GO:0022409	positive regulation of cell-cell adhesion	-5.63234	-2.97026	21/276	288,942,1445,1803,2039,3170,3280,3559,3593,5329,5345,5896,7037,7082,7704,8440,8613,9223,10673,29851,54440	ANK3,CD86,CSK,DPP4,DMTN,FOXA2,HES1,IL2RA,IL12B,PLAUR,SERPINF2,RAG1,TFRC,TJP1,ZBTB16,NCK2,PLPP3,MAGI1,TNFSF13B,ICOS,SASH3
6_Member	GO Biological Processes	GO:1903706	regulation of hemopoiesis	-3.20371	-1.31868	24/494	92,942,1440,2033,2175,2185,3280,3559,3593,4212,5578,5693,5715,5764,5896,7704,23112,25942,29909,54440,56833,57864,81501,286410	ACVR2A,CD86,CSF3,EP300,FANCA,PTK2B,HES1,IL2RA,IL12B,MEIS2,PRKCA,PSMB5,PSMD9,PTN,RAG1,ZBTB16,TNRC6B,SIN3A,GPR171,SASH3,SLAMF8,SLC46A2,DCSTAMP,ATP11C
6_Member	GO Biological Processes	GO:0050870	positive regulation of T cell activation	-2.83351	-1.11767	13/212	942,1445,1803,3280,3559,3593,5896,7037,7704,8440,10673,29851,54440	CD86,CSK,DPP4,HES1,IL2RA,IL12B,RAG1,TFRC,ZBTB16,NCK2,TNFSF13B,ICOS,SASH3
6_Member	GO Biological Processes	GO:1903037	regulation of leukocyte cell-cell adhesion	-2.69443	-1.03873	17/330	445,868,942,1445,1803,3280,3559,3593,5896,7037,7704,8440,9314,10673,29851,54440,84830	ASS1,CBLB,CD86,CSK,DPP4,HES1,IL2RA,IL12B,RAG1,TFRC,ZBTB16,NCK2,KLF4,TNFSF13B,ICOS,SASH3,ADTRP
6_Member	GO Biological Processes	GO:0042102	positive regulation of T cell proliferation	-2.65952	-1.01452	8/99	942,3280,3559,3593,7037,8440,10673,54440	CD86,HES1,IL2RA,IL12B,TFRC,NCK2,TNFSF13B,SASH3
6_Member	GO Biological Processes	GO:0007159	leukocyte cell-cell adhesion	-2.60125	-0.984605	18/366	445,868,942,1445,1524,1803,3280,3559,3593,5896,7037,7704,8440,9314,10673,29851,54440,84830	ASS1,CBLB,CD86,CSK,CX3CR1,DPP4,HES1,IL2RA,IL12B,RAG1,TFRC,ZBTB16,NCK2,KLF4,TNFSF13B,ICOS,SASH3,ADTRP
6_Member	GO Biological Processes	GO:1903039	positive regulation of leukocyte cell-cell adhesion	-2.4598	-0.887619	13/234	942,1445,1803,3280,3559,3593,5896,7037,7704,8440,10673,29851,54440	CD86,CSK,DPP4,HES1,IL2RA,IL12B,RAG1,TFRC,ZBTB16,NCK2,TNFSF13B,ICOS,SASH3
6_Member	GO Biological Processes	GO:0050863	regulation of T cell activation	-2.33974	-0.819315	16/328	868,942,1445,1803,2175,3280,3559,3593,5896,7037,7704,8440,10673,29851,54440,57864	CBLB,CD86,CSK,DPP4,FANCA,HES1,IL2RA,IL12B,RAG1,TFRC,ZBTB16,NCK2,TNFSF13B,ICOS,SASH3,SLC46A2
6_Member	GO Biological Processes	GO:0002521	leukocyte differentiation	-2.20137	-0.731894	22/526	942,1440,1794,2033,2175,2185,3559,3593,5336,5468,5578,5896,6868,7037,7704,54440,56833,57864,64421,81501,84522,286410	CD86,CSF3,DOCK2,EP300,FANCA,PTK2B,IL2RA,IL12B,PLCG2,PPARG,PRKCA,RAG1,ADAM17,TFRC,ZBTB16,SASH3,SLAMF8,SLC46A2,DCLRE1C,DCSTAMP,JAGN1,ATP11C
6_Member	GO Biological Processes	GO:0050865	regulation of cell activation	-2.09575	-0.665305	25/636	348,868,928,942,1445,1803,2039,2175,3280,3559,3593,5578,5580,5896,7037,7128,7704,8440,10673,22976,29851,54440,56833,57864,286410	APOE,CBLB,CD9,CD86,CSK,DPP4,DMTN,FANCA,HES1,IL2RA,IL12B,PRKCA,PRKCD,RAG1,TFRC,TNFAIP3,ZBTB16,NCK2,TNFSF13B,PAXIP1,ICOS,SASH3,SLAMF8,SLC46A2,ATP11C
6_Member	GO Biological Processes	GO:1903708	positive regulation of hemopoiesis	-2.06982	-0.647613	11/204	92,942,1440,3559,3593,5578,5896,7704,54440,81501,286410	ACVR2A,CD86,CSF3,IL2RA,IL12B,PRKCA,RAG1,ZBTB16,SASH3,DCSTAMP,ATP11C
6_Member	GO Biological Processes	GO:0045619	regulation of lymphocyte differentiation	-2.06094	-0.64191	10/177	942,2175,3559,3593,5896,7704,54440,56833,57864,286410	CD86,FANCA,IL2RA,IL12B,RAG1,ZBTB16,SASH3,SLAMF8,SLC46A2,ATP11C
6_Member	GO Biological Processes	GO:0042113	B cell activation	-2.00591	-0.613203	15/326	942,2033,2185,5336,5580,5896,6868,7037,7128,10673,22976,54440,56833,64421,286410	CD86,EP300,PTK2B,PLCG2,PRKCD,RAG1,ADAM17,TFRC,TNFAIP3,TNFSF13B,PAXIP1,SASH3,SLAMF8,DCLRE1C,ATP11C
6_Member	GO Biological Processes	GO:0030098	lymphocyte differentiation	-1.99141	-0.600151	16/358	942,1794,2033,2175,2185,3559,3593,5336,5896,6868,7704,54440,56833,57864,64421,286410	CD86,DOCK2,EP300,FANCA,PTK2B,IL2RA,IL12B,PLCG2,RAG1,ADAM17,ZBTB16,SASH3,SLAMF8,SLC46A2,DCLRE1C,ATP11C
6_Member	GO Biological Processes	GO:0045621	positive regulation of lymphocyte differentiation	-1.98628	-0.597412	7/103	942,3559,3593,5896,7704,54440,286410	CD86,IL2RA,IL12B,RAG1,ZBTB16,SASH3,ATP11C
6_Member	GO Biological Processes	GO:0046649	lymphocyte activation	-1.96665	-0.587702	28/754	868,942,1445,1525,1794,1803,2033,2175,2185,3280,3559,3593,5336,5580,5896,6868,7037,7128,7704,8440,10673,22976,29851,54440,56833,57864,64421,286410	CBLB,CD86,CSK,CXADR,DOCK2,DPP4,EP300,FANCA,PTK2B,HES1,IL2RA,IL12B,PLCG2,PRKCD,RAG1,ADAM17,TFRC,TNFAIP3,ZBTB16,NCK2,TNFSF13B,PAXIP1,ICOS,SASH3,SLAMF8,SLC46A2,DCLRE1C,ATP11C
6_Member	GO Biological Processes	GO:1902107	positive regulation of leukocyte differentiation	-1.92626	-0.558381	9/158	942,3559,3593,5578,5896,7704,54440,81501,286410	CD86,IL2RA,IL12B,PRKCA,RAG1,ZBTB16,SASH3,DCSTAMP,ATP11C
6_Member	GO Biological Processes	GO:0050671	positive regulation of lymphocyte proliferation	-1.8601	-0.524532	8/135	942,3280,3559,3593,7037,8440,10673,54440	CD86,HES1,IL2RA,IL12B,TFRC,NCK2,TNFSF13B,SASH3
6_Member	GO Biological Processes	GO:0032946	positive regulation of mononuclear cell proliferation	-1.84239	-0.514871	8/136	942,3280,3559,3593,7037,8440,10673,54440	CD86,HES1,IL2RA,IL12B,TFRC,NCK2,TNFSF13B,SASH3
6_Member	GO Biological Processes	GO:0030183	B cell differentiation	-1.82488	-0.502345	8/137	2033,2185,5336,5896,6868,56833,64421,286410	EP300,PTK2B,PLCG2,RAG1,ADAM17,SLAMF8,DCLRE1C,ATP11C
6_Member	GO Biological Processes	GO:0042110	T cell activation	-1.78842	-0.480011	19/475	868,942,1445,1525,1794,1803,2175,3280,3559,3593,5896,6868,7037,7704,8440,10673,29851,54440,57864	CBLB,CD86,CSK,CXADR,DOCK2,DPP4,FANCA,HES1,IL2RA,IL12B,RAG1,ADAM17,TFRC,ZBTB16,NCK2,TNFSF13B,ICOS,SASH3,SLC46A2
6_Member	GO Biological Processes	GO:0051249	regulation of lymphocyte activation	-1.77999	-0.475133	20/509	868,942,1445,1803,2175,3280,3559,3593,5896,7037,7128,7704,8440,10673,22976,29851,54440,56833,57864,286410	CBLB,CD86,CSK,DPP4,FANCA,HES1,IL2RA,IL12B,RAG1,TFRC,TNFAIP3,ZBTB16,NCK2,TNFSF13B,PAXIP1,ICOS,SASH3,SLAMF8,SLC46A2,ATP11C
6_Member	GO Biological Processes	GO:0042098	T cell proliferation	-1.77431	-0.474087	10/196	868,942,1794,3280,3559,3593,7037,8440,10673,54440	CBLB,CD86,DOCK2,HES1,IL2RA,IL12B,TFRC,NCK2,TNFSF13B,SASH3
6_Member	GO Biological Processes	GO:0042129	regulation of T cell proliferation	-1.76742	-0.469599	9/168	868,942,3280,3559,3593,7037,8440,10673,54440	CBLB,CD86,HES1,IL2RA,IL12B,TFRC,NCK2,TNFSF13B,SASH3
6_Member	GO Biological Processes	GO:0045582	positive regulation of T cell differentiation	-1.73166	-0.446057	6/90	942,3559,3593,5896,7704,54440	CD86,IL2RA,IL12B,RAG1,ZBTB16,SASH3
6_Member	GO Biological Processes	GO:0051251	positive regulation of lymphocyte activation	-1.6916	-0.420635	15/356	942,1445,1803,3280,3559,3593,5896,7037,7704,8440,10673,22976,29851,54440,286410	CD86,CSK,DPP4,HES1,IL2RA,IL12B,RAG1,TFRC,ZBTB16,NCK2,TNFSF13B,PAXIP1,ICOS,SASH3,ATP11C
6_Member	GO Biological Processes	GO:0045580	regulation of T cell differentiation	-1.64426	-0.394432	8/148	942,2175,3559,3593,5896,7704,54440,57864	CD86,FANCA,IL2RA,IL12B,RAG1,ZBTB16,SASH3,SLC46A2
6_Member	GO Biological Processes	GO:0070665	positive regulation of leukocyte proliferation	-1.64426	-0.394432	8/148	942,3280,3559,3593,7037,8440,10673,54440	CD86,HES1,IL2RA,IL12B,TFRC,NCK2,TNFSF13B,SASH3
6_Member	GO Biological Processes	GO:0070663	regulation of leukocyte proliferation	-1.58251	-0.348021	11/241	868,942,3280,3559,3593,7037,7128,8440,10673,26585,54440	CBLB,CD86,HES1,IL2RA,IL12B,TFRC,TNFAIP3,NCK2,TNFSF13B,GREM1,SASH3
6_Member	GO Biological Processes	GO:0046638	positive regulation of alpha-beta T cell differentiation	-1.57053	-0.33971	4/49	942,3593,7704,54440	CD86,IL12B,ZBTB16,SASH3
6_Member	GO Biological Processes	GO:0070661	leukocyte proliferation	-1.48869	-0.2802	13/313	868,942,1794,3280,3559,3593,5580,7037,7128,8440,10673,26585,54440	CBLB,CD86,DOCK2,HES1,IL2RA,IL12B,PRKCD,TFRC,TNFAIP3,NCK2,TNFSF13B,GREM1,SASH3
6_Member	GO Biological Processes	GO:0050867	positive regulation of cell activation	-1.46038	-0.262007	16/415	942,1445,1803,2039,3280,3559,3593,5896,7037,7704,8440,10673,22976,29851,54440,286410	CD86,CSK,DPP4,DMTN,HES1,IL2RA,IL12B,RAG1,TFRC,ZBTB16,NCK2,TNFSF13B,PAXIP1,ICOS,SASH3,ATP11C
6_Member	GO Biological Processes	GO:1902105	regulation of leukocyte differentiation	-1.45857	-0.261288	12/284	942,2175,3559,3593,5578,5896,7704,54440,56833,57864,81501,286410	CD86,FANCA,IL2RA,IL12B,PRKCA,RAG1,ZBTB16,SASH3,SLAMF8,SLC46A2,DCSTAMP,ATP11C
6_Member	GO Biological Processes	GO:0043372	positive regulation of CD4-positive, alpha-beta T cell differentiation	-1.42419	-0.238431	3/32	942,3593,54440	CD86,IL12B,SASH3
6_Member	GO Biological Processes	GO:0002696	positive regulation of leukocyte activation	-1.30552	-0.155648	15/401	942,1445,1803,3280,3559,3593,5896,7037,7704,8440,10673,22976,29851,54440,286410	CD86,CSK,DPP4,HES1,IL2RA,IL12B,RAG1,TFRC,ZBTB16,NCK2,TNFSF13B,PAXIP1,ICOS,SASH3,ATP11C
7_Summary	GO Biological Processes	GO:0038127	ERBB signaling pathway	-7.20315	-4.08617	17/147	867,868,1839,1950,2185,5329,5578,6868,7039,7429,8027,8440,9125,9252,54206,55704,79628,627,1198,1440,1445,1742,2039,2264,3280,3593,4486,5580,7132,9467,10188,25778,26585,147746,253260,324,535,5015,5919,6778,8322,8817,9046,23768,25791,59338,81565,118813,245972,3578,5468,50488	CBL,CBLB,HBEGF,EGF,PTK2B,PLAUR,PRKCA,ADAM17,TGFA,VIL1,STAM,NCK2,CNOT9,RPS6KA5,ERRFI1,CCDC88A,SH3TC2,BDNF,CLK3,CSF3,CSK,DLG4,DMTN,FGFR4,HES1,IL12B,MST1R,PRKCD,TNFRSF1A,SH3BP5,TNK2,DSTYK,GREM1,HIPK4,RICTOR,APC,ATP6V0A1,OTX2,RARRES2,STAT6,FZD4,FGF18,DOK2,FLRT2,NGEF,PLEKHA1,NDEL1,ZFYVE27,ATP6V0D2,IL9,PPARG,MINK1
7_Member	GO Biological Processes	GO:0038127	ERBB signaling pathway	-7.20315	-4.08617	17/147	867,868,1839,1950,2185,5329,5578,6868,7039,7429,8027,8440,9125,9252,54206,55704,79628	CBL,CBLB,HBEGF,EGF,PTK2B,PLAUR,PRKCA,ADAM17,TGFA,VIL1,STAM,NCK2,CNOT9,RPS6KA5,ERRFI1,CCDC88A,SH3TC2
7_Member	GO Biological Processes	GO:0007173	epidermal growth factor receptor signaling pathway	-6.64124	-3.69176	15/125	867,868,1839,1950,2185,5329,6868,7039,7429,8027,8440,9125,9252,54206,55704	CBL,CBLB,HBEGF,EGF,PTK2B,PLAUR,ADAM17,TGFA,VIL1,STAM,NCK2,CNOT9,RPS6KA5,ERRFI1,CCDC88A
7_Member	GO Biological Processes	GO:0018108	peptidyl-tyrosine phosphorylation	-6.58041	-3.66435	27/375	627,867,868,1198,1440,1445,1742,1839,1950,2039,2185,2264,3280,3593,4486,5580,6868,7039,7132,8440,9467,10188,25778,26585,54206,147746,253260	BDNF,CBL,CBLB,CLK3,CSF3,CSK,DLG4,HBEGF,EGF,DMTN,PTK2B,FGFR4,HES1,IL12B,MST1R,PRKCD,ADAM17,TGFA,TNFRSF1A,NCK2,SH3BP5,TNK2,DSTYK,GREM1,ERRFI1,HIPK4,RICTOR
7_Member	GO Biological Processes	GO:0007176	regulation of epidermal growth factor-activated receptor activity	-6.51657	-3.62686	8/30	867,868,1839,1950,6868,7039,8440,54206	CBL,CBLB,HBEGF,EGF,ADAM17,TGFA,NCK2,ERRFI1
7_Member	GO Biological Processes	GO:0018212	peptidyl-tyrosine modification	-6.51189	-3.62686	27/378	627,867,868,1198,1440,1445,1742,1839,1950,2039,2185,2264,3280,3593,4486,5580,6868,7039,7132,8440,9467,10188,25778,26585,54206,147746,253260	BDNF,CBL,CBLB,CLK3,CSF3,CSK,DLG4,HBEGF,EGF,DMTN,PTK2B,FGFR4,HES1,IL12B,MST1R,PRKCD,ADAM17,TGFA,TNFRSF1A,NCK2,SH3BP5,TNK2,DSTYK,GREM1,ERRFI1,HIPK4,RICTOR
7_Member	GO Biological Processes	GO:1901184	regulation of ERBB signaling pathway	-6.29289	-3.45061	13/99	867,868,1839,1950,5329,6868,7039,8027,8440,9125,54206,55704,79628	CBL,CBLB,HBEGF,EGF,PLAUR,ADAM17,TGFA,STAM,NCK2,CNOT9,ERRFI1,CCDC88A,SH3TC2
7_Member	GO Biological Processes	GO:0050730	regulation of peptidyl-tyrosine phosphorylation	-5.99442	-3.23806	21/262	627,867,868,1440,1742,1839,1950,2039,2185,3280,3593,5580,6868,7039,7132,8440,9467,10188,26585,54206,253260	BDNF,CBL,CBLB,CSF3,DLG4,HBEGF,EGF,DMTN,PTK2B,HES1,IL12B,PRKCD,ADAM17,TGFA,TNFRSF1A,NCK2,SH3BP5,TNK2,GREM1,ERRFI1,RICTOR
7_Member	GO Biological Processes	GO:0042058	regulation of epidermal growth factor receptor signaling pathway	-5.82392	-3.10996	12/92	867,868,1839,1950,5329,6868,7039,8027,8440,9125,54206,55704	CBL,CBLB,HBEGF,EGF,PLAUR,ADAM17,TGFA,STAM,NCK2,CNOT9,ERRFI1,CCDC88A
7_Member	GO Biological Processes	GO:0061097	regulation of protein tyrosine kinase activity	-5.72295	-3.02873	12/94	627,867,868,1742,1839,1950,6868,7039,8440,9467,26585,54206	BDNF,CBL,CBLB,DLG4,HBEGF,EGF,ADAM17,TGFA,NCK2,SH3BP5,GREM1,ERRFI1
7_Member	GO Biological Processes	GO:0007169	transmembrane receptor protein tyrosine kinase signaling pathway	-5.64672	-2.97139	39/741	324,535,627,867,868,1839,1950,2185,2264,3593,4486,5015,5329,5578,5580,5919,6778,6868,7039,7429,8027,8322,8440,8817,9046,9125,9252,10188,23768,25778,25791,26585,54206,55704,59338,79628,81565,118813,245972	APC,ATP6V0A1,BDNF,CBL,CBLB,HBEGF,EGF,PTK2B,FGFR4,IL12B,MST1R,OTX2,PLAUR,PRKCA,PRKCD,RARRES2,STAT6,ADAM17,TGFA,VIL1,STAM,FZD4,NCK2,FGF18,DOK2,CNOT9,RPS6KA5,TNK2,FLRT2,DSTYK,NGEF,GREM1,ERRFI1,CCDC88A,PLEKHA1,SH3TC2,NDEL1,ZFYVE27,ATP6V0D2
7_Member	GO Biological Processes	GO:0045742	positive regulation of epidermal growth factor receptor signaling pathway	-5.57502	-2.93516	8/39	867,1839,1950,5329,6868,7039,9125,55704	CBL,HBEGF,EGF,PLAUR,ADAM17,TGFA,CNOT9,CCDC88A
7_Member	GO Biological Processes	GO:1901186	positive regulation of ERBB signaling pathway	-5.40161	-2.78742	8/41	867,1839,1950,5329,6868,7039,9125,55704	CBL,HBEGF,EGF,PLAUR,ADAM17,TGFA,CNOT9,CCDC88A
7_Member	GO Molecular Functions	GO:0070851	growth factor receptor binding	-5.25005	-2.68795	14/141	867,1440,1839,1950,3578,3593,6868,7039,8817,9125,10188,23768,26585,55704	CBL,CSF3,HBEGF,EGF,IL9,IL12B,ADAM17,TGFA,FGF18,CNOT9,TNK2,FLRT2,GREM1,CCDC88A
7_Member	GO Molecular Functions	GO:0005154	epidermal growth factor receptor binding	-5.04722	-2.55712	7/33	867,1839,1950,7039,9125,10188,55704	CBL,HBEGF,EGF,TGFA,CNOT9,TNK2,CCDC88A
7_Member	GO Biological Processes	GO:0042059	negative regulation of epidermal growth factor receptor signaling pathway	-3.94187	-1.77054	7/48	867,868,1839,1950,7039,8027,54206	CBL,CBLB,HBEGF,EGF,TGFA,STAM,ERRFI1
7_Member	GO Biological Processes	GO:0010469	regulation of signaling receptor activity	-3.78707	-1.67769	14/191	867,868,1742,1839,1950,2185,5468,5580,6868,7039,8440,26585,50488,54206	CBL,CBLB,DLG4,HBEGF,EGF,PTK2B,PPARG,PRKCD,ADAM17,TGFA,NCK2,GREM1,MINK1,ERRFI1
7_Member	GO Biological Processes	GO:0045741	positive regulation of epidermal growth factor-activated receptor activity	-3.75685	-1.65985	4/13	1839,1950,6868,7039	HBEGF,EGF,ADAM17,TGFA
7_Member	GO Biological Processes	GO:0050731	positive regulation of peptidyl-tyrosine phosphorylation	-3.73983	-1.65486	14/193	627,1440,1742,1839,1950,2185,3280,3593,6868,7039,7132,10188,26585,253260	BDNF,CSF3,DLG4,HBEGF,EGF,PTK2B,HES1,IL12B,ADAM17,TGFA,TNFRSF1A,TNK2,GREM1,RICTOR
7_Member	GO Biological Processes	GO:1901185	negative regulation of ERBB signaling pathway	-3.66454	-1.61079	7/53	867,868,1839,1950,7039,8027,54206	CBL,CBLB,HBEGF,EGF,TGFA,STAM,ERRFI1
7_Member	GO Biological Processes	GO:0061098	positive regulation of protein tyrosine kinase activity	-3.32646	-1.40717	7/60	627,1742,1839,1950,6868,7039,26585	BDNF,DLG4,HBEGF,EGF,ADAM17,TGFA,GREM1
7_Member	GO Biological Processes	GO:2000273	positive regulation of signaling receptor activity	-2.42126	-0.86771	5/45	1839,1950,6868,7039,26585	HBEGF,EGF,ADAM17,TGFA,GREM1
8_Summary	GO Molecular Functions	GO:0008134	transcription factor binding	-7.06659	-3.97443	38/624	583,2033,2071,2354,3170,3184,3280,3728,4212,4929,5468,5715,5934,6597,6910,7709,8195,9150,9314,9967,10174,10848,10915,11113,23522,25942,26043,27043,27063,51085,55689,57167,57649,64210,64324,78986,115426,166793,26036,57713,672,9125,9404	BBS2,EP300,ERCC3,FOSB,FOXA2,HNRNPD,HES1,JUP,MEIS2,NR4A2,PPARG,PSMD9,RBL2,SMARCA4,TBX5,ZBTB17,MKKS,CTDP1,KLF4,THRAP3,SORBS3,PPP1R13L,TCERG1,CIT,KAT6B,SIN3A,UBXN7,PELP1,ANKRD1,MLXIPL,YEATS2,SALL4,PHF12,MMS19,NSD1,DUSP26,UHRF2,ZBTB49,ZNF451,SFMBT2,BRCA1,CNOT9,LPXN
8_Member	GO Molecular Functions	GO:0008134	transcription factor binding	-7.06659	-3.97443	38/624	583,2033,2071,2354,3170,3184,3280,3728,4212,4929,5468,5715,5934,6597,6910,7709,8195,9150,9314,9967,10174,10848,10915,11113,23522,25942,26043,27043,27063,51085,55689,57167,57649,64210,64324,78986,115426,166793	BBS2,EP300,ERCC3,FOSB,FOXA2,HNRNPD,HES1,JUP,MEIS2,NR4A2,PPARG,PSMD9,RBL2,SMARCA4,TBX5,ZBTB17,MKKS,CTDP1,KLF4,THRAP3,SORBS3,PPP1R13L,TCERG1,CIT,KAT6B,SIN3A,UBXN7,PELP1,ANKRD1,MLXIPL,YEATS2,SALL4,PHF12,MMS19,NSD1,DUSP26,UHRF2,ZBTB49
8_Member	GO Molecular Functions	GO:0003714	transcription corepressor activity	-1.55539	-0.32773	9/183	6597,10848,10915,25942,26036,27063,57649,57713,64324	SMARCA4,PPP1R13L,TCERG1,SIN3A,ZNF451,ANKRD1,PHF12,SFMBT2,NSD1
8_Member	GO Molecular Functions	GO:0003712	transcription coregulator activity	-1.45773	-0.260764	18/483	672,2033,3728,5715,6597,9125,9404,9967,10848,10915,23522,25942,26036,27063,57649,57713,64210,64324	BRCA1,EP300,JUP,PSMD9,SMARCA4,CNOT9,LPXN,THRAP3,PPP1R13L,TCERG1,KAT6B,SIN3A,ZNF451,ANKRD1,PHF12,SFMBT2,MMS19,NSD1
8_Member	GO Molecular Functions	GO:0003713	transcription coactivator activity	-1.37941	-0.204879	11/260	672,2033,3728,5715,6597,9125,9967,10915,25942,27063,64210	BRCA1,EP300,JUP,PSMD9,SMARCA4,CNOT9,THRAP3,TCERG1,SIN3A,ANKRD1,MMS19
9_Summary	GO Biological Processes	GO:0010256	endomembrane system organization	-6.95451	-3.90811	32/478	288,1130,2149,4000,5205,5578,5580,6609,8027,8548,8675,9631,9697,9820,9897,23207,23325,25946,26003,26276,26509,55014,55968,57716,79628,81565,84519,84522,90342,93099,118813,128637	ANK3,LYST,F2R,LMNA,ATP8B1,PRKCA,PRKCD,SMPD1,STAM,BLZF1,STX16,NUP155,TRAM2,CUL7,WASHC5,PLEKHM2,WASHC4,ZNF385A,GORASP2,VPS33B,MYOF,STX17,NSFL1C,PRX,SH3TC2,NDEL1,ACRBP,JAGN1,FER1L5,DMKN,ZFYVE27,TBC1D20
9_Member	GO Biological Processes	GO:0010256	endomembrane system organization	-6.95451	-3.90811	32/478	288,1130,2149,4000,5205,5578,5580,6609,8027,8548,8675,9631,9697,9820,9897,23207,23325,25946,26003,26276,26509,55014,55968,57716,79628,81565,84519,84522,90342,93099,118813,128637	ANK3,LYST,F2R,LMNA,ATP8B1,PRKCA,PRKCD,SMPD1,STAM,BLZF1,STX16,NUP155,TRAM2,CUL7,WASHC5,PLEKHM2,WASHC4,ZNF385A,GORASP2,VPS33B,MYOF,STX17,NSFL1C,PRX,SH3TC2,NDEL1,ACRBP,JAGN1,FER1L5,DMKN,ZFYVE27,TBC1D20
9_Member	GO Biological Processes	GO:0007009	plasma membrane organization	-3.38428	-1.43998	10/117	288,5205,5580,6609,23207,26509,57716,79628,90342,93099	ANK3,ATP8B1,PRKCD,SMPD1,PLEKHM2,MYOF,PRX,SH3TC2,FER1L5,DMKN
9_Member	GO Biological Processes	GO:0007030	Golgi organization	-2.02922	-0.625891	9/152	5205,8548,8675,9820,23207,26003,55014,55968,128637	ATP8B1,BLZF1,STX16,CUL7,PLEKHM2,GORASP2,STX17,NSFL1C,TBC1D20
10_Summary	GO Biological Processes	GO:0048598	embryonic morphogenesis	-6.65802	-3.69176	35/569	92,220,1605,1750,3170,3196,3213,3280,4154,4324,5015,6910,7046,7472,7704,7709,8195,9095,9314,9585,10265,10653,23322,26585,27443,51804,55584,57167,79955,121227,124590,153572,221322,222662,340419,1839,1950,5693,5715,6868,8322,27063,5764,7128,58524,23405,9175	ACVR2A,ALDH1A3,DAG1,DLX6,FOXA2,TLX2,HOXB3,HES1,MBNL1,MMP15,OTX2,TBX5,TGFBR1,WNT2,ZBTB16,ZBTB17,MKKS,TBX19,KLF4,KIF20B,IRX5,SPINT2,RPGRIP1L,GREM1,CECR2,SIX4,CHRNA9,SALL4,PDZD7,LRIG3,USH1G,IRX2,TBC1D32,LHFPL5,RSPO2,HBEGF,EGF,PSMB5,PSMD9,ADAM17,FZD4,ANKRD1,PTN,TNFAIP3,DMRT3,DICER1,MAP3K13
10_Member	GO Biological Processes	GO:0048598	embryonic morphogenesis	-6.65802	-3.69176	35/569	92,220,1605,1750,3170,3196,3213,3280,4154,4324,5015,6910,7046,7472,7704,7709,8195,9095,9314,9585,10265,10653,23322,26585,27443,51804,55584,57167,79955,121227,124590,153572,221322,222662,340419	ACVR2A,ALDH1A3,DAG1,DLX6,FOXA2,TLX2,HOXB3,HES1,MBNL1,MMP15,OTX2,TBX5,TGFBR1,WNT2,ZBTB16,ZBTB17,MKKS,TBX19,KLF4,KIF20B,IRX5,SPINT2,RPGRIP1L,GREM1,CECR2,SIX4,CHRNA9,SALL4,PDZD7,LRIG3,USH1G,IRX2,TBC1D32,LHFPL5,RSPO2
10_Member	GO Biological Processes	GO:0048729	tissue morphogenesis	-2.3552	-0.827974	26/638	220,1605,1839,1950,3196,3280,5693,5715,6868,6910,7046,7472,8195,8322,9095,9314,9585,10653,23322,26585,27063,27443,51804,57167,153572,340419	ALDH1A3,DAG1,HBEGF,EGF,TLX2,HES1,PSMB5,PSMD9,ADAM17,TBX5,TGFBR1,WNT2,MKKS,FZD4,TBX19,KLF4,KIF20B,SPINT2,RPGRIP1L,GREM1,ANKRD1,CECR2,SIX4,SALL4,IRX2,RSPO2
10_Member	GO Biological Processes	GO:2000027	regulation of animal organ morphogenesis	-2.33734	-0.819315	13/242	3280,5693,5715,5764,6910,7046,7128,7472,8322,26585,51804,58524,340419	HES1,PSMB5,PSMD9,PTN,TBX5,TGFBR1,TNFAIP3,WNT2,FZD4,GREM1,SIX4,DMRT3,RSPO2
10_Member	GO Biological Processes	GO:0016331	morphogenesis of embryonic epithelium	-2.25469	-0.768321	9/140	220,7472,9585,10653,26585,27443,51804,57167,153572	ALDH1A3,WNT2,KIF20B,SPINT2,GREM1,CECR2,SIX4,SALL4,IRX2
10_Member	GO Biological Processes	GO:0035148	tube formation	-2.25469	-0.768321	9/140	1950,9585,10653,23405,26585,27443,51804,57167,153572	EGF,KIF20B,SPINT2,DICER1,GREM1,CECR2,SIX4,SALL4,IRX2
10_Member	GO Biological Processes	GO:0072079	nephron tubule formation	-2.176	-0.720108	3/17	26585,51804,153572	GREM1,SIX4,IRX2
10_Member	GO Biological Processes	GO:0002009	morphogenesis of an epithelium	-2.1103	-0.671892	22/536	220,1605,1839,1950,3280,5693,5715,6868,6910,7472,8195,8322,9314,9585,10653,23322,26585,27443,51804,57167,153572,340419	ALDH1A3,DAG1,HBEGF,EGF,HES1,PSMB5,PSMD9,ADAM17,TBX5,WNT2,MKKS,FZD4,KLF4,KIF20B,SPINT2,RPGRIP1L,GREM1,CECR2,SIX4,SALL4,IRX2,RSPO2
10_Member	GO Biological Processes	GO:0072175	epithelial tube formation	-2.04861	-0.634674	8/125	1950,9585,10653,26585,27443,51804,57167,153572	EGF,KIF20B,SPINT2,GREM1,CECR2,SIX4,SALL4,IRX2
10_Member	GO Biological Processes	GO:0110110	positive regulation of animal organ morphogenesis	-2.01597	-0.619877	6/78	5764,7046,7128,7472,26585,51804	PTN,TGFBR1,TNFAIP3,WNT2,GREM1,SIX4
10_Member	GO Biological Processes	GO:1905332	positive regulation of morphogenesis of an epithelium	-1.8652	-0.524532	4/40	1950,7472,26585,51804	EGF,WNT2,GREM1,SIX4
10_Member	GO Biological Processes	GO:0001838	embryonic epithelial tube formation	-1.76245	-0.465399	7/114	9585,10653,26585,27443,51804,57167,153572	KIF20B,SPINT2,GREM1,CECR2,SIX4,SALL4,IRX2
10_Member	GO Biological Processes	GO:0060688	regulation of morphogenesis of a branching structure	-1.59971	-0.362533	4/48	7472,9175,26585,51804	WNT2,MAP3K13,GREM1,SIX4
10_Member	GO Biological Processes	GO:0060562	epithelial tube morphogenesis	-1.52715	-0.306178	13/309	1605,1950,3280,7472,8195,9585,10653,26585,27443,51804,57167,153572,340419	DAG1,EGF,HES1,WNT2,MKKS,KIF20B,SPINT2,GREM1,CECR2,SIX4,SALL4,IRX2,RSPO2
11_Summary	GO Cellular Components	GO:0005911	cell-cell junction	-6.46664	-3.59634	27/380	288,324,481,1445,1525,1803,2264,3728,3741,4856,4868,5101,5580,5818,6868,7046,7082,8322,9080,9223,9578,9618,23268,23322,23768,57731,260425	ANK3,APC,ATP1B1,CSK,CXADR,DPP4,FGFR4,JUP,KCNA5,CCN3,NPHS1,PCDH9,PRKCD,NECTIN1,ADAM17,TGFBR1,TJP1,FZD4,CLDN9,MAGI1,CDC42BPB,TRAF4,DNMBP,RPGRIP1L,FLRT2,SPTBN4,MAGI3
11_Member	GO Cellular Components	GO:0005911	cell-cell junction	-6.46664	-3.59634	27/380	288,324,481,1445,1525,1803,2264,3728,3741,4856,4868,5101,5580,5818,6868,7046,7082,8322,9080,9223,9578,9618,23268,23322,23768,57731,260425	ANK3,APC,ATP1B1,CSK,CXADR,DPP4,FGFR4,JUP,KCNA5,CCN3,NPHS1,PCDH9,PRKCD,NECTIN1,ADAM17,TGFBR1,TJP1,FZD4,CLDN9,MAGI1,CDC42BPB,TRAF4,DNMBP,RPGRIP1L,FLRT2,SPTBN4,MAGI3
11_Member	GO Cellular Components	GO:0043296	apical junction complex	-4.04993	-1.83604	12/137	288,324,1525,3728,5818,7046,7082,9080,9223,9618,23322,260425	ANK3,APC,CXADR,JUP,NECTIN1,TGFBR1,TJP1,CLDN9,MAGI1,TRAF4,RPGRIP1L,MAGI3
11_Member	GO Cellular Components	GO:0005923	bicellular tight junction	-3.38428	-1.43998	10/117	288,324,1525,7046,7082,9080,9223,9618,23322,260425	ANK3,APC,CXADR,TGFBR1,TJP1,CLDN9,MAGI1,TRAF4,RPGRIP1L,MAGI3
11_Member	GO Cellular Components	GO:0070160	tight junction	-3.18465	-1.31144	10/124	288,324,1525,7046,7082,9080,9223,9618,23322,260425	ANK3,APC,CXADR,TGFBR1,TJP1,CLDN9,MAGI1,TRAF4,RPGRIP1L,MAGI3
12_Summary	GO Cellular Components	GO:0030424	axon	-6.2309	-3.42754	36/620	214,288,627,747,867,1261,1525,1605,1742,2185,4131,4856,4897,5015,5101,5630,5818,6571,9256,9499,9585,10044,10439,10749,23046,23138,23154,23405,25791,50488,54407,55811,57731,81565,118813,347730	ALCAM,ANK3,BDNF,DAGLA,CBL,CNGA3,CXADR,DAG1,DLG4,PTK2B,MAP1B,CCN3,NRCAM,OTX2,PCDH9,PRPH,NECTIN1,SLC18A2,TSPOAP1,MYOT,KIF20B,SH2D3C,OLFM1,KIF1C,KIF21B,N4BP3,NCDN,DICER1,NGEF,MINK1,SLC38A2,ADCY10,SPTBN4,NDEL1,ZFYVE27,LRRTM1
12_Member	GO Cellular Components	GO:0030424	axon	-6.2309	-3.42754	36/620	214,288,627,747,867,1261,1525,1605,1742,2185,4131,4856,4897,5015,5101,5630,5818,6571,9256,9499,9585,10044,10439,10749,23046,23138,23154,23405,25791,50488,54407,55811,57731,81565,118813,347730	ALCAM,ANK3,BDNF,DAGLA,CBL,CNGA3,CXADR,DAG1,DLG4,PTK2B,MAP1B,CCN3,NRCAM,OTX2,PCDH9,PRPH,NECTIN1,SLC18A2,TSPOAP1,MYOT,KIF20B,SH2D3C,OLFM1,KIF1C,KIF21B,N4BP3,NCDN,DICER1,NGEF,MINK1,SLC38A2,ADCY10,SPTBN4,NDEL1,ZFYVE27,LRRTM1
12_Member	GO Cellular Components	GO:0033267	axon part	-5.85715	-3.11329	26/384	288,747,867,1261,1525,1605,1742,2185,4131,4897,5015,5101,5818,6571,9256,9585,10439,10749,23046,23405,25791,55811,57731,81565,118813,347730	ANK3,DAGLA,CBL,CNGA3,CXADR,DAG1,DLG4,PTK2B,MAP1B,NRCAM,OTX2,PCDH9,NECTIN1,SLC18A2,TSPOAP1,KIF20B,OLFM1,KIF1C,KIF21B,DICER1,NGEF,ADCY10,SPTBN4,NDEL1,ZFYVE27,LRRTM1
12_Member	GO Cellular Components	GO:0030426	growth cone	-5.34453	-2.75298	16/178	867,1525,2185,4131,5015,5101,5818,9585,10439,23046,23405,25791,55811,81565,118813,347730	CBL,CXADR,PTK2B,MAP1B,OTX2,PCDH9,NECTIN1,KIF20B,OLFM1,KIF21B,DICER1,NGEF,ADCY10,NDEL1,ZFYVE27,LRRTM1
12_Member	GO Cellular Components	GO:0030427	site of polarized growth	-5.15973	-2.62522	16/184	867,1525,2185,4131,5015,5101,5818,9585,10439,23046,23405,25791,55811,81565,118813,347730	CBL,CXADR,PTK2B,MAP1B,OTX2,PCDH9,NECTIN1,KIF20B,OLFM1,KIF21B,DICER1,NGEF,ADCY10,NDEL1,ZFYVE27,LRRTM1
12_Member	GO Cellular Components	GO:0150034	distal axon	-3.82326	-1.70206	18/287	867,1525,2185,4131,5015,5101,5818,6571,9256,9585,10439,23046,23405,25791,55811,81565,118813,347730	CBL,CXADR,PTK2B,MAP1B,OTX2,PCDH9,NECTIN1,SLC18A2,TSPOAP1,KIF20B,OLFM1,KIF21B,DICER1,NGEF,ADCY10,NDEL1,ZFYVE27,LRRTM1
13_Summary	GO Biological Processes	GO:1903034	regulation of response to wounding	-6.07031	-3.27919	18/196	348,928,1839,2039,2149,3170,5329,5345,5578,5580,5764,5792,7128,7429,8613,9314,81565,84830,288,1525,3728,7094,1524,1605,4131,4856,5336,6609,6868,7046,10672,11234,26509,79803,90342,5468,25946	APOE,CD9,HBEGF,DMTN,F2R,FOXA2,PLAUR,SERPINF2,PRKCA,PRKCD,PTN,PTPRF,TNFAIP3,VIL1,PLPP3,KLF4,NDEL1,ADTRP,ANK3,CXADR,JUP,TLN1,CX3CR1,DAG1,MAP1B,CCN3,PLCG2,SMPD1,ADAM17,TGFBR1,GNA13,HPS5,MYOF,HPS6,FER1L5,PPARG,ZNF385A
13_Member	GO Biological Processes	GO:1903034	regulation of response to wounding	-6.07031	-3.27919	18/196	348,928,1839,2039,2149,3170,5329,5345,5578,5580,5764,5792,7128,7429,8613,9314,81565,84830	APOE,CD9,HBEGF,DMTN,F2R,FOXA2,PLAUR,SERPINF2,PRKCA,PRKCD,PTN,PTPRF,TNFAIP3,VIL1,PLPP3,KLF4,NDEL1,ADTRP
13_Member	GO Biological Processes	GO:0030193	regulation of blood coagulation	-4.73699	-2.31384	10/81	348,928,2039,2149,3170,5329,5345,5578,5580,84830	APOE,CD9,DMTN,F2R,FOXA2,PLAUR,SERPINF2,PRKCA,PRKCD,ADTRP
13_Member	GO Biological Processes	GO:1900046	regulation of hemostasis	-4.68953	-2.28163	10/82	348,928,2039,2149,3170,5329,5345,5578,5580,84830	APOE,CD9,DMTN,F2R,FOXA2,PLAUR,SERPINF2,PRKCA,PRKCD,ADTRP
13_Member	GO Biological Processes	GO:0061041	regulation of wound healing	-4.53103	-2.16368	14/163	348,928,1839,2039,2149,3170,5329,5345,5578,5580,7128,7429,8613,84830	APOE,CD9,HBEGF,DMTN,F2R,FOXA2,PLAUR,SERPINF2,PRKCA,PRKCD,TNFAIP3,VIL1,PLPP3,ADTRP
13_Member	GO Biological Processes	GO:0034110	regulation of homotypic cell-cell adhesion	-4.52145	-2.16368	6/27	288,928,2039,5329,5578,5580	ANK3,CD9,DMTN,PLAUR,PRKCA,PRKCD
13_Member	GO Biological Processes	GO:0034109	homotypic cell-cell adhesion	-4.50678	-2.16368	10/86	288,928,1525,2039,3728,5329,5578,5580,7094,8613	ANK3,CD9,CXADR,DMTN,JUP,PLAUR,PRKCA,PRKCD,TLN1,PLPP3
13_Member	GO Biological Processes	GO:0050818	regulation of coagulation	-4.50678	-2.16368	10/86	348,928,2039,2149,3170,5329,5345,5578,5580,84830	APOE,CD9,DMTN,F2R,FOXA2,PLAUR,SERPINF2,PRKCA,PRKCD,ADTRP
13_Member	GO Biological Processes	GO:0009611	response to wounding	-3.26418	-1.35608	31/701	348,928,1524,1605,1839,2039,2149,3170,4131,4856,5329,5336,5345,5578,5580,5764,5792,6609,6868,7046,7094,7128,7429,9314,10672,11234,26509,79803,81565,84830,90342	APOE,CD9,CX3CR1,DAG1,HBEGF,DMTN,F2R,FOXA2,MAP1B,CCN3,PLAUR,PLCG2,SERPINF2,PRKCA,PRKCD,PTN,PTPRF,SMPD1,ADAM17,TGFBR1,TLN1,TNFAIP3,VIL1,KLF4,GNA13,HPS5,MYOF,HPS6,NDEL1,ADTRP,FER1L5
13_Member	GO Biological Processes	GO:0030195	negative regulation of blood coagulation	-3.08339	-1.25195	6/48	348,928,5329,5345,5580,84830	APOE,CD9,PLAUR,SERPINF2,PRKCD,ADTRP
13_Member	GO Biological Processes	GO:0090330	regulation of platelet aggregation	-3.07096	-1.24987	4/19	928,2039,5578,5580	CD9,DMTN,PRKCA,PRKCD
13_Member	GO Biological Processes	GO:1900047	negative regulation of hemostasis	-3.03517	-1.2253	6/49	348,928,5329,5345,5580,84830	APOE,CD9,PLAUR,SERPINF2,PRKCD,ADTRP
13_Member	GO Biological Processes	GO:0010543	regulation of platelet activation	-2.97287	-1.20063	5/34	348,928,2039,5578,5580	APOE,CD9,DMTN,PRKCA,PRKCD
13_Member	GO Biological Processes	GO:0071402	cellular response to lipoprotein particle stimulus	-2.97287	-1.20063	5/34	348,928,5468,6868,84830	APOE,CD9,PPARG,ADAM17,ADTRP
13_Member	GO Biological Processes	GO:0050819	negative regulation of coagulation	-2.89754	-1.15864	6/52	348,928,5329,5345,5580,84830	APOE,CD9,PLAUR,SERPINF2,PRKCD,ADTRP
13_Member	GO Biological Processes	GO:0042060	wound healing	-2.83952	-1.11843	26/587	348,928,1605,1839,2039,2149,3170,4856,5329,5336,5345,5578,5580,5764,6609,6868,7046,7094,7128,7429,10672,11234,26509,79803,84830,90342	APOE,CD9,DAG1,HBEGF,DMTN,F2R,FOXA2,CCN3,PLAUR,PLCG2,SERPINF2,PRKCA,PRKCD,PTN,SMPD1,ADAM17,TGFBR1,TLN1,TNFAIP3,VIL1,GNA13,HPS5,MYOF,HPS6,ADTRP,FER1L5
13_Member	GO Biological Processes	GO:0010544	negative regulation of platelet activation	-2.176	-0.720108	3/17	348,928,5580	APOE,CD9,PRKCD
13_Member	GO Biological Processes	GO:0055094	response to lipoprotein particle	-2.15891	-0.706909	4/33	348,928,5468,84830	APOE,CD9,PPARG,ADTRP
13_Member	GO Biological Processes	GO:0007599	hemostasis	-2.11286	-0.672454	16/347	348,928,2039,2149,3170,5329,5336,5345,5578,5580,7094,10672,11234,25946,79803,84830	APOE,CD9,DMTN,F2R,FOXA2,PLAUR,PLCG2,SERPINF2,PRKCA,PRKCD,TLN1,GNA13,HPS5,ZNF385A,HPS6,ADTRP
13_Member	GO Biological Processes	GO:0061045	negative regulation of wound healing	-2.01597	-0.619877	6/78	348,928,5329,5345,5580,84830	APOE,CD9,PLAUR,SERPINF2,PRKCD,ADTRP
13_Member	GO Biological Processes	GO:0030168	platelet activation	-1.92626	-0.558381	9/158	348,928,2039,2149,5336,5578,5580,7094,10672	APOE,CD9,DMTN,F2R,PLCG2,PRKCA,PRKCD,TLN1,GNA13
13_Member	GO Biological Processes	GO:0007596	blood coagulation	-1.82154	-0.501037	15/343	348,928,2039,2149,3170,5329,5336,5345,5578,5580,7094,10672,11234,79803,84830	APOE,CD9,DMTN,F2R,FOXA2,PLAUR,PLCG2,SERPINF2,PRKCA,PRKCD,TLN1,GNA13,HPS5,HPS6,ADTRP
13_Member	GO Biological Processes	GO:0070527	platelet aggregation	-1.80877	-0.493157	5/63	928,2039,5578,5580,7094	CD9,DMTN,PRKCA,PRKCD,TLN1
13_Member	GO Biological Processes	GO:0050817	coagulation	-1.77048	-0.471493	15/348	348,928,2039,2149,3170,5329,5336,5345,5578,5580,7094,10672,11234,79803,84830	APOE,CD9,DMTN,F2R,FOXA2,PLAUR,PLCG2,SERPINF2,PRKCA,PRKCD,TLN1,GNA13,HPS5,HPS6,ADTRP
13_Member	GO Biological Processes	GO:1903035	negative regulation of response to wounding	-1.64839	-0.396483	6/94	348,928,5329,5345,5580,84830	APOE,CD9,PLAUR,SERPINF2,PRKCD,ADTRP
14_Summary	GO Cellular Components	GO:0005929	cilium	-6.05363	-3.2744	37/658	481,583,867,1540,2842,3797,4131,5289,8195,11190,23322,25809,26123,27077,54831,55704,55811,57037,57562,79874,79955,91147,92749,112752,117144,119710,121441,124590,160762,196385,221322,285335,343035,343521,353116,376267,388939,324,2039,5205,5337,5580,7046,8440,50488,54662,79735,81565,128637,8675,26276,55014	ATP1B1,BBS2,CBL,CYLD,GPR19,KIF3C,MAP1B,PIK3C3,MKKS,CEP250,RPGRIP1L,TTLL1,TCTN3,B9D1,BEST2,CCDC88A,ADCY10,ANKMY2,CEP126,RABEP2,PDZD7,TMEM67,DRC1,IFT43,CATSPER1,IFTAP,NEDD1,USH1G,CCDC63,DNAH10,TBC1D32,SLC9C1,RD3,DYNLT4,RILPL1,RAB15,PCARE,APC,DMTN,ATP8B1,PLD1,PRKCD,TGFBR1,NCK2,MINK1,TBC1D13,TBC1D17,NDEL1,TBC1D20,STX16,VPS33B,STX17
14_Member	GO Cellular Components	GO:0005929	cilium	-6.05363	-3.2744	37/658	481,583,867,1540,2842,3797,4131,5289,8195,11190,23322,25809,26123,27077,54831,55704,55811,57037,57562,79874,79955,91147,92749,112752,117144,119710,121441,124590,160762,196385,221322,285335,343035,343521,353116,376267,388939	ATP1B1,BBS2,CBL,CYLD,GPR19,KIF3C,MAP1B,PIK3C3,MKKS,CEP250,RPGRIP1L,TTLL1,TCTN3,B9D1,BEST2,CCDC88A,ADCY10,ANKMY2,CEP126,RABEP2,PDZD7,TMEM67,DRC1,IFT43,CATSPER1,IFTAP,NEDD1,USH1G,CCDC63,DNAH10,TBC1D32,SLC9C1,RD3,DYNLT4,RILPL1,RAB15,PCARE
14_Member	GO Biological Processes	GO:0120031	plasma membrane bounded cell projection assembly	-4.24497	-1.98033	31/616	324,583,1540,2039,3797,5205,5337,5580,7046,8195,8440,11190,23322,25809,26123,27077,50488,54662,55704,57562,79735,79874,81565,91147,92749,112752,121441,128637,160762,221322,353116	APC,BBS2,CYLD,DMTN,KIF3C,ATP8B1,PLD1,PRKCD,TGFBR1,MKKS,NCK2,CEP250,RPGRIP1L,TTLL1,TCTN3,B9D1,MINK1,TBC1D13,CCDC88A,CEP126,TBC1D17,RABEP2,NDEL1,TMEM67,DRC1,IFT43,NEDD1,TBC1D20,CCDC63,TBC1D32,RILPL1
14_Member	GO Biological Processes	GO:0030031	cell projection assembly	-4.06684	-1.84975	31/630	324,583,1540,2039,3797,5205,5337,5580,7046,8195,8440,11190,23322,25809,26123,27077,50488,54662,55704,57562,79735,79874,81565,91147,92749,112752,121441,128637,160762,221322,353116	APC,BBS2,CYLD,DMTN,KIF3C,ATP8B1,PLD1,PRKCD,TGFBR1,MKKS,NCK2,CEP250,RPGRIP1L,TTLL1,TCTN3,B9D1,MINK1,TBC1D13,CCDC88A,CEP126,TBC1D17,RABEP2,NDEL1,TMEM67,DRC1,IFT43,NEDD1,TBC1D20,CCDC63,TBC1D32,RILPL1
14_Member	GO Cellular Components	GO:0044441	ciliary part	-3.9624	-1.78229	26/494	583,1540,3797,4131,5289,8195,11190,23322,25809,26123,27077,55704,57562,79874,79955,91147,92749,112752,121441,124590,160762,196385,343035,343521,353116,388939	BBS2,CYLD,KIF3C,MAP1B,PIK3C3,MKKS,CEP250,RPGRIP1L,TTLL1,TCTN3,B9D1,CCDC88A,CEP126,RABEP2,PDZD7,TMEM67,DRC1,IFT43,NEDD1,USH1G,CCDC63,DNAH10,RD3,DYNLT4,RILPL1,PCARE
14_Member	GO Cellular Components	GO:0036064	ciliary basal body	-3.51899	-1.51987	12/156	583,1540,8195,11190,23322,25809,27077,55704,79874,121441,124590,353116	BBS2,CYLD,MKKS,CEP250,RPGRIP1L,TTLL1,B9D1,CCDC88A,RABEP2,NEDD1,USH1G,RILPL1
14_Member	GO Biological Processes	GO:0060271	cilium assembly	-3.48668	-1.50098	22/415	583,1540,3797,8195,11190,23322,25809,26123,27077,54662,55704,57562,79735,79874,91147,92749,112752,121441,128637,160762,221322,353116	BBS2,CYLD,KIF3C,MKKS,CEP250,RPGRIP1L,TTLL1,TCTN3,B9D1,TBC1D13,CCDC88A,CEP126,TBC1D17,RABEP2,TMEM67,DRC1,IFT43,NEDD1,TBC1D20,CCDC63,TBC1D32,RILPL1
14_Member	GO Biological Processes	GO:0044782	cilium organization	-3.19885	-1.31794	22/436	583,1540,3797,8195,11190,23322,25809,26123,27077,54662,55704,57562,79735,79874,91147,92749,112752,121441,128637,160762,221322,353116	BBS2,CYLD,KIF3C,MKKS,CEP250,RPGRIP1L,TTLL1,TCTN3,B9D1,TBC1D13,CCDC88A,CEP126,TBC1D17,RABEP2,TMEM67,DRC1,IFT43,NEDD1,TBC1D20,CCDC63,TBC1D32,RILPL1
14_Member	GO Biological Processes	GO:0140056	organelle localization by membrane tethering	-2.14455	-0.695299	10/172	8675,11190,23322,26123,26276,27077,55014,91147,121441,376267	STX16,CEP250,RPGRIP1L,TCTN3,VPS33B,B9D1,STX17,TMEM67,NEDD1,RAB15
14_Member	GO Biological Processes	GO:0022406	membrane docking	-1.99665	-0.604569	10/181	8675,11190,23322,26123,26276,27077,55014,91147,121441,376267	STX16,CEP250,RPGRIP1L,TCTN3,VPS33B,B9D1,STX17,TMEM67,NEDD1,RAB15
14_Member	GO Cellular Components	GO:0035869	ciliary transition zone	-1.67824	-0.4118	5/68	23322,27077,79955,91147,124590	RPGRIP1L,B9D1,PDZD7,TMEM67,USH1G
14_Member	GO Biological Processes	GO:0097711	ciliary basal body-plasma membrane docking	-1.62836	-0.382762	6/95	11190,23322,26123,27077,91147,121441	CEP250,RPGRIP1L,TCTN3,B9D1,TMEM67,NEDD1
15_Summary	GO Biological Processes	GO:0060541	respiratory system development	-5.6753	-2.99063	17/188	220,445,1605,1978,2033,3280,3988,4124,5764,6910,7472,8817,23322,51804,54206,84976,340419,9618,8313	ALDH1A3,ASS1,DAG1,EIF4EBP1,EP300,HES1,LIPA,MAN2A1,PTN,TBX5,WNT2,FGF18,RPGRIP1L,SIX4,ERRFI1,DISP1,RSPO2,TRAF4,AXIN2
15_Member	GO Biological Processes	GO:0060541	respiratory system development	-5.6753	-2.99063	17/188	220,445,1605,1978,2033,3280,3988,4124,5764,6910,7472,8817,23322,51804,54206,84976,340419	ALDH1A3,ASS1,DAG1,EIF4EBP1,EP300,HES1,LIPA,MAN2A1,PTN,TBX5,WNT2,FGF18,RPGRIP1L,SIX4,ERRFI1,DISP1,RSPO2
15_Member	GO Biological Processes	GO:0030323	respiratory tube development	-3.81568	-1.70083	13/167	1605,1978,2033,3280,3988,4124,5764,6910,7472,8817,9618,54206,340419	DAG1,EIF4EBP1,EP300,HES1,LIPA,MAN2A1,PTN,TBX5,WNT2,FGF18,TRAF4,ERRFI1,RSPO2
15_Member	GO Biological Processes	GO:0030324	lung development	-3.34548	-1.41306	12/163	1605,1978,2033,3280,3988,4124,5764,6910,7472,8817,54206,340419	DAG1,EIF4EBP1,EP300,HES1,LIPA,MAN2A1,PTN,TBX5,WNT2,FGF18,ERRFI1,RSPO2
15_Member	GO Biological Processes	GO:0060914	heart formation	-1.61673	-0.375155	3/27	3280,6910,8313	HES1,TBX5,AXIN2
15_Member	GO Biological Processes	GO:0003156	regulation of animal organ formation	-1.39013	-0.212967	3/33	3280,6910,7472	HES1,TBX5,WNT2
15_Member	GO Biological Processes	GO:0048645	animal organ formation	-1.31613	-0.162658	4/59	3280,6910,7472,8313	HES1,TBX5,WNT2,AXIN2
16_Summary	GO Cellular Components	GO:0005819	spindle	-5.41447	-2.79132	25/381	1540,2009,5778,8881,9150,9585,9928,23063,23172,23255,27229,55200,55689,55700,55968,64210,64793,81565,84440,84942,121441,166378,253012,256364,340533,5289,57562	CYLD,EML1,PTPN7,CDC16,CTDP1,KIF20B,KIF14,WAPL,ABRAXAS2,MTCL1,TUBGCP4,PLEKHG6,YEATS2,MAP7D1,NSFL1C,MMS19,CEP85,NDEL1,RAB11FIP4,WDR73,NEDD1,SPATA5,HEPACAM2,EML3,NEXMIF,PIK3C3,CEP126
16_Member	GO Cellular Components	GO:0005819	spindle	-5.41447	-2.79132	25/381	1540,2009,5778,8881,9150,9585,9928,23063,23172,23255,27229,55200,55689,55700,55968,64210,64793,81565,84440,84942,121441,166378,253012,256364,340533	CYLD,EML1,PTPN7,CDC16,CTDP1,KIF20B,KIF14,WAPL,ABRAXAS2,MTCL1,TUBGCP4,PLEKHG6,YEATS2,MAP7D1,NSFL1C,MMS19,CEP85,NDEL1,RAB11FIP4,WDR73,NEDD1,SPATA5,HEPACAM2,EML3,NEXMIF
16_Member	GO Cellular Components	GO:0000922	spindle pole	-2.74292	-1.06667	11/166	2009,9150,9585,23172,23255,27229,55200,55968,64793,84942,121441	EML1,CTDP1,KIF20B,ABRAXAS2,MTCL1,TUBGCP4,PLEKHG6,NSFL1C,CEP85,WDR73,NEDD1
16_Member	GO Cellular Components	GO:0030496	midbody	-2.70788	-1.04708	12/193	1540,5289,9150,9585,9928,23172,23255,57562,84440,253012,256364,340533	CYLD,PIK3C3,CTDP1,KIF20B,KIF14,ABRAXAS2,MTCL1,CEP126,RAB11FIP4,HEPACAM2,EML3,NEXMIF
16_Member	GO Cellular Components	GO:0072686	mitotic spindle	-1.943	-0.571465	9/157	2009,5778,8881,9585,23063,55689,253012,256364,340533	EML1,PTPN7,CDC16,KIF20B,WAPL,YEATS2,HEPACAM2,EML3,NEXMIF
17_Summary	GO Biological Processes	GO:0018105	peptidyl-serine phosphorylation	-5.37643	-2.77719	22/310	545,627,1440,2039,5578,5580,7037,7046,8440,9125,9175,9252,10044,23139,23515,51085,57600,57731,64324,65981,147746,253260	ATR,BDNF,CSF3,DMTN,PRKCA,PRKCD,TFRC,TGFBR1,NCK2,CNOT9,MAP3K13,RPS6KA5,SH2D3C,MAST2,MORC3,MLXIPL,FNIP2,SPTBN4,NSD1,CAPRIN2,HIPK4,RICTOR
17_Member	GO Biological Processes	GO:0018105	peptidyl-serine phosphorylation	-5.37643	-2.77719	22/310	545,627,1440,2039,5578,5580,7037,7046,8440,9125,9175,9252,10044,23139,23515,51085,57600,57731,64324,65981,147746,253260	ATR,BDNF,CSF3,DMTN,PRKCA,PRKCD,TFRC,TGFBR1,NCK2,CNOT9,MAP3K13,RPS6KA5,SH2D3C,MAST2,MORC3,MLXIPL,FNIP2,SPTBN4,NSD1,CAPRIN2,HIPK4,RICTOR
17_Member	GO Biological Processes	GO:0018209	peptidyl-serine modification	-4.88489	-2.42956	22/333	545,627,1440,2039,5578,5580,7037,7046,8440,9125,9175,9252,10044,23139,23515,51085,57600,57731,64324,65981,147746,253260	ATR,BDNF,CSF3,DMTN,PRKCA,PRKCD,TFRC,TGFBR1,NCK2,CNOT9,MAP3K13,RPS6KA5,SH2D3C,MAST2,MORC3,MLXIPL,FNIP2,SPTBN4,NSD1,CAPRIN2,HIPK4,RICTOR
17_Member	GO Biological Processes	GO:0033135	regulation of peptidyl-serine phosphorylation	-4.50789	-2.16368	13/143	627,1440,2039,7037,8440,9125,10044,51085,57600,57731,64324,65981,253260	BDNF,CSF3,DMTN,TFRC,NCK2,CNOT9,SH2D3C,MLXIPL,FNIP2,SPTBN4,NSD1,CAPRIN2,RICTOR
17_Member	GO Biological Processes	GO:0033138	positive regulation of peptidyl-serine phosphorylation	-1.90107	-0.54531	7/107	627,1440,7037,9125,10044,57600,65981	BDNF,CSF3,TFRC,CNOT9,SH2D3C,FNIP2,CAPRIN2
18_Summary	GO Biological Processes	GO:0071363	cellular response to growth factor stimulus	-5.33111	-2.74965	37/707	92,627,847,867,1524,2033,2264,3096,3280,3593,4131,4756,5015,5468,5764,6498,6868,7046,7429,7472,8322,8817,9314,9392,9404,9765,10653,23768,25778,26036,26585,27063,27250,54206,118813,222223,652991,4212,4856	ACVR2A,BDNF,CAT,CBL,CX3CR1,EP300,FGFR4,HIVEP1,HES1,IL12B,MAP1B,NEO1,OTX2,PPARG,PTN,SKIL,ADAM17,TGFBR1,VIL1,WNT2,FZD4,FGF18,KLF4,TGFBRAP1,LPXN,ZFYVE16,SPINT2,FLRT2,DSTYK,ZNF451,GREM1,ANKRD1,PDCD4,ERRFI1,ZFYVE27,ELAPOR2,SKOR2,MEIS2,CCN3
18_Member	GO Biological Processes	GO:0071363	cellular response to growth factor stimulus	-5.33111	-2.74965	37/707	92,627,847,867,1524,2033,2264,3096,3280,3593,4131,4756,5015,5468,5764,6498,6868,7046,7429,7472,8322,8817,9314,9392,9404,9765,10653,23768,25778,26036,26585,27063,27250,54206,118813,222223,652991	ACVR2A,BDNF,CAT,CBL,CX3CR1,EP300,FGFR4,HIVEP1,HES1,IL12B,MAP1B,NEO1,OTX2,PPARG,PTN,SKIL,ADAM17,TGFBR1,VIL1,WNT2,FZD4,FGF18,KLF4,TGFBRAP1,LPXN,ZFYVE16,SPINT2,FLRT2,DSTYK,ZNF451,GREM1,ANKRD1,PDCD4,ERRFI1,ZFYVE27,ELAPOR2,SKOR2
18_Member	GO Biological Processes	GO:0070848	response to growth factor	-5.32384	-2.74965	38/736	92,627,847,867,1524,2033,2264,3096,3280,3593,4131,4212,4756,5015,5468,5764,6498,6868,7046,7429,7472,8322,8817,9314,9392,9404,9765,10653,23768,25778,26036,26585,27063,27250,54206,118813,222223,652991	ACVR2A,BDNF,CAT,CBL,CX3CR1,EP300,FGFR4,HIVEP1,HES1,IL12B,MAP1B,MEIS2,NEO1,OTX2,PPARG,PTN,SKIL,ADAM17,TGFBR1,VIL1,WNT2,FZD4,FGF18,KLF4,TGFBRAP1,LPXN,ZFYVE16,SPINT2,FLRT2,DSTYK,ZNF451,GREM1,ANKRD1,PDCD4,ERRFI1,ZFYVE27,ELAPOR2,SKOR2
18_Member	GO Biological Processes	GO:0071772	response to BMP	-3.25099	-1.34604	12/167	92,3096,3280,4756,5468,6498,9765,10653,26585,27250,222223,652991	ACVR2A,HIVEP1,HES1,NEO1,PPARG,SKIL,ZFYVE16,SPINT2,GREM1,PDCD4,ELAPOR2,SKOR2
18_Member	GO Biological Processes	GO:0071773	cellular response to BMP stimulus	-3.25099	-1.34604	12/167	92,3096,3280,4756,5468,6498,9765,10653,26585,27250,222223,652991	ACVR2A,HIVEP1,HES1,NEO1,PPARG,SKIL,ZFYVE16,SPINT2,GREM1,PDCD4,ELAPOR2,SKOR2
18_Member	GO Biological Processes	GO:0007178	transmembrane receptor protein serine/threonine kinase signaling pathway	-3.02557	-1.22196	19/363	92,867,2033,3096,3280,4756,4856,5468,6498,6868,7046,9392,9404,9765,26036,26585,27250,222223,652991	ACVR2A,CBL,EP300,HIVEP1,HES1,NEO1,CCN3,PPARG,SKIL,ADAM17,TGFBR1,TGFBRAP1,LPXN,ZFYVE16,ZNF451,GREM1,PDCD4,ELAPOR2,SKOR2
18_Member	GO Biological Processes	GO:0030509	BMP signaling pathway	-3.00531	-1.21297	11/154	92,3096,3280,4756,5468,6498,9765,26585,27250,222223,652991	ACVR2A,HIVEP1,HES1,NEO1,PPARG,SKIL,ZFYVE16,GREM1,PDCD4,ELAPOR2,SKOR2
18_Member	GO Biological Processes	GO:0090287	regulation of cellular response to growth factor stimulus	-2.76292	-1.07255	16/297	2033,3280,3593,4756,5015,5468,6498,6868,7046,8322,8817,25778,26036,26585,222223,652991	EP300,HES1,IL12B,NEO1,OTX2,PPARG,SKIL,ADAM17,TGFBR1,FZD4,FGF18,DSTYK,ZNF451,GREM1,ELAPOR2,SKOR2
18_Member	GO Biological Processes	GO:0030510	regulation of BMP signaling pathway	-2.2725	-0.776364	7/91	3280,4756,5468,6498,26585,222223,652991	HES1,NEO1,PPARG,SKIL,GREM1,ELAPOR2,SKOR2
18_Member	GO Biological Processes	GO:0090092	regulation of transmembrane receptor protein serine/threonine kinase signaling pathway	-2.15179	-0.70046	13/255	92,2033,3280,4756,4856,5468,6498,6868,7046,26036,26585,222223,652991	ACVR2A,EP300,HES1,NEO1,CCN3,PPARG,SKIL,ADAM17,TGFBR1,ZNF451,GREM1,ELAPOR2,SKOR2
18_Member	GO Biological Processes	GO:0090100	positive regulation of transmembrane receptor protein serine/threonine kinase signaling pathway	-1.90107	-0.54531	7/107	92,2033,3280,4756,6868,7046,222223	ACVR2A,EP300,HES1,NEO1,ADAM17,TGFBR1,ELAPOR2
18_Member	GO Biological Processes	GO:0090101	negative regulation of transmembrane receptor protein serine/threonine kinase signaling pathway	-1.87801	-0.527968	8/134	4856,5468,6498,6868,7046,26036,26585,652991	CCN3,PPARG,SKIL,ADAM17,TGFBR1,ZNF451,GREM1,SKOR2
18_Member	GO Biological Processes	GO:0030514	negative regulation of BMP signaling pathway	-1.51444	-0.29716	4/51	5468,6498,26585,652991	PPARG,SKIL,GREM1,SKOR2
18_Member	GO Biological Processes	GO:0030513	positive regulation of BMP signaling pathway	-1.35734	-0.19147	3/34	3280,4756,222223	HES1,NEO1,ELAPOR2
19_Summary	GO Biological Processes	GO:0050808	synapse organization	-5.31893	-2.74965	26/411	288,348,627,783,1524,1605,1742,2149,4131,4897,5364,5764,5792,5818,8497,9499,23768,25791,26050,51804,55209,65981,79953,83992,347730,654429	ANK3,APOE,BDNF,CACNB2,CX3CR1,DAG1,DLG4,F2R,MAP1B,NRCAM,PLXNB1,PTN,PTPRF,NECTIN1,PPFIA4,MYOT,FLRT2,NGEF,SLITRK5,SIX4,SETD5,CAPRIN2,SYNDIG1,CTTNBP2,LRRTM1,LRTM2
19_Member	GO Biological Processes	GO:0050808	synapse organization	-5.31893	-2.74965	26/411	288,348,627,783,1524,1605,1742,2149,4131,4897,5364,5764,5792,5818,8497,9499,23768,25791,26050,51804,55209,65981,79953,83992,347730,654429	ANK3,APOE,BDNF,CACNB2,CX3CR1,DAG1,DLG4,F2R,MAP1B,NRCAM,PLXNB1,PTN,PTPRF,NECTIN1,PPFIA4,MYOT,FLRT2,NGEF,SLITRK5,SIX4,SETD5,CAPRIN2,SYNDIG1,CTTNBP2,LRRTM1,LRTM2
19_Member	GO Biological Processes	GO:0050807	regulation of synapse organization	-3.82248	-1.70206	15/213	348,627,1605,5764,5818,23768,25791,26050,51804,55209,65981,79953,83992,347730,654429	APOE,BDNF,DAG1,PTN,NECTIN1,FLRT2,NGEF,SLITRK5,SIX4,SETD5,CAPRIN2,SYNDIG1,CTTNBP2,LRRTM1,LRTM2
19_Member	GO Biological Processes	GO:0050803	regulation of synapse structure or activity	-3.60559	-1.57622	15/223	348,627,1605,5764,5818,23768,25791,26050,51804,55209,65981,79953,83992,347730,654429	APOE,BDNF,DAG1,PTN,NECTIN1,FLRT2,NGEF,SLITRK5,SIX4,SETD5,CAPRIN2,SYNDIG1,CTTNBP2,LRRTM1,LRTM2
19_Member	GO Biological Processes	GO:0051963	regulation of synapse assembly	-3.39454	-1.44089	9/96	627,5818,23768,26050,51804,55209,79953,347730,654429	BDNF,NECTIN1,FLRT2,SLITRK5,SIX4,SETD5,SYNDIG1,LRRTM1,LRTM2
19_Member	GO Biological Processes	GO:0007416	synapse assembly	-3.11516	-1.26907	12/173	627,4131,4897,5364,5818,23768,26050,51804,55209,79953,347730,654429	BDNF,MAP1B,NRCAM,PLXNB1,NECTIN1,FLRT2,SLITRK5,SIX4,SETD5,SYNDIG1,LRRTM1,LRTM2
19_Member	GO Biological Processes	GO:0051965	positive regulation of synapse assembly	-1.92353	-0.558373	5/59	627,23768,26050,79953,654429	BDNF,FLRT2,SLITRK5,SYNDIG1,LRTM2
20_Summary	GO Molecular Functions	GO:0008324	cation transmembrane transporter activity	-5.22692	-2.67188	34/630	535,783,786,1261,1318,2185,3741,6507,6510,6555,6571,8645,8884,9256,10021,10242,10478,26266,30820,51458,54407,54896,55584,55630,79054,85414,93107,117144,118980,131096,245972,284439,285335,440699,481,1181,1742,5205,5350,54831,55013,57406,57628,288,57731,6786	ATP6V0A1,CACNB2,CACNG1,CNGA3,SLC31A2,PTK2B,KCNA5,SLC1A3,SLC1A5,SLC10A2,SLC18A2,KCNK5,SLC5A6,TSPOAP1,HCN4,KCNMB2,SLC25A17,SLC13A4,KCNIP1,RHCG,SLC38A2,SLC66A1,CHRNA9,SLC39A4,TRPM8,SLC45A3,KCNG4,CATSPER1,SFXN2,KCNH8,ATP6V0D2,SLC25A42,SLC9C1,LRRC52,ATP1B1,CLCN2,DLG4,ATP8B1,PLN,BEST2,MCUB,ABHD6,DPP10,ANK3,SPTBN4,STIM1
20_Member	GO Molecular Functions	GO:0008324	cation transmembrane transporter activity	-5.22692	-2.67188	34/630	535,783,786,1261,1318,2185,3741,6507,6510,6555,6571,8645,8884,9256,10021,10242,10478,26266,30820,51458,54407,54896,55584,55630,79054,85414,93107,117144,118980,131096,245972,284439,285335,440699	ATP6V0A1,CACNB2,CACNG1,CNGA3,SLC31A2,PTK2B,KCNA5,SLC1A3,SLC1A5,SLC10A2,SLC18A2,KCNK5,SLC5A6,TSPOAP1,HCN4,KCNMB2,SLC25A17,SLC13A4,KCNIP1,RHCG,SLC38A2,SLC66A1,CHRNA9,SLC39A4,TRPM8,SLC45A3,KCNG4,CATSPER1,SFXN2,KCNH8,ATP6V0D2,SLC25A42,SLC9C1,LRRC52
20_Member	GO Cellular Components	GO:1990351	transporter complex	-4.31961	-2.02909	21/337	481,783,786,1181,1261,1742,2185,3741,5205,5350,10021,10242,30820,54831,55013,55584,57406,57628,93107,117144,440699	ATP1B1,CACNB2,CACNG1,CLCN2,CNGA3,DLG4,PTK2B,KCNA5,ATP8B1,PLN,HCN4,KCNMB2,KCNIP1,BEST2,MCUB,CHRNA9,ABHD6,DPP10,KCNG4,CATSPER1,LRRC52
20_Member	GO Cellular Components	GO:1902495	transmembrane transporter complex	-4.12338	-1.88654	20/322	481,783,786,1181,1261,1742,2185,3741,5350,10021,10242,30820,54831,55013,55584,57406,57628,93107,117144,440699	ATP1B1,CACNB2,CACNG1,CLCN2,CNGA3,DLG4,PTK2B,KCNA5,PLN,HCN4,KCNMB2,KCNIP1,BEST2,MCUB,CHRNA9,ABHD6,DPP10,KCNG4,CATSPER1,LRRC52
20_Member	GO Molecular Functions	GO:0046873	metal ion transmembrane transporter activity	-3.76187	-1.66242	23/424	783,786,1318,3741,6507,6555,6571,8645,8884,9256,10021,10242,26266,30820,54407,55584,55630,79054,93107,117144,131096,285335,440699	CACNB2,CACNG1,SLC31A2,KCNA5,SLC1A3,SLC10A2,SLC18A2,KCNK5,SLC5A6,TSPOAP1,HCN4,KCNMB2,SLC13A4,KCNIP1,SLC38A2,CHRNA9,SLC39A4,TRPM8,KCNG4,CATSPER1,KCNH8,SLC9C1,LRRC52
20_Member	GO Molecular Functions	GO:0022890	inorganic cation transmembrane transporter activity	-3.61991	-1.58098	28/578	535,783,786,1261,1318,2185,3741,6507,6555,6571,8645,8884,9256,10021,10242,26266,30820,54407,55584,55630,79054,85414,93107,117144,131096,245972,285335,440699	ATP6V0A1,CACNB2,CACNG1,CNGA3,SLC31A2,PTK2B,KCNA5,SLC1A3,SLC10A2,SLC18A2,KCNK5,SLC5A6,TSPOAP1,HCN4,KCNMB2,SLC13A4,KCNIP1,SLC38A2,CHRNA9,SLC39A4,TRPM8,SLC45A3,KCNG4,CATSPER1,KCNH8,ATP6V0D2,SLC9C1,LRRC52
20_Member	GO Cellular Components	GO:0034703	cation channel complex	-3.16468	-1.29905	14/220	783,786,1742,2185,3741,10021,10242,30820,55013,57406,57628,93107,117144,440699	CACNB2,CACNG1,DLG4,PTK2B,KCNA5,HCN4,KCNMB2,KCNIP1,MCUB,ABHD6,DPP10,KCNG4,CATSPER1,LRRC52
20_Member	GO Cellular Components	GO:0034702	ion channel complex	-3.15642	-1.29613	17/299	783,786,1181,1742,2185,3741,10021,10242,30820,54831,55013,55584,57406,57628,93107,117144,440699	CACNB2,CACNG1,CLCN2,DLG4,PTK2B,KCNA5,HCN4,KCNMB2,KCNIP1,BEST2,MCUB,CHRNA9,ABHD6,DPP10,KCNG4,CATSPER1,LRRC52
20_Member	GO Molecular Functions	GO:0005244	voltage-gated ion channel activity	-3.10377	-1.26419	13/198	783,786,1181,2185,3741,8645,9256,10021,30820,93107,117144,131096,440699	CACNB2,CACNG1,CLCN2,PTK2B,KCNA5,KCNK5,TSPOAP1,HCN4,KCNIP1,KCNG4,CATSPER1,KCNH8,LRRC52
20_Member	GO Molecular Functions	GO:0022832	voltage-gated channel activity	-3.08352	-1.25195	13/199	783,786,1181,2185,3741,8645,9256,10021,30820,93107,117144,131096,440699	CACNB2,CACNG1,CLCN2,PTK2B,KCNA5,KCNK5,TSPOAP1,HCN4,KCNIP1,KCNG4,CATSPER1,KCNH8,LRRC52
20_Member	GO Cellular Components	GO:0008076	voltage-gated potassium channel complex	-2.95657	-1.19573	8/89	1742,3741,10021,10242,30820,57628,93107,440699	DLG4,KCNA5,HCN4,KCNMB2,KCNIP1,DPP10,KCNG4,LRRC52
20_Member	GO Biological Processes	GO:0006813	potassium ion transport	-2.94168	-1.1842	14/232	288,481,2185,3741,6507,8645,10021,10242,30820,57628,93107,131096,285335,440699	ANK3,ATP1B1,PTK2B,KCNA5,SLC1A3,KCNK5,HCN4,KCNMB2,KCNIP1,DPP10,KCNG4,KCNH8,SLC9C1,LRRC52
20_Member	GO Biological Processes	GO:0071804	cellular potassium ion transport	-2.83351	-1.11767	13/212	288,481,3741,6507,8645,10021,10242,30820,57628,93107,131096,285335,440699	ANK3,ATP1B1,KCNA5,SLC1A3,KCNK5,HCN4,KCNMB2,KCNIP1,DPP10,KCNG4,KCNH8,SLC9C1,LRRC52
20_Member	GO Biological Processes	GO:0071805	potassium ion transmembrane transport	-2.83351	-1.11767	13/212	288,481,3741,6507,8645,10021,10242,30820,57628,93107,131096,285335,440699	ANK3,ATP1B1,KCNA5,SLC1A3,KCNK5,HCN4,KCNMB2,KCNIP1,DPP10,KCNG4,KCNH8,SLC9C1,LRRC52
20_Member	GO Molecular Functions	GO:0005216	ion channel activity	-2.82352	-1.10996	20/407	783,786,1181,1261,2185,3741,8645,9256,10021,10242,30820,54831,55013,55584,79054,93107,117144,131096,285335,440699	CACNB2,CACNG1,CLCN2,CNGA3,PTK2B,KCNA5,KCNK5,TSPOAP1,HCN4,KCNMB2,KCNIP1,BEST2,MCUB,CHRNA9,TRPM8,KCNG4,CATSPER1,KCNH8,SLC9C1,LRRC52
20_Member	GO Molecular Functions	GO:0022843	voltage-gated cation channel activity	-2.80482	-1.09688	10/139	783,786,2185,3741,9256,10021,93107,117144,131096,440699	CACNB2,CACNG1,PTK2B,KCNA5,TSPOAP1,HCN4,KCNG4,CATSPER1,KCNH8,LRRC52
20_Member	GO Cellular Components	GO:0034705	potassium channel complex	-2.71562	-1.04943	8/97	1742,3741,10021,10242,30820,57628,93107,440699	DLG4,KCNA5,HCN4,KCNMB2,KCNIP1,DPP10,KCNG4,LRRC52
20_Member	GO Molecular Functions	GO:0022839	ion gated channel activity	-2.7082	-1.04708	17/329	783,786,1181,1261,2185,3741,8645,9256,10021,10242,30820,55584,79054,93107,117144,131096,440699	CACNB2,CACNG1,CLCN2,CNGA3,PTK2B,KCNA5,KCNK5,TSPOAP1,HCN4,KCNMB2,KCNIP1,CHRNA9,TRPM8,KCNG4,CATSPER1,KCNH8,LRRC52
20_Member	GO Molecular Functions	GO:0022838	substrate-specific channel activity	-2.66437	-1.01851	20/420	783,786,1181,1261,2185,3741,8645,9256,10021,10242,30820,54831,55013,55584,79054,93107,117144,131096,285335,440699	CACNB2,CACNG1,CLCN2,CNGA3,PTK2B,KCNA5,KCNK5,TSPOAP1,HCN4,KCNMB2,KCNIP1,BEST2,MCUB,CHRNA9,TRPM8,KCNG4,CATSPER1,KCNH8,SLC9C1,LRRC52
20_Member	GO Molecular Functions	GO:0022836	gated channel activity	-2.57358	-0.958544	17/339	783,786,1181,1261,2185,3741,8645,9256,10021,10242,30820,55584,79054,93107,117144,131096,440699	CACNB2,CACNG1,CLCN2,CNGA3,PTK2B,KCNA5,KCNK5,TSPOAP1,HCN4,KCNMB2,KCNIP1,CHRNA9,TRPM8,KCNG4,CATSPER1,KCNH8,LRRC52
20_Member	GO Molecular Functions	GO:0015077	monovalent inorganic cation transmembrane transporter activity	-2.5511	-0.942448	18/370	535,3741,6507,6555,6571,8645,8884,10021,10242,26266,30820,54407,85414,93107,131096,245972,285335,440699	ATP6V0A1,KCNA5,SLC1A3,SLC10A2,SLC18A2,KCNK5,SLC5A6,HCN4,KCNMB2,SLC13A4,KCNIP1,SLC38A2,SLC45A3,KCNG4,KCNH8,ATP6V0D2,SLC9C1,LRRC52
20_Member	GO Molecular Functions	GO:0005261	cation channel activity	-2.49522	-0.912717	16/316	783,786,1261,2185,3741,8645,9256,10021,10242,30820,55584,79054,93107,117144,131096,440699	CACNB2,CACNG1,CNGA3,PTK2B,KCNA5,KCNK5,TSPOAP1,HCN4,KCNMB2,KCNIP1,CHRNA9,TRPM8,KCNG4,CATSPER1,KCNH8,LRRC52
20_Member	GO Molecular Functions	GO:0015267	channel activity	-2.19623	-0.727323	20/463	783,786,1181,1261,2185,3741,8645,9256,10021,10242,30820,54831,55013,55584,79054,93107,117144,131096,285335,440699	CACNB2,CACNG1,CLCN2,CNGA3,PTK2B,KCNA5,KCNK5,TSPOAP1,HCN4,KCNMB2,KCNIP1,BEST2,MCUB,CHRNA9,TRPM8,KCNG4,CATSPER1,KCNH8,SLC9C1,LRRC52
20_Member	GO Molecular Functions	GO:0022803	passive transmembrane transporter activity	-2.18631	-0.724027	20/464	783,786,1181,1261,2185,3741,8645,9256,10021,10242,30820,54831,55013,55584,79054,93107,117144,131096,285335,440699	CACNB2,CACNG1,CLCN2,CNGA3,PTK2B,KCNA5,KCNK5,TSPOAP1,HCN4,KCNMB2,KCNIP1,BEST2,MCUB,CHRNA9,TRPM8,KCNG4,CATSPER1,KCNH8,SLC9C1,LRRC52
20_Member	GO Molecular Functions	GO:0005267	potassium channel activity	-2.15136	-0.70046	8/120	3741,8645,10021,10242,30820,93107,131096,440699	KCNA5,KCNK5,HCN4,KCNMB2,KCNIP1,KCNG4,KCNH8,LRRC52
20_Member	GO Biological Processes	GO:0043266	regulation of potassium ion transport	-2.05332	-0.63684	7/100	288,481,2185,3741,30820,57628,440699	ANK3,ATP1B1,PTK2B,KCNA5,KCNIP1,DPP10,LRRC52
20_Member	GO Molecular Functions	GO:0015079	potassium ion transmembrane transporter activity	-2.02922	-0.625891	9/152	3741,8645,10021,10242,30820,93107,131096,285335,440699	KCNA5,KCNK5,HCN4,KCNMB2,KCNIP1,KCNG4,KCNH8,SLC9C1,LRRC52
20_Member	GO Biological Processes	GO:0015672	monovalent inorganic cation transport	-1.82235	-0.501037	21/537	288,481,535,2185,3741,6507,6555,8645,8884,10021,10242,26266,30820,54407,57628,57731,93107,131096,245972,285335,440699	ANK3,ATP1B1,ATP6V0A1,PTK2B,KCNA5,SLC1A3,SLC10A2,KCNK5,SLC5A6,HCN4,KCNMB2,SLC13A4,KCNIP1,SLC38A2,DPP10,SPTBN4,KCNG4,KCNH8,ATP6V0D2,SLC9C1,LRRC52
20_Member	GO Molecular Functions	GO:0099106	ion channel regulator activity	-1.68869	-0.418991	7/118	786,6786,10242,30820,55013,57628,440699	CACNG1,STIM1,KCNMB2,KCNIP1,MCUB,DPP10,LRRC52
20_Member	GO Molecular Functions	GO:0015459	potassium channel regulator activity	-1.46115	-0.262007	4/53	10242,30820,57628,440699	KCNMB2,KCNIP1,DPP10,LRRC52

## Sheet: Table S9
Table S9. KEGG enrichment of 654 testicular position-associated genes with metascape
GroupID	Category	Term	Description	LogP	Log(q-value)	InTerm_InList	Genes	Symbols
1_Summary	KEGG Pathway	hsa05200	Pathways in cancer	-5.20852	-2.30111	32/576	113,324,867,868,1950,2033,2149,2264,3280,3559,3593,3728,4257,5336,5337,5468,5578,6778,7039,7046,7472,7704,7709,8313,8322,8817,9134,9252,9618,10672,23365,131096	ADCY7,APC,CBL,CBLB,EGF,EP300,F2R,FGFR4,HES1,IL2RA,IL12B,JUP,MGST1,PLCG2,PLD1,PPARG,PRKCA,STAT6,TGFA,TGFBR1,WNT2,ZBTB16,ZBTB17,AXIN2,FZD4,FGF18,CCNE2,RPS6KA5,TRAF4,GNA13,ARHGEF12,KCNH8
1_Member	KEGG Pathway	hsa05200	Pathways in cancer	-5.20852	-2.30111	32/576	113,324,867,868,1950,2033,2149,2264,3280,3559,3593,3728,4257,5336,5337,5468,5578,6778,7039,7046,7472,7704,7709,8313,8322,8817,9134,9252,9618,10672,23365,131096	ADCY7,APC,CBL,CBLB,EGF,EP300,F2R,FGFR4,HES1,IL2RA,IL12B,JUP,MGST1,PLCG2,PLD1,PPARG,PRKCA,STAT6,TGFA,TGFBR1,WNT2,ZBTB16,ZBTB17,AXIN2,FZD4,FGF18,CCNE2,RPS6KA5,TRAF4,GNA13,ARHGEF12,KCNH8
2_Summary	KEGG Pathway	hsa04144	Endocytosis	-4.65446	-2.04808	19/271	155,867,868,1950,2149,2264,3559,5337,7037,7046,8027,9744,9765,9897,23325,55898,64411,84440,118813	ADRB3,CBL,CBLB,EGF,F2R,FGFR4,IL2RA,PLD1,TFRC,TGFBR1,STAM,ACAP1,ZFYVE16,WASHC5,WASHC4,UNC45A,ARAP3,RAB11FIP4,ZFYVE27
2_Member	KEGG Pathway	hsa04144	Endocytosis	-4.65446	-2.04808	19/271	155,867,868,1950,2149,2264,3559,5337,7037,7046,8027,9744,9765,9897,23325,55898,64411,84440,118813	ADRB3,CBL,CBLB,EGF,F2R,FGFR4,IL2RA,PLD1,TFRC,TGFBR1,STAM,ACAP1,ZFYVE16,WASHC5,WASHC4,UNC45A,ARAP3,RAB11FIP4,ZFYVE27
2_Member	KEGG Pathway	ko04144	Endocytosis	-4.36987	-1.93958	18/260	155,867,868,1950,2149,2264,3559,5337,7037,7046,8027,9744,9765,9897,23325,64411,84440,118813	ADRB3,CBL,CBLB,EGF,F2R,FGFR4,IL2RA,PLD1,TFRC,TGFBR1,STAM,ACAP1,ZFYVE16,WASHC5,WASHC4,ARAP3,RAB11FIP4,ZFYVE27
3_Summary	KEGG Pathway	hsa04012	ErbB signaling pathway	-4.17177	-1.86642	10/94	867,868,1839,1950,1978,5336,5578,7039,8440,131096,2033,3741,7037,3991,5792	CBL,CBLB,HBEGF,EGF,EIF4EBP1,PLCG2,PRKCA,TGFA,NCK2,KCNH8,EP300,KCNA5,TFRC,LIPE,PTPRF
3_Member	KEGG Pathway	hsa04012	ErbB signaling pathway	-4.17177	-1.86642	10/94	867,868,1839,1950,1978,5336,5578,7039,8440,131096	CBL,CBLB,HBEGF,EGF,EIF4EBP1,PLCG2,PRKCA,TGFA,NCK2,KCNH8
3_Member	KEGG Pathway	ko04012	ErbB signaling pathway	-3.7557	-1.54726	9/86	867,868,1839,1950,1978,5336,5578,7039,8440	CBL,CBLB,HBEGF,EGF,EIF4EBP1,PLCG2,PRKCA,TGFA,NCK2
3_Member	KEGG Pathway	hsa04066	HIF-1 signaling pathway	-1.67082	-0.485474	7/119	1950,1978,2033,3741,5336,5578,7037	EGF,EIF4EBP1,EP300,KCNA5,PLCG2,PRKCA,TFRC
3_Member	KEGG Pathway	hsa04910	Insulin signaling pathway	-1.5398	-0.464175	8/155	867,868,1978,3741,3991,5578,5792,131096	CBL,CBLB,EIF4EBP1,KCNA5,LIPE,PRKCA,PTPRF,KCNH8
3_Member	KEGG Pathway	hsa01521	EGFR tyrosine kinase inhibitor resistance	-1.43223	-0.438632	5/79	1950,1978,5336,5578,7039	EGF,EIF4EBP1,PLCG2,PRKCA,TGFA
3_Member	KEGG Pathway	ko01521	EGFR tyrosine kinase inhibitor resistance	-1.43223	-0.438632	5/79	1950,1978,5336,5578,7039	EGF,EIF4EBP1,PLCG2,PRKCA,TGFA
3_Member	KEGG Pathway	ko05223	Non-small cell lung cancer	-1.33889	-0.404602	4/58	1950,5336,5578,7039	EGF,PLCG2,PRKCA,TGFA
4_Summary	KEGG Pathway	ko00510	N-Glycan biosynthesis	-3.03517	-0.982959	6/49	4124,6185,56052,79796,84620,85365	MAN2A1,RPN2,ALG1,ALG9,ST6GAL2,ALG2
4_Member	KEGG Pathway	ko00510	N-Glycan biosynthesis	-3.03517	-0.982959	6/49	4124,6185,56052,79796,84620,85365	MAN2A1,RPN2,ALG1,ALG9,ST6GAL2,ALG2
4_Member	KEGG Pathway	hsa00510	N-Glycan biosynthesis	-2.7695	-0.976036	6/55	4124,6185,56052,79796,84620,85365	MAN2A1,RPN2,ALG1,ALG9,ST6GAL2,ALG2
4_Member	KEGG Pathway	M00055	N-glycan precursor biosynthesis	-2.42492	-0.839725	3/14	56052,79796,85365	ALG1,ALG9,ALG2
4_Member	KEGG Pathway	hsa_M00055	N-glycan precursor biosynthesis	-2.42492	-0.839725	3/14	56052,79796,85365	ALG1,ALG9,ALG2
5_Summary	KEGG Pathway	ko05120	Epithelial cell signaling in Helicobacter pylori infection	-2.99607	-0.982959	7/68	535,1445,1839,5336,6868,7082,245972,5578	ATP6V0A1,CSK,HBEGF,PLCG2,ADAM17,TJP1,ATP6V0D2,PRKCA
5_Member	KEGG Pathway	ko05120	Epithelial cell signaling in Helicobacter pylori infection	-2.99607	-0.982959	7/68	535,1445,1839,5336,6868,7082,245972	ATP6V0A1,CSK,HBEGF,PLCG2,ADAM17,TJP1,ATP6V0D2
5_Member	KEGG Pathway	hsa05120	Epithelial cell signaling in Helicobacter pylori infection	-2.88472	-0.982959	7/71	535,1445,1839,5336,6868,7082,245972	ATP6V0A1,CSK,HBEGF,PLCG2,ADAM17,TJP1,ATP6V0D2
5_Member	KEGG Pathway	ko05110	Vibrio cholerae infection	-2.18669	-0.700389	5/51	535,5336,5578,7082,245972	ATP6V0A1,PLCG2,PRKCA,TJP1,ATP6V0D2
5_Member	KEGG Pathway	hsa05110	Vibrio cholerae infection	-2.08214	-0.660522	5/54	535,5336,5578,7082,245972	ATP6V0A1,PLCG2,PRKCA,TJP1,ATP6V0D2
6_Summary	KEGG Pathway	hsa05225	hepatocellular carcinoma	-2.92372	-0.982959	12/182	324,4257,5336,5578,6597,7039,7046,7472,8313,8322,55193,131096,113,545,2033,3559,7094,7132,8697,8881,9134,92,2264,6498,6927,9314,535,1950,1978,3280,5934,9223,245972,3728,8817,672,7306,23500,340419	APC,MGST1,PLCG2,PRKCA,SMARCA4,TGFA,TGFBR1,WNT2,AXIN2,FZD4,PBRM1,KCNH8,ADCY7,ATR,EP300,IL2RA,TLN1,TNFRSF1A,CDC23,CDC16,CCNE2,ACVR2A,FGFR4,SKIL,HNF1A,KLF4,ATP6V0A1,EGF,EIF4EBP1,HES1,RBL2,MAGI1,ATP6V0D2,JUP,FGF18,BRCA1,TYRP1,DAAM2,RSPO2
6_Member	KEGG Pathway	hsa05225	hepatocellular carcinoma	-2.92372	-0.982959	12/182	324,4257,5336,5578,6597,7039,7046,7472,8313,8322,55193,131096	APC,MGST1,PLCG2,PRKCA,SMARCA4,TGFA,TGFBR1,WNT2,AXIN2,FZD4,PBRM1,KCNH8
6_Member	KEGG Pathway	hsa05166	Human T-cell leukemia virus 1 infection	-2.39023	-0.825241	15/295	113,324,545,2033,3559,5578,7046,7094,7132,7472,8322,8697,8881,9134,131096	ADCY7,APC,ATR,EP300,IL2RA,PRKCA,TGFBR1,TLN1,TNFRSF1A,WNT2,FZD4,CDC23,CDC16,CCNE2,KCNH8
6_Member	KEGG Pathway	ko04550	Signaling pathways regulating pluripotency of stem cells	-2.27476	-0.747563	9/139	92,324,2264,6498,6927,7472,8313,8322,9314	ACVR2A,APC,FGFR4,SKIL,HNF1A,WNT2,AXIN2,FZD4,KLF4
6_Member	KEGG Pathway	hsa05165	human papillomavirus infection	-2.0568	-0.660522	16/352	324,535,545,1950,1978,2033,3280,5578,5934,7132,7472,8313,8322,9134,9223,245972	APC,ATP6V0A1,ATR,EGF,EIF4EBP1,EP300,HES1,PRKCA,RBL2,TNFRSF1A,WNT2,AXIN2,FZD4,CCNE2,MAGI1,ATP6V0D2
6_Member	KEGG Pathway	hsa04550	Signaling pathways regulating pluripotency of stem cells	-2.01163	-0.660522	9/153	92,324,2264,6498,6927,7472,8313,8322,9314	ACVR2A,APC,FGFR4,SKIL,HNF1A,WNT2,AXIN2,FZD4,KLF4
6_Member	KEGG Pathway	hsa05226	gastric cancer	-1.86089	-0.554801	9/162	324,1950,3728,7046,7472,8313,8322,8817,9134	APC,EGF,JUP,TGFBR1,WNT2,AXIN2,FZD4,FGF18,CCNE2
6_Member	KEGG Pathway	ko05166	HTLV-I infection	-1.76253	-0.49904	12/256	113,324,545,2033,3559,7046,7094,7132,7472,8322,8697,8881	ADCY7,APC,ATR,EP300,IL2RA,TGFBR1,TLN1,TNFRSF1A,WNT2,FZD4,CDC23,CDC16
6_Member	KEGG Pathway	ko05224	Breast cancer	-1.70748	-0.49904	8/144	324,672,1950,3280,7472,8313,8322,8817	APC,BRCA1,EGF,HES1,WNT2,AXIN2,FZD4,FGF18
6_Member	KEGG Pathway	ko04916	Melanogenesis	-1.51425	-0.464175	6/101	113,2033,5578,7306,7472,8322	ADCY7,EP300,PRKCA,TYRP1,WNT2,FZD4
6_Member	KEGG Pathway	hsa04916	Melanogenesis	-1.44354	-0.438632	6/105	113,2033,5578,7306,7472,8322	ADCY7,EP300,PRKCA,TYRP1,WNT2,FZD4
6_Member	KEGG Pathway	hsa05224	Breast cancer	-1.4426	-0.438632	8/162	324,672,1950,3280,7472,8313,8322,8817	APC,BRCA1,EGF,HES1,WNT2,AXIN2,FZD4,FGF18
6_Member	KEGG Pathway	ko05217	Basal cell carcinoma	-1.41047	-0.43675	4/55	324,7472,8313,8322	APC,WNT2,AXIN2,FZD4
6_Member	KEGG Pathway	hsa04310	Wnt signaling pathway	-1.352	-0.408378	8/169	324,2033,5578,7472,8313,8322,23500,340419	APC,EP300,PRKCA,WNT2,AXIN2,FZD4,DAAM2,RSPO2
7_Summary	KEGG Pathway	ko04120	Ubiquitin mediated proteolysis	-2.85208	-0.982959	10/137	672,867,868,8697,8881,9354,9820,9886,23221,55236	BRCA1,CBL,CBLB,CDC23,CDC16,UBE4A,CUL7,RHOBTB1,RHOBTB2,UBA6
7_Member	KEGG Pathway	ko04120	Ubiquitin mediated proteolysis	-2.85208	-0.982959	10/137	672,867,868,8697,8881,9354,9820,9886,23221,55236	BRCA1,CBL,CBLB,CDC23,CDC16,UBE4A,CUL7,RHOBTB1,RHOBTB2,UBA6
7_Member	KEGG Pathway	hsa04120	Ubiquitin mediated proteolysis	-2.82833	-0.982959	10/138	672,867,868,8697,8881,9354,9820,9886,23221,55236	BRCA1,CBL,CBLB,CDC23,CDC16,UBE4A,CUL7,RHOBTB1,RHOBTB2,UBA6
8_Summary	KEGG Pathway	ko03460	Fanconi anemia pathway	-2.81119	-0.982959	6/54	545,672,2175,2176,3280,22909	ATR,BRCA1,FANCA,FANCC,HES1,FAN1
8_Member	KEGG Pathway	ko03460	Fanconi anemia pathway	-2.81119	-0.982959	6/54	545,672,2175,2176,3280,22909	ATR,BRCA1,FANCA,FANCC,HES1,FAN1
8_Member	KEGG Pathway	hsa03460	Fanconi anemia pathway	-2.46729	-0.839725	6/63	545,672,2175,2176,3280,22909	ATR,BRCA1,FANCA,FANCC,HES1,FAN1
9_Summary	KEGG Pathway	hsa05205	Proteoglycans in cancer	-2.7258	-0.96452	13/218	288,867,868,1839,3593,5329,5336,5578,7472,8322,23365,27250,131096,1540,5580	ANK3,CBL,CBLB,HBEGF,IL12B,PLAUR,PLCG2,PRKCA,WNT2,FZD4,ARHGEF12,PDCD4,KCNH8,CYLD,PRKCD
9_Member	KEGG Pathway	hsa05205	Proteoglycans in cancer	-2.7258	-0.96452	13/218	288,867,868,1839,3593,5329,5336,5578,7472,8322,23365,27250,131096	ANK3,CBL,CBLB,HBEGF,IL12B,PLAUR,PLCG2,PRKCA,WNT2,FZD4,ARHGEF12,PDCD4,KCNH8
9_Member	KEGG Pathway	ko05205	Proteoglycans in cancer	-2.52713	-0.874995	12/203	288,867,868,1839,3593,5329,5336,5578,7472,8322,23365,27250	ANK3,CBL,CBLB,HBEGF,IL12B,PLAUR,PLCG2,PRKCA,WNT2,FZD4,ARHGEF12,PDCD4
9_Member	KEGG Pathway	hsa04625	c-type lectin receptor signaling pathway	-1.40966	-0.43675	6/107	868,1540,3593,5336,5580,23365	CBLB,CYLD,IL12B,PLCG2,PRKCD,ARHGEF12
10_Summary	KEGG Pathway	hsa04912	GnRH signaling pathway	-2.65952	-0.928196	8/99	113,1839,2185,2798,5337,5578,5580,131096,1950,2149,5336,8613,10672,6786,7094,23365,4324,4929,1794,155,887,5350	ADCY7,HBEGF,PTK2B,GNRHR,PLD1,PRKCA,PRKCD,KCNH8,EGF,F2R,PLCG2,PLPP3,GNA13,STIM1,TLN1,ARHGEF12,MMP15,NR4A2,DOCK2,ADRB3,CCKBR,PLN
10_Member	KEGG Pathway	hsa04912	GnRH signaling pathway	-2.65952	-0.928196	8/99	113,1839,2185,2798,5337,5578,5580,131096	ADCY7,HBEGF,PTK2B,GNRHR,PLD1,PRKCA,PRKCD,KCNH8
10_Member	KEGG Pathway	ko04912	GnRH signaling pathway	-2.2467	-0.737224	7/92	113,1839,2185,2798,5337,5578,5580	ADCY7,HBEGF,PTK2B,GNRHR,PLD1,PRKCA,PRKCD
10_Member	KEGG Pathway	ko04072	Phospholipase D signaling pathway	-2.13851	-0.693492	9/146	113,1950,2149,2185,5336,5337,5578,8613,10672	ADCY7,EGF,F2R,PTK2B,PLCG2,PLD1,PRKCA,PLPP3,GNA13
10_Member	KEGG Pathway	hsa04611	Platelet activation	-1.95168	-0.612471	8/130	113,2149,5336,5578,6786,7094,10672,23365	ADCY7,F2R,PLCG2,PRKCA,STIM1,TLN1,GNA13,ARHGEF12
10_Member	KEGG Pathway	hsa04072	Phospholipase D signaling pathway	-1.82914	-0.534515	9/164	113,1950,2149,2185,5336,5337,5578,8613,10672	ADCY7,EGF,F2R,PTK2B,PLCG2,PLD1,PRKCA,PLPP3,GNA13
10_Member	KEGG Pathway	hsa04928	parathyroid hormone synthesis, secretion and action	-1.78148	-0.500532	7/113	113,1839,4324,4929,5337,5578,10672	ADCY7,HBEGF,MMP15,NR4A2,PLD1,PRKCA,GNA13
10_Member	KEGG Pathway	ko04666	Fc gamma R-mediated phagocytosis	-1.71035	-0.49904	6/91	1794,5336,5337,5578,5580,8613	DOCK2,PLCG2,PLD1,PRKCA,PRKCD,PLPP3
10_Member	KEGG Pathway	ko04020	Calcium signaling pathway	-1.56864	-0.480774	9/182	113,155,887,2149,2185,5336,5350,5578,6786	ADCY7,ADRB3,CCKBR,F2R,PTK2B,PLCG2,PLN,PRKCA,STIM1
10_Member	KEGG Pathway	hsa04666	Fc gamma R-mediated phagocytosis	-1.42648	-0.438149	6/106	1794,5336,5337,5578,5580,8613	DOCK2,PLCG2,PLD1,PRKCA,PRKCD,PLPP3
11_Summary	KEGG Pathway	ko04024	cAMP signaling pathway	-2.61577	-0.912475	12/198	113,481,627,1261,2033,2149,3991,5337,5350,10021,55811,64411,5578,1733,5336,25942	ADCY7,ATP1B1,BDNF,CNGA3,EP300,F2R,LIPE,PLD1,PLN,HCN4,ADCY10,ARAP3,PRKCA,DIO1,PLCG2,SIN3A
11_Member	KEGG Pathway	ko04024	cAMP signaling pathway	-2.61577	-0.912475	12/198	113,481,627,1261,2033,2149,3991,5337,5350,10021,55811,64411	ADCY7,ATP1B1,BDNF,CNGA3,EP300,F2R,LIPE,PLD1,PLN,HCN4,ADCY10,ARAP3
11_Member	KEGG Pathway	hsa04024	cAMP signaling pathway	-2.58911	-0.912152	13/226	113,481,627,1261,2033,2149,3991,5337,5350,5578,10021,55811,64411	ADCY7,ATP1B1,BDNF,CNGA3,EP300,F2R,LIPE,PLD1,PLN,PRKCA,HCN4,ADCY10,ARAP3
11_Member	KEGG Pathway	hsa04919	thyroid hormone signaling pathway	-1.60155	-0.481577	7/123	481,1733,2033,5336,5350,5578,25942	ATP1B1,DIO1,EP300,PLCG2,PLN,PRKCA,SIN3A
12_Summary	KEGG Pathway	ko04330	Notch signaling pathway	-2.29936	-0.753675	5/48	2033,3280,6868,9253,23220	EP300,HES1,ADAM17,NUMBL,DTX4
12_Member	KEGG Pathway	ko04330	Notch signaling pathway	-2.29936	-0.753675	5/48	2033,3280,6868,9253,23220	EP300,HES1,ADAM17,NUMBL,DTX4
12_Member	KEGG Pathway	hsa04330	Notch signaling pathway	-2.15099	-0.693492	5/52	2033,3280,6868,9253,23220	EP300,HES1,ADAM17,NUMBL,DTX4
13_Summary	KEGG Pathway	ko04514	Cell adhesion molecules (CAMs)	-2.17644	-0.700389	9/144	214,942,4756,4897,5792,5818,6614,9080,29851	ALCAM,CD86,NEO1,NRCAM,PTPRF,NECTIN1,SIGLEC1,CLDN9,ICOS
13_Member	KEGG Pathway	ko04514	Cell adhesion molecules (CAMs)	-2.17644	-0.700389	9/144	214,942,4756,4897,5792,5818,6614,9080,29851	ALCAM,CD86,NEO1,NRCAM,PTPRF,NECTIN1,SIGLEC1,CLDN9,ICOS
13_Member	KEGG Pathway	hsa04514	Cell adhesion molecules	-2.01163	-0.660522	9/153	214,942,4756,4897,5792,5818,6614,9080,29851	ALCAM,CD86,NEO1,NRCAM,PTPRF,NECTIN1,SIGLEC1,CLDN9,ICOS
14_Summary	KEGG Pathway	hsa05414	Dilated cardiomyopathy	-2.05332	-0.660522	7/100	113,783,786,1605,4000,5350,5578,3728	ADCY7,CACNB2,CACNG1,DAG1,LMNA,PLN,PRKCA,JUP
14_Member	KEGG Pathway	hsa05414	Dilated cardiomyopathy	-2.05332	-0.660522	7/100	113,783,786,1605,4000,5350,5578	ADCY7,CACNB2,CACNG1,DAG1,LMNA,PLN,PRKCA
14_Member	KEGG Pathway	ko05414	Dilated cardiomyopathy	-1.73166	-0.49904	6/90	113,783,786,1605,4000,5350	ADCY7,CACNB2,CACNG1,DAG1,LMNA,PLN
14_Member	KEGG Pathway	ko05412	Arrhythmogenic right ventricular cardiomyopathy (ARVC)	-1.58281	-0.481577	5/72	783,786,1605,3728,4000	CACNB2,CACNG1,DAG1,JUP,LMNA
14_Member	KEGG Pathway	hsa05412	Arrhythmogenic right ventricular cardiomyopathy	-1.51588	-0.464175	5/75	783,786,1605,3728,4000	CACNB2,CACNG1,DAG1,JUP,LMNA
15_Summary	KEGG Pathway	hsa05030	Cocaine addiction	-2.04894	-0.660522	5/55	627,1742,2354,5578,6571	BDNF,DLG4,FOSB,PRKCA,SLC18A2
15_Member	KEGG Pathway	hsa05030	Cocaine addiction	-2.04894	-0.660522	5/55	627,1742,2354,5578,6571	BDNF,DLG4,FOSB,PRKCA,SLC18A2
15_Member	KEGG Pathway	ko05030	Cocaine addiction	-1.57053	-0.480774	4/49	627,1742,2354,6571	BDNF,DLG4,FOSB,SLC18A2
16_Summary	KEGG Pathway	ko05202	Transcriptional misregulation in cancer	-2.01251	-0.660522	10/180	942,2078,2118,3728,5468,7704,7709,25942,51804,85414	CD86,ERG,ETV4,JUP,PPARG,ZBTB16,ZBTB17,SIN3A,SIX4,SLC45A3
16_Member	KEGG Pathway	ko05202	Transcriptional misregulation in cancer	-2.01251	-0.660522	10/180	942,2078,2118,3728,5468,7704,7709,25942,51804,85414	CD86,ERG,ETV4,JUP,PPARG,ZBTB16,ZBTB17,SIN3A,SIX4,SLC45A3
16_Member	KEGG Pathway	hsa05202	Transcriptional misregulation in cancer	-1.66667	-0.485474	10/204	942,2078,2118,3728,5468,7704,7709,25942,51804,85414	CD86,ERG,ETV4,JUP,PPARG,ZBTB16,ZBTB17,SIN3A,SIX4,SLC45A3
17_Summary	KEGG Pathway	ko04146	Peroxisome	-1.89064	-0.563007	6/83	847,1610,2182,10478,26061,54511	CAT,DAO,ACSL4,SLC25A17,HACL1,HMGCLL1
17_Member	KEGG Pathway	ko04146	Peroxisome	-1.89064	-0.563007	6/83	847,1610,2182,10478,26061,54511	CAT,DAO,ACSL4,SLC25A17,HACL1,HMGCLL1
17_Member	KEGG Pathway	hsa04146	Peroxisome	-1.68938	-0.489541	6/92	847,1610,2182,10478,26061,54511	CAT,DAO,ACSL4,SLC25A17,HACL1,HMGCLL1
18_Summary	KEGG Pathway	hsa04211	Longevity regulating pathway	-1.86015	-0.554801	7/109	113,847,1978,3170,5468,5578,27244,481,2877,405753,747,3991,4929,155	ADCY7,CAT,EIF4EBP1,FOXA2,PPARG,PRKCA,SESN1,ATP1B1,GPX2,DUOXA2,DAGLA,LIPE,NR4A2,ADRB3
18_Member	KEGG Pathway	hsa04211	Longevity regulating pathway	-1.86015	-0.554801	7/109	113,847,1978,3170,5468,5578,27244	ADCY7,CAT,EIF4EBP1,FOXA2,PPARG,PRKCA,SESN1
18_Member	KEGG Pathway	ko04918	Thyroid hormone synthesis	-1.53777	-0.464175	5/74	113,481,2877,5578,405753	ADCY7,ATP1B1,GPX2,PRKCA,DUOXA2
18_Member	KEGG Pathway	hsa04925	aldosterone synthesis and secretion	-1.49619	-0.458013	6/102	113,481,747,3991,4929,5578	ADCY7,ATP1B1,DAGLA,LIPE,NR4A2,PRKCA
18_Member	KEGG Pathway	hsa04918	Thyroid hormone synthesis	-1.43223	-0.438632	5/79	113,481,2877,5578,405753	ADCY7,ATP1B1,GPX2,PRKCA,DUOXA2
18_Member	KEGG Pathway	ko04925	Aldosterone synthesis and secretion	-1.37331	-0.421235	5/82	113,747,3991,4929,5578	ADCY7,DAGLA,LIPE,NR4A2,PRKCA
18_Member	KEGG Pathway	hsa04923	Regulation of lipolysis in adipocytes	-1.33889	-0.404602	4/58	113,155,3991,5578	ADCY7,ADRB3,LIPE,PRKCA
19_Summary	KEGG Pathway	ko04010	MAPK signaling pathway	-1.77447	-0.500532	12/255	627,783,786,1950,2264,5578,5778,7046,7132,8817,9175,9252,7039,131096,113,2149,7094,9223,64411,260425,5336,5337,8315,8437	BDNF,CACNB2,CACNG1,EGF,FGFR4,PRKCA,PTPN7,TGFBR1,TNFRSF1A,FGF18,MAP3K13,RPS6KA5,TGFA,KCNH8,ADCY7,F2R,TLN1,MAGI1,ARAP3,MAGI3,PLCG2,PLD1,BRAP,RASAL1
19_Member	KEGG Pathway	ko04010	MAPK signaling pathway	-1.77447	-0.500532	12/255	627,783,786,1950,2264,5578,5778,7046,7132,8817,9175,9252	BDNF,CACNB2,CACNG1,EGF,FGFR4,PRKCA,PTPN7,TGFBR1,TNFRSF1A,FGF18,MAP3K13,RPS6KA5
19_Member	KEGG Pathway	hsa04010	MAPK signaling pathway	-1.73524	-0.49904	14/320	627,783,786,1950,2264,5578,5778,7039,7046,7132,8817,9175,9252,131096	BDNF,CACNB2,CACNG1,EGF,FGFR4,PRKCA,PTPN7,TGFA,TGFBR1,TNFRSF1A,FGF18,MAP3K13,RPS6KA5,KCNH8
19_Member	KEGG Pathway	ko04015	Rap1 signaling pathway	-1.59045	-0.481577	10/210	113,1950,2149,2264,5578,7094,8817,9223,64411,260425	ADCY7,EGF,F2R,FGFR4,PRKCA,TLN1,FGF18,MAGI1,ARAP3,MAGI3
19_Member	KEGG Pathway	hsa04014	Ras signaling pathway	-1.38943	-0.426498	11/259	627,1950,2264,5336,5337,5578,7039,8315,8437,8817,131096	BDNF,EGF,FGFR4,PLCG2,PLD1,PRKCA,TGFA,BRAP,RASAL1,FGF18,KCNH8
19_Member	KEGG Pathway	hsa04015	Rap1 signaling pathway	-1.38261	-0.424586	10/228	113,1950,2149,2264,5578,7094,8817,9223,64411,260425	ADCY7,EGF,F2R,FGFR4,PRKCA,TLN1,FGF18,MAGI1,ARAP3,MAGI3
20_Summary	KEGG Pathway	ko00071	Fatty acid degradation	-1.72477	-0.49904	4/44	35,1632,2182,2639	ACADS,ECI1,ACSL4,GCDH
20_Member	KEGG Pathway	ko00071	Fatty acid degradation	-1.72477	-0.49904	4/44	35,1632,2182,2639	ACADS,ECI1,ACSL4,GCDH
20_Member	KEGG Pathway	hsa00071	Fatty acid degradation	-1.62968	-0.481577	4/47	35,1632,2182,2639	ACADS,ECI1,ACSL4,GCDH

## Sheet: Table S10
Table S10. UDT mammal-specific amino acid substitutions.
AASDH
Position	AA(UDT mammals)	AA(Background mammals)
1011	A(1)	T|T|T|T|T|T|T|T|T|T|T|T|T|T|T|T|T|T|T|T|T|T|T|T|T|T
ABCA1
Position	AA(UDT mammals)	AA(Background mammals)
2033	L(1)	V|V|V|V|V|V|V|V|V|V|V|V|V|V|I|V|V|V|V|V|V|V|V|V|V|V
ABCB8
Position	AA(UDT mammals)	AA(Background mammals)
512	L(1)	M|M|M|M|T|T|T|M|M|M|T|T|T|T|T|T|Y|T|T|T|T|T|T|T|T|R
ABCB11
Position	AA(UDT mammals)	AA(Background mammals)
668	Q(1)	K|K|K|K|N|K|M|K|K|K|K|K|K|R|K|K|K|N|K|K|K|K|K|K|K|K
1086	T(1)	K|K|K|K|K|K|K|K|K|K|K|K|K|K|K|K|K|K|K|K|K|K|K|K|K|R
ABCC8
Position	AA(UDT mammals)	AA(Background mammals)
751	A(1)	P|P|P|P|P|P|P|P|P|H|P|P|P|P|P|P|S|P|P|P|P|P|P|P|P|S
ABI3BP
Position	AA(UDT mammals)	AA(Background mammals)
564	S(1)	P|P|P|P|P|-|-|-|P|P|P|P|P|P|P|P|P|P|-|P|P|P|P|P|P|P
ABL1
Position	AA(UDT mammals)	AA(Background mammals)
1014	Q(1)	P|P|P|P|P|P|P|P|P|P|P|P|P|P|P|P|L|P|P|P|P|P|P|P|P|-
ACE2
Position	AA(UDT mammals)	AA(Background mammals)
159	D(1)	N|S|N|N|S|N|N|S|N|N|N|S|N|N|N|N|Y|N|N|S|N|N|N|N|S|E
ACIN1
Position	AA(UDT mammals)	AA(Background mammals)
725	T(1)	S|S|S|S|S|S|S|S|S|S|S|S|S|S|S|S|A|S|S|S|S|S|S|S|S|S
ACSL5
Position	AA(UDT mammals)	AA(Background mammals)
592	F(1)	L|L|L|L|L|L|L|L|L|L|L|L|L|L|L|L|L|L|L|L|L|L|L|L|L|L
ADAMTS14
Position	AA(UDT mammals)	AA(Background mammals)
71	R(1)	L|L|L|L|P|L|L|-|L|L|L|L|F|L|L|L|H|-|L|L|L|F|L|L|L|L
ADAT2
Position	AA(UDT mammals)	AA(Background mammals)
53	I(1)	V|V|V|V|V|V|V|V|V|V|V|V|V|V|V|V|V|V|V|V|V|V|V|V|V|V
ADCK2
Position	AA(UDT mammals)	AA(Background mammals)
254	E(1)	P|P|P|P|P|S|S|P|P|P|Q|P|Q|Q|Q|Q|K|P|P|Q|Q|Q|P|Q|Q|Q
ADGRA1
Position	AA(UDT mammals)	AA(Background mammals)
437	A(1)	V|V|V|V|V|V|V|V|V|V|V|V|V|V|V|V|I|V|V|V|V|V|V|V|V|V
ADGRF5
Position	AA(UDT mammals)	AA(Background mammals)
849	I(1)	M|M|M|M|M|M|M|M|M|M|M|M|M|M|M|M|L|M|M|M|M|M|M|M|M|M
ADGRG6
Position	AA(UDT mammals)	AA(Background mammals)
451	L(1)	F|F|F|F|F|F|F|F|F|F|F|F|F|F|F|F|V|F|F|F|F|F|F|F|F|F
ADGRV1
Position	AA(UDT mammals)	AA(Background mammals)
172	T(1)	M|M|M|M|M|M|M|-|M|M|M|M|M|M|M|M|S|K|M|M|M|M|M|M|M|M
1661	S(1)	P|P|P|P|P|P|P|-|P|P|P|P|P|P|P|P|P|P|P|P|P|P|P|P|P|P
4307	T(1)	V|V|V|V|V|V|V|-|V|I|L|I|I|I|I|I|I|I|V|I|I|I|I|I|I|S
AFF2
Position	AA(UDT mammals)	AA(Background mammals)
552	D(1)	E|E|E|E|E|E|E|E|E|E|-|E|E|E|E|E|E|E|E|E|E|E|E|E|E|E
724	V(1)	A|A|A|A|A|T|A|A|A|A|-|A|A|A|T|S|T|A|A|A|A|T|A|A|A|A
AFF3
Position	AA(UDT mammals)	AA(Background mammals)
50	S(1)	T|T|T|T|T|T|T|-|-|T|T|T|T|T|T|T|T|T|T|T|T|T|T|-|T|T
522	G(1)	A|A|P|A|A|P|P|A|-|T|A|A|A|A|A|-|S|-|-|A|A|-|A|A|-|T
AGBL5
Position	AA(UDT mammals)	AA(Background mammals)
827	A(1)	T|T|K|T|T|T|T|-|I|T|-|-|-|-|-|-|V|T|T|-|-|-|-|-|-|-
AGFG2
Position	AA(UDT mammals)	AA(Background mammals)
452	G(1)	S|S|S|S|S|S|S|S|S|S|S|S|S|S|S|S|N|S|S|S|S|S|S|S|S|S
AHCTF1
Position	AA(UDT mammals)	AA(Background mammals)
1772	I(1)	M|M|M|K|M|-|-|T|M|M|M|M|L|T|T|M|V|M|M|M|M|L|R|R|M|M
1894	P(1)	L|L|L|L|L|L|V|L|-|L|L|L|L|L|L|L|Q|L|L|L|L|L|L|L|L|Q
AHR
Position	AA(UDT mammals)	AA(Background mammals)
199	T(1)	V|V|V|V|G|A|A|G|G|-|A|A|A|V|V|A|S|G|G|A|A|A|V|V|V|A
AK9
Position	AA(UDT mammals)	AA(Background mammals)
496	S(1)	V|V|V|V|V|D|D|D|I|-|-|K|I|T|T|T|K|A|A|-|D|I|T|T|T|T
AKAP12
Position	AA(UDT mammals)	AA(Background mammals)
539	A(1)	V|V|V|V|V|V|V|I|V|V|V|V|M|V|V|V|V|V|V|V|V|V|V|V|V|V
1418	I(1)	L|L|L|L|F|L|L|L|L|L|L|L|L|L|L|L|V|L|L|L|L|L|L|L|L|L
AKAP13
Position	AA(UDT mammals)	AA(Background mammals)
311	T(1)	-|-|-|-|A|V|-|A|-|A|D|D|A|A|A|A|V|V|A|D|D|A|-|A|A|G
AKNAD1
Position	AA(UDT mammals)	AA(Background mammals)
316	K(1)	G|G|G|R|G|W|R|R|R|R|W|W|M|R|R|R|E|E|G|W|W|M|R|R|R|R
ALG1
Position	AA(UDT mammals)	AA(Background mammals)
109	Q(1)	Y|Y|Y|Y|H|Y|Y|Y|Y|H|H|H|H|H|H|H|Y|Y|Y|H|H|H|H|H|H|H
113	A(1)	K|K|K|K|M|K|K|K|K|R|K|K|R|K|K|K|T|K|K|K|K|K|K|K|K|K
ALPK1
Position	AA(UDT mammals)	AA(Background mammals)
562	P(1)	Y|Y|Y|C|H|H|H|Y|H|H|H|H|H|Y|H|H|H|H|H|H|H|H|H|H|H|H
AMER1
Position	AA(UDT mammals)	AA(Background mammals)
534	D(1)	N|N|N|N|N|N|N|N|N|N|N|N|N|N|N|N|S|N|N|N|N|N|N|N|N|N
AMPD2
Position	AA(UDT mammals)	AA(Background mammals)
157	L(1)	-|-|-|V|V|V|V|V|-|M|V|-|V|V|V|-|H|-|-|V|V|A|V|V|V|V
ANAPC5
Position	AA(UDT mammals)	AA(Background mammals)
533	A(1)	T|T|T|T|T|T|T|T|T|T|T|T|T|T|T|T|T|T|T|T|T|T|T|T|T|T
ANGEL2
Position	AA(UDT mammals)	AA(Background mammals)
186	L(1)	V|V|V|V|V|V|V|V|V|V|V|V|V|V|V|V|V|V|V|V|V|V|V|V|V|V
ANKRD12
Position	AA(UDT mammals)	AA(Background mammals)
1524	S(1)	A|A|A|A|A|A|A|A|T|V|A|A|A|A|A|A|L|A|V|A|A|A|A|A|A|A
ANKRD44
Position	AA(UDT mammals)	AA(Background mammals)
761	L(1)	I|I|I|I|I|I|I|I|I|I|I|I|I|I|I|I|I|I|I|I|I|I|I|I|I|I
ANKZF1
Position	AA(UDT mammals)	AA(Background mammals)
463	D(1)	V|V|V|V|V|V|V|V|V|-|-|-|H|H|H|H|N|V|V|-|-|P|H|H|H|Q
ANO3
Position	AA(UDT mammals)	AA(Background mammals)
240	N(1)	Y|Y|Y|Y|Y|Y|Y|Y|Y|Y|Y|Y|Y|Y|Y|Y|K|Y|Y|Y|Y|Y|Y|Y|Y|Y
ARFIP1
Position	AA(UDT mammals)	AA(Background mammals)
21	L(1)	-|V|V|V|V|V|V|V|V|V|V|V|V|V|V|V|V|V|V|V|V|V|V|V|V|V
ARHGAP30
Position	AA(UDT mammals)	AA(Background mammals)
122	M(1)	L|L|L|L|L|L|L|L|L|L|L|L|L|L|L|L|L|L|L|L|L|L|L|L|L|L
ARHGAP32
Position	AA(UDT mammals)	AA(Background mammals)
1399	A(1)	S|S|S|S|F|S|S|S|S|S|S|S|S|S|S|S|S|S|S|S|S|S|S|S|S|S
ARHGAP39
Position	AA(UDT mammals)	AA(Background mammals)
156	T(1)	V|V|L|L|P|S|S|A|P|V|V|V|V|L|L|A|A|A|A|V|V|V|L|L|G|-
321	V(1)	M|M|M|M|M|M|M|M|M|M|M|M|M|M|M|M|I|I|M|M|M|M|M|M|M|-
ARHGEF15
Position	AA(UDT mammals)	AA(Background mammals)
784	V(1)	L|L|L|L|L|L|L|L|L|L|L|L|L|F|F|L|I|L|L|L|L|L|F|F|L|L
ARHGEF16
Position	AA(UDT mammals)	AA(Background mammals)
224	E(1)	D|D|D|D|D|D|D|D|D|D|D|D|-|D|G|D|Q|-|D|D|D|-|D|D|D|D
500	D(1)	E|-|E|E|E|E|E|E|E|E|E|E|E|E|E|E|E|E|E|E|E|E|E|E|E|E
ARHGEF40
Position	AA(UDT mammals)	AA(Background mammals)
626	D(1)	E|E|E|E|E|E|E|E|E|E|E|E|E|E|E|E|E|E|E|E|E|E|E|E|E|E
ARIH2
Position	AA(UDT mammals)	AA(Background mammals)
129	A(1)	T|T|T|T|S|T|T|T|T|T|P|T|T|T|T|T|M|T|T|T|T|T|T|T|T|T
ASAP2
Position	AA(UDT mammals)	AA(Background mammals)
941	I(1)	A|A|A|A|A|A|A|A|A|A|T|T|T|T|T|T|M|A|A|V|V|T|T|T|T|T
ASCC2
Position	AA(UDT mammals)	AA(Background mammals)
426	A(1)	T|M|T|M|M|T|T|L|T|S|G|V|V|I|I|V|P|M|T|V|V|M|I|I|V|V
ASH1L
Position	AA(UDT mammals)	AA(Background mammals)
951	L(1)	V|V|V|V|I|V|V|V|V|V|V|V|V|V|V|V|V|V|I|V|V|V|V|V|V|I
ASXL2
Position	AA(UDT mammals)	AA(Background mammals)
579	P(1)	A|A|A|V|A|A|A|A|V|A|A|A|S|A|G|A|T|A|A|A|A|A|A|A|V|A
ATAD2
Position	AA(UDT mammals)	AA(Background mammals)
1193	D(1)	E|E|E|E|E|E|E|E|E|E|E|E|E|E|E|E|E|E|E|E|E|E|E|E|E|E
ATL3
Position	AA(UDT mammals)	AA(Background mammals)
254	N(1)	T|T|T|T|T|T|T|T|-|T|S|T|T|T|T|S|S|T|T|T|T|T|T|T|T|T
ATP6V0D2
Position	AA(UDT mammals)	AA(Background mammals)
2	P(1)	L|L|L|L|L|L|L|F|L|L|L|F|L|L|L|L|L|L|L|L|L|L|L|L|-|L
63	G(1)	N|N|N|N|N|N|N|N|N|N|T|N|N|N|N|N|A|N|N|N|N|S|N|N|S|N
ATRIP
Position	AA(UDT mammals)	AA(Background mammals)
394	Q(1)	G|G|G|G|G|G|G|E|G|G|R|R|G|G|G|R|E|G|G|R|R|R|G|G|R|E
526	A(1)	G|G|G|G|G|D|N|G|G|G|G|D|G|G|G|G|N|G|R|G|G|G|G|G|G|D
ATXN1L
Position	AA(UDT mammals)	AA(Background mammals)
62	G(1)	S|S|S|S|S|S|S|S|S|S|S|S|S|S|S|S|S|S|S|S|S|S|S|S|S|S
ATXN7L2
Position	AA(UDT mammals)	AA(Background mammals)
207	P(1)	L|L|L|L|L|L|L|V|L|L|L|L|L|L|L|L|L|L|L|L|L|L|L|L|L|L
B3GLCT
Position	AA(UDT mammals)	AA(Background mammals)
60	Q(1)	K|K|K|K|K|K|R|K|K|K|K|K|K|K|K|K|K|E|K|K|K|K|K|K|K|K
BAZ1A
Position	AA(UDT mammals)	AA(Background mammals)
1158	S(1)	N|N|N|N|N|N|N|N|N|N|N|N|N|N|N|N|C|N|N|N|N|N|N|N|N|N
BAZ2A
Position	AA(UDT mammals)	AA(Background mammals)
1062	P(1)	T|T|T|T|T|A|A|T|I|T|T|T|T|T|V|T|Q|I|V|I|I|T|T|T|T|T
1182	R(1)	Q|Q|Q|Q|Q|Q|Q|Q|Q|Q|Q|Q|H|Q|Q|Q|Q|Q|Q|Q|Q|H|Q|Q|Q|Q
BBS4
Position	AA(UDT mammals)	AA(Background mammals)
377	D(1)	E|E|E|E|E|E|E|E|E|E|E|E|E|E|E|K|E|E|E|E|E|E|E|E|E|E
BBX
Position	AA(UDT mammals)	AA(Background mammals)
239	S(1)	L|L|L|L|L|L|L|L|L|L|L|L|L|L|L|L|-|L|L|L|L|L|L|L|L|L
BCHE
Position	AA(UDT mammals)	AA(Background mammals)
244	F(1)	L|L|L|L|L|L|L|L|L|L|L|L|L|L|L|L|L|L|L|L|L|L|L|L|L|L
BCL6
Position	AA(UDT mammals)	AA(Background mammals)
398	G(1)	A|A|A|A|A|A|A|A|A|A|A|A|A|A|A|A|A|A|A|A|A|A|A|A|A|A
BEST2
Position	AA(UDT mammals)	AA(Background mammals)
55	S(1)	T|T|T|K|T|A|A|A|A|T|T|T|T|T|T|T|T|A|A|T|T|T|T|T|T|T
BLVRA
Position	AA(UDT mammals)	AA(Background mammals)
116	I(1)	V|V|V|V|V|V|V|V|V|V|V|V|V|V|V|V|V|V|V|V|V|V|V|V|V|V
BMP2K
Position	AA(UDT mammals)	AA(Background mammals)
476	Q(1)	P|P|P|P|P|P|P|P|P|P|P|P|P|P|P|P|P|P|P|P|P|P|P|P|P|P
BOD1L1
Position	AA(UDT mammals)	AA(Background mammals)
1581	G(1)	V|V|V|V|V|T|T|V|V|V|A|A|V|V|V|V|E|M|V|A|A|V|V|V|A|A
BRD1
Position	AA(UDT mammals)	AA(Background mammals)
667	H(1)	E|-|E|E|E|E|E|E|Q|E|Q|Q|Q|Q|Q|Q|D|Q|Q|Q|Q|Q|Q|Q|Q|-
BRS3
Position	AA(UDT mammals)	AA(Background mammals)
387	L(1)	F|F|F|F|F|F|F|F|F|F|F|F|F|F|F|F|R|F|F|F|F|F|F|F|F|F
BSN
Position	AA(UDT mammals)	AA(Background mammals)
566	S(1)	V|V|V|I|I|V|V|I|F|V|T|V|-|V|V|I|V|V|V|I|V|I|V|V|V|V
3626	P(1)	A|A|A|A|A|S|T|A|A|A|V|T|A|T|T|A|S|V|A|A|A|A|A|A|A|A
BTAF1
Position	AA(UDT mammals)	AA(Background mammals)
798	H(1)	N|N|N|N|N|N|N|N|N|N|N|S|N|N|N|N|Y|N|N|N|N|N|N|N|N|N
BTBD18
Position	AA(UDT mammals)	AA(Background mammals)
210	R(1)	K|K|K|K|K|K|K|K|K|K|K|K|K|K|K|K|K|K|K|K|K|K|K|K|K|K
C1orf100
Position	AA(UDT mammals)	AA(Background mammals)
52	G(1)	T|T|R|R|R|S|S|R|R|R|K|S|R|R|-|R|P|R|K|R|R|R|R|R|R|R
C1QTNF1
Position	AA(UDT mammals)	AA(Background mammals)
69	P(1)	A|A|A|A|A|T|T|T|A|A|A|A|A|A|A|A|A|G|A|A|A|A|A|A|A|A
C2CD2
Position	AA(UDT mammals)	AA(Background mammals)
57	T(1)	S|S|S|S|S|S|S|-|S|P|S|S|S|G|S|S|L|-|-|P|P|S|S|S|P|S
C2CD3
Position	AA(UDT mammals)	AA(Background mammals)
287	T(1)	I|I|I|I|I|I|I|I|I|I|I|I|I|I|I|I|S|I|I|I|M|V|I|I|I|I
1023	A(1)	V|V|V|V|V|F|F|F|F|V|V|V|V|V|V|V|V|F|F|V|V|V|V|V|V|V
C2CD5
Position	AA(UDT mammals)	AA(Background mammals)
44	H(1)	L|L|L|L|L|L|L|L|L|L|L|L|P|L|L|L|N|L|L|L|L|L|L|L|L|L
C6orf89
Position	AA(UDT mammals)	AA(Background mammals)
179	E(1)	R|R|R|R|K|K|K|Q|K|Q|R|V|K|K|K|K|S|K|R|R|R|R|K|K|K|K
C10orf71
Position	AA(UDT mammals)	AA(Background mammals)
327	S(1)	C|C|C|C|C|Y|C|C|C|C|C|C|C|C|C|C|C|C|R|C|C|C|C|C|C|C
533	T(1)	P|P|P|P|P|P|P|P|P|A|S|S|A|P|P|P|N|P|S|S|S|P|P|P|P|P
620	S(1)	G|G|G|G|G|D|G|G|C|G|G|G|G|G|G|G|-|G|G|G|G|G|G|G|G|G
C16orf96
Position	AA(UDT mammals)	AA(Background mammals)
853	S(1)	A|T|A|A|A|A|A|R|A|A|A|G|A|A|A|A|F|P|A|A|A|V|A|A|A|A
C17orf80
Position	AA(UDT mammals)	AA(Background mammals)
234	T(1)	R|R|R|R|R|R|R|R|R|G|R|R|R|R|G|R|N|K|K|R|R|R|R|R|R|S
535	S(1)	T|T|T|T|T|T|T|T|T|A|T|T|A|T|T|T|V|T|T|T|T|T|T|T|A|T
C19orf44
Position	AA(UDT mammals)	AA(Background mammals)
369	G(1)	I|I|I|I|S|S|-|-|S|R|R|S|S|R|S|S|E|S|N|N|S|S|S|S|S|S
CACNA2D1
Position	AA(UDT mammals)	AA(Background mammals)
100	G(1)	L|L|L|L|L|M|M|L|L|L|L|L|L|L|L|L|T|L|L|L|L|L|L|L|L|L
471	D(1)	F|F|F|F|I|S|S|F|F|F|N|N|V|V|V|V|E|S|S|N|N|V|V|V|V|V
CAD
Position	AA(UDT mammals)	AA(Background mammals)
20	S(1)	A|A|A|A|P|A|A|A|A|A|A|A|A|A|T|A|A|A|A|A|A|A|T|T|A|D
CAPRIN2
Position	AA(UDT mammals)	AA(Background mammals)
378	T(1)	I|I|I|I|I|-|I|D|I|V|V|I|V|V|V|V|I|S|I|V|V|V|V|V|V|V
CARMIL2
Position	AA(UDT mammals)	AA(Background mammals)
1062	A(1)	T|T|T|T|T|T|T|T|T|T|T|T|T|T|T|T|T|T|T|T|T|T|T|T|T|T
CATSPER1
Position	AA(UDT mammals)	AA(Background mammals)
177	V(1)	I|I|I|I|I|I|I|I|I|I|I|I|I|I|I|I|I|I|I|I|I|I|I|I|I|I
CC2D2A
Position	AA(UDT mammals)	AA(Background mammals)
23	H(1)	D|D|D|D|N|E|E|D|S|A|E|G|D|E|S|D|-|E|D|D|D|D|G|G|A|D
CCAR1
Position	AA(UDT mammals)	AA(Background mammals)
791	V(1)	L|L|L|L|L|L|L|L|L|L|L|L|L|L|L|L|I|L|L|L|L|L|L|L|L|L
CCDC18
Position	AA(UDT mammals)	AA(Background mammals)
522	A(1)	T|T|T|T|I|T|T|T|T|T|S|S|S|S|S|S|V|T|T|S|S|S|S|S|S|S
CCDC50
Position	AA(UDT mammals)	AA(Background mammals)
315	S(1)	H|H|H|H|Q|H|H|H|H|H|R|H|H|H|H|H|N|C|H|H|H|R|H|H|H|N
CCDC68
Position	AA(UDT mammals)	AA(Background mammals)
88	Q(1)	L|L|L|L|L|L|L|V|L|L|P|L|L|L|L|L|L|L|L|L|L|L|P|L|L|M
CCDC87
Position	AA(UDT mammals)	AA(Background mammals)
388	A(1)	N|N|N|N|N|S|N|N|S|S|S|G|G|S|S|-|T|R|R|G|G|G|S|S|-|S
CCDC175
Position	AA(UDT mammals)	AA(Background mammals)
370	E(1)	K|K|K|K|K|A|A|N|N|K|K|K|R|K|K|R|-|Q|Q|K|K|K|K|K|K|N
CCDC180
Position	AA(UDT mammals)	AA(Background mammals)
1376	A(1)	R|R|R|R|R|E|E|R|R|R|R|R|R|R|G|K|M|R|R|R|R|R|R|R|K|S
CCNO
Position	AA(UDT mammals)	AA(Background mammals)
116	Q(1)	R|R|R|R|R|R|R|R|M|R|R|R|R|R|R|R|K|R|R|R|R|R|R|R|R|R
CCP110
Position	AA(UDT mammals)	AA(Background mammals)
443	R(1)	K|K|K|K|K|K|K|K|K|K|K|K|K|K|K|K|K|K|K|K|K|K|K|K|K|K
CD2AP
Position	AA(UDT mammals)	AA(Background mammals)
202	P(1)	S|S|S|S|S|S|S|S|S|S|S|S|L|S|S|S|S|T|T|S|S|S|S|S|S|S
457	E(1)	D|D|D|D|D|D|D|D|D|D|D|D|D|D|D|D|D|D|D|D|D|D|D|D|D|D
CD40LG
Position	AA(UDT mammals)	AA(Background mammals)
154	K(1)	E|E|E|E|E|E|E|E|E|E|E|E|E|E|E|E|S|E|E|E|E|E|E|E|E|E
CDC16
Position	AA(UDT mammals)	AA(Background mammals)
497	I(1)	V|V|V|V|V|V|V|V|V|V|V|V|V|V|V|V|V|V|V|V|V|V|V|V|V|-
CDC25B
Position	AA(UDT mammals)	AA(Background mammals)
140	I(1)	F|F|F|F|F|F|F|F|F|F|F|F|F|F|F|F|F|F|F|F|F|F|F|F|V|F
CDC42BPB
Position	AA(UDT mammals)	AA(Background mammals)
674	S(1)	G|G|G|G|G|G|G|G|G|G|G|G|G|G|G|G|G|G|G|G|G|G|G|G|G|G
1153	D(1)	E|E|E|E|E|E|E|E|E|E|E|E|E|E|E|A|E|E|E|E|E|E|E|E|E|A
1490	N(1)	R|R|R|R|R|R|R|R|C|R|C|R|R|R|R|H|H|R|R|R|R|R|R|R|R|D
CDCA2
Position	AA(UDT mammals)	AA(Background mammals)
747	T(1)	S|S|S|Y|S|P|S|-|A|Y|S|S|S|S|S|K|Q|S|S|S|S|S|S|S|N|S
CDH17
Position	AA(UDT mammals)	AA(Background mammals)
403	Q(1)	K|K|K|K|K|K|K|R|K|K|L|G|K|K|A|K|K|K|R|L|L|K|E|E|M|K
CDON
Position	AA(UDT mammals)	AA(Background mammals)
1024	V(1)	I|I|I|I|I|I|I|I|I|I|I|I|I|I|I|M|I|I|I|I|I|I|I|I|I|I
CDR2L
Position	AA(UDT mammals)	AA(Background mammals)
235	G(1)	C|C|C|C|C|C|C|C|C|W|C|C|C|C|C|C|C|C|C|C|C|C|C|C|C|C
CEP85
Position	AA(UDT mammals)	AA(Background mammals)
14	Q(1)	H|H|H|H|H|H|H|H|H|H|H|H|H|H|H|H|E|H|H|H|H|H|H|H|H|H
CEP95
Position	AA(UDT mammals)	AA(Background mammals)
133	V(1)	E|E|E|E|D|E|E|E|E|G|D|E|E|E|E|E|I|G|E|D|D|E|E|E|E|A
CEP126
Position	AA(UDT mammals)	AA(Background mammals)
721	L(1)	P|P|P|P|P|S|S|P|P|S|P|P|P|P|P|S|I|P|P|P|P|S|P|P|P|P
955	G(1)	N|N|N|N|S|R|K|N|S|N|S|N|N|S|S|T|T|S|N|S|S|T|S|S|N|S
CEP162
Position	AA(UDT mammals)	AA(Background mammals)
328	D(1)	E|E|E|E|E|E|E|E|E|E|E|E|E|E|E|E|E|E|E|E|E|E|E|E|E|E
CFAP70
Position	AA(UDT mammals)	AA(Background mammals)
401	Q(1)	L|L|L|L|L|L|L|L|L|L|V|L|L|L|L|L|L|L|L|V|V|F|L|L|L|L
CHERP
Position	AA(UDT mammals)	AA(Background mammals)
478	E(1)	D|D|D|D|D|D|D|D|D|D|D|D|D|D|D|D|D|D|D|D|D|D|D|D|D|D
CHST3
Position	AA(UDT mammals)	AA(Background mammals)
2	D(1)	E|E|E|E|E|E|E|E|E|E|E|E|E|E|E|E|E|E|E|E|E|E|E|E|E|E
CINP
Position	AA(UDT mammals)	AA(Background mammals)
117	D(1)	E|E|E|-|E|E|E|E|E|E|E|E|E|E|E|E|N|E|E|E|E|E|E|E|E|E
CLK1
Position	AA(UDT mammals)	AA(Background mammals)
476	S(1)	D|D|D|D|D|Y|Y|Q|Y|Y|Y|Y|Y|Y|Y|Y|F|Y|Y|Y|Y|Y|Y|Y|Y|N
CLMN
Position	AA(UDT mammals)	AA(Background mammals)
298	F(1)	V|V|V|V|I|A|A|V|D|I|A|A|A|A|A|A|I|V|V|A|A|A|A|A|V|A
CNNM1
Position	AA(UDT mammals)	AA(Background mammals)
887	G(1)	S|S|S|S|S|R|K|R|R|S|S|S|S|S|S|S|R|R|R|S|S|S|S|S|S|D
CNST
Position	AA(UDT mammals)	AA(Background mammals)
107	S(1)	P|P|-|P|P|P|P|P|A|T|P|P|P|P|P|P|V|P|L|P|P|P|P|P|P|P
COIL
Position	AA(UDT mammals)	AA(Background mammals)
375	L(1)	V|V|V|M|T|T|V|V|V|A|V|V|V|V|V|V|A|-|-|V|V|V|V|V|V|V
COL10A1
Position	AA(UDT mammals)	AA(Background mammals)
391	A(1)	P|P|P|P|P|P|P|P|P|P|P|P|P|P|P|P|P|P|P|P|P|P|P|P|P|P
COMMD3
Position	AA(UDT mammals)	AA(Background mammals)
22	P(1)	S|S|S|S|S|S|S|S|S|S|S|S|S|S|S|S|L|S|S|S|S|S|S|S|F|S
CP
Position	AA(UDT mammals)	AA(Background mammals)
106	F(1)	Y|Y|Y|Y|Y|Y|S|H|Y|Y|Y|Y|H|Y|Y|Y|I|Y|Y|Y|Y|H|Y|Y|H|Y
CRABP2
Position	AA(UDT mammals)	AA(Background mammals)
94	L(1)	M|M|M|M|M|M|M|M|M|M|M|M|M|M|M|M|M|M|M|M|M|M|M|M|M|M
CRAT
Position	AA(UDT mammals)	AA(Background mammals)
215	F(1)	L|L|L|L|L|L|L|L|L|L|L|L|L|L|L|L|L|L|L|L|L|L|L|L|L|L
CRB2
Position	AA(UDT mammals)	AA(Background mammals)
777	T(1)	S|S|S|S|L|S|S|S|A|A|S|S|S|S|S|S|A|S|S|S|S|S|S|S|S|S
CREB3
Position	AA(UDT mammals)	AA(Background mammals)
5	G(1)	D|D|D|D|D|D|D|D|D|D|D|D|D|D|D|D|D|D|D|D|D|D|D|D|D|D
322	S(1)	G|G|G|G|G|D|G|G|G|D|E|G|G|C|G|G|T|G|G|G|G|G|G|G|D|E
CRYBG3
Position	AA(UDT mammals)	AA(Background mammals)
1133	P(1)	L|L|L|V|L|L|L|L|L|L|L|L|F|L|L|V|S|L|L|L|L|L|L|L|L|L
2080	S(1)	T|T|T|T|T|T|T|T|T|T|T|T|T|T|T|T|T|T|T|I|T|T|A|A|T|T
2617	G(1)	E|E|E|E|E|E|E|E|E|E|E|E|E|E|E|E|E|E|E|E|E|E|E|E|E|E
CRYL1
Position	AA(UDT mammals)	AA(Background mammals)
273	Q(1)	E|E|E|E|E|E|E|E|E|E|E|E|E|E|E|E|E|E|E|E|E|E|E|E|E|K
281	E(1)	M|M|V|L|T|M|M|L|M|K|V|V|V|V|V|V|A|R|R|V|V|V|V|V|A|I
CSF3R
Position	AA(UDT mammals)	AA(Background mammals)
179	A(1)	D|D|D|D|D|K|K|N|E|D|D|D|N|D|N|N|D|D|D|D|D|N|D|D|D|D
CSRNP1
Position	AA(UDT mammals)	AA(Background mammals)
513	L(1)	H|H|H|H|H|H|H|H|H|H|H|H|Y|H|H|H|F|H|H|H|H|H|H|H|H|H
CST7
Position	AA(UDT mammals)	AA(Background mammals)
63	N(1)	T|T|T|R|R|S|S|S|S|R|S|S|S|S|S|S|D|S|S|S|S|S|S|S|S|S
CTC1
Position	AA(UDT mammals)	AA(Background mammals)
35	S(1)	N|N|H|N|N|D|N|N|N|N|D|N|D|D|D|D|C|D|N|D|D|-|D|D|N|D
CTTNBP2
Position	AA(UDT mammals)	AA(Background mammals)
1041	L(1)	R|R|R|R|R|R|Q|-|R|R|R|R|R|R|R|Q|Q|R|R|R|R|R|R|R|R|R
CWC25
Position	AA(UDT mammals)	AA(Background mammals)
197	E(1)	D|D|D|D|D|G|D|D|D|D|D|D|D|D|D|D|D|T|N|D|D|D|D|D|D|D
CYP7A1
Position	AA(UDT mammals)	AA(Background mammals)
107	V(1)	A|A|A|A|A|A|A|A|A|A|A|A|A|A|A|A|A|A|A|A|A|A|A|A|A|A
CYP46A1
Position	AA(UDT mammals)	AA(Background mammals)
210	P(1)	S|S|S|S|S|S|S|S|S|S|S|S|S|S|S|S|L|S|S|S|S|S|S|S|S|S
DAO
Position	AA(UDT mammals)	AA(Background mammals)
59	H(1)	P|P|P|S|P|P|P|P|P|P|P|P|P|P|P|P|-|P|P|P|P|P|P|P|P|P
60	G(1)	N|N|S|S|R|S|S|S|D|S|S|S|S|S|S|S|-|D|S|S|S|S|S|S|S|S
DCLK3
Position	AA(UDT mammals)	AA(Background mammals)
306	E(1)	Q|Q|Q|Q|Q|-|-|P|T|P|P|P|Q|-|-|Q|A|P|P|P|P|Q|-|-|Q|Q
DCSTAMP
Position	AA(UDT mammals)	AA(Background mammals)
396	T(1)	I|I|I|I|I|M|M|I|I|I|V|F|I|I|I|F|I|I|I|I|I|I|I|I|F|I
DDR1
Position	AA(UDT mammals)	AA(Background mammals)
360	A(1)	S|S|S|S|S|S|S|S|S|S|S|S|S|S|S|S|S|S|S|S|S|S|S|S|S|S
DDRGK1
Position	AA(UDT mammals)	AA(Background mammals)
76	L(1)	Q|Q|Q|Q|Q|Q|Q|Q|Q|Q|Q|Q|Q|Q|Q|Q|Q|Q|Q|Q|Q|Q|Q|Q|Q|Q
DEDD2
Position	AA(UDT mammals)	AA(Background mammals)
4	P(1)	S|S|S|S|S|S|S|S|S|S|T|S|S|S|S|S|G|S|S|S|S|S|S|S|S|S
DELE1
Position	AA(UDT mammals)	AA(Background mammals)
26	R(1)	K|K|K|K|K|K|K|K|K|K|K|K|K|K|K|K|G|K|K|K|K|K|K|K|K|K
DENND2B
Position	AA(UDT mammals)	AA(Background mammals)
150	L(1)	V|V|V|V|I|V|V|V|V|V|V|A|V|C|F|A|I|V|V|I|I|V|F|F|I|I
DGKD
Position	AA(UDT mammals)	AA(Background mammals)
940	Y(1)	H|H|H|H|H|H|H|H|H|H|H|H|H|H|H|H|C|H|H|H|H|H|H|H|H|H
DHX9
Position	AA(UDT mammals)	AA(Background mammals)
153	A(1)	V|V|V|V|V|V|V|V|V|V|V|V|V|V|V|V|V|V|V|V|V|V|V|V|V|V
DHX58
Position	AA(UDT mammals)	AA(Background mammals)
201	E(1)	N|N|N|N|N|N|N|K|K|R|D|N|N|N|T|T|N|I|T|D|D|N|T|T|T|D
DIAPH1
Position	AA(UDT mammals)	AA(Background mammals)
521	E(1)	D|D|D|D|D|D|D|D|D|D|D|N|D|D|D|D|Q|D|D|D|D|D|D|D|D|D
DKK3
Position	AA(UDT mammals)	AA(Background mammals)
308	K(1)	Q|Q|Q|Q|Q|Q|Q|Q|Q|Q|R|R|R|Q|Q|Q|R|Q|Q|R|R|R|Q|Q|Q|Q
DLG5
Position	AA(UDT mammals)	AA(Background mammals)
996	A(1)	P|P|P|P|P|P|P|P|P|P|P|P|P|P|P|P|S|P|P|P|P|P|P|P|P|P
DMP1
Position	AA(UDT mammals)	AA(Background mammals)
290	S(1)	N|N|N|N|D|-|-|D|N|D|D|-|D|N|N|N|Q|D|N|D|D|N|N|N|N|N
DMRT2
Position	AA(UDT mammals)	AA(Background mammals)
179	S(1)	F|F|F|F|F|L|L|-|L|L|L|L|L|L|L|L|A|L|L|L|-|L|L|L|L|L
DMRTA1
Position	AA(UDT mammals)	AA(Background mammals)
365	S(1)	L|L|L|L|L|L|L|L|L|L|L|L|L|L|L|L|A|L|L|L|L|L|L|L|L|L
DMRTC2
Position	AA(UDT mammals)	AA(Background mammals)
233	P(1)	S|S|S|S|S|S|S|S|S|A|S|S|S|S|S|S|Q|S|S|S|S|S|S|S|S|S
DMXL1
Position	AA(UDT mammals)	AA(Background mammals)
2845	I(1)	M|M|M|M|M|M|M|M|M|M|M|M|M|M|M|M|T|M|M|M|M|M|M|M|M|M
DNAAF2
Position	AA(UDT mammals)	AA(Background mammals)
548	D(1)	E|E|E|E|E|E|E|E|E|E|E|E|E|E|E|E|E|E|E|E|E|E|E|E|A|E
DNAH1
Position	AA(UDT mammals)	AA(Background mammals)
58	D(1)	A|A|A|G|G|N|N|G|G|G|G|S|S|S|S|S|-|G|G|S|S|S|S|S|S|S
2198	D(1)	N|N|N|N|N|N|N|N|N|N|S|H|N|N|N|N|N|N|N|N|N|N|N|N|N|N
DNAJC6
Position	AA(UDT mammals)	AA(Background mammals)
733	A(1)	T|T|T|T|T|T|T|T|T|T|T|T|T|T|T|T|T|T|T|T|T|T|T|T|T|T
DNMBP
Position	AA(UDT mammals)	AA(Background mammals)
1434	T(1)	P|P|P|P|L|P|P|P|P|P|P|P|P|P|P|P|K|P|P|P|P|P|P|P|P|P
DPH6
Position	AA(UDT mammals)	AA(Background mammals)
190	E(1)	K|K|K|K|K|K|K|K|K|K|K|K|S|K|K|K|K|K|K|K|K|Q|K|K|K|K
DSG3
Position	AA(UDT mammals)	AA(Background mammals)
600	I(1)	L|L|L|L|L|L|L|L|L|L|F|L|L|L|L|F|L|L|L|F|F|L|L|L|L|F
DTX4
Position	AA(UDT mammals)	AA(Background mammals)
254	S(1)	I|I|I|I|T|I|I|I|I|I|I|I|I|I|I|I|N|I|I|I|I|I|I|I|I|I
DUOXA2
Position	AA(UDT mammals)	AA(Background mammals)
48	R(1)	H|H|H|H|H|H|H|H|H|H|H|H|N|H|H|H|H|H|H|H|H|H|H|H|H|H
ECI1
Position	AA(UDT mammals)	AA(Background mammals)
257	Q(1)	E|E|E|E|E|E|E|E|E|K|E|E|E|E|E|G|K|E|E|E|E|D|E|E|A|D
EEF2K
Position	AA(UDT mammals)	AA(Background mammals)
694	E(1)	Q|Q|Q|Q|Q|Q|Q|Q|Q|Q|Q|Q|R|Q|Q|R|A|Q|Q|K|K|Q|Q|Q|Q|Q
EFCAB11
Position	AA(UDT mammals)	AA(Background mammals)
4	A(1)	S|S|S|S|S|S|S|S|S|S|S|S|S|S|S|S|S|S|S|S|S|S|S|S|S|S
EFCAB14
Position	AA(UDT mammals)	AA(Background mammals)
229	L(1)	F|F|F|F|-|-|-|F|F|F|T|I|F|F|F|S|A|F|F|A|A|F|F|F|S|F
EHBP1L1
Position	AA(UDT mammals)	AA(Background mammals)
488	R(1)	G|G|G|G|G|D|D|G|G|-|V|G|G|G|G|K|G|G|G|G|G|G|G|G|G|G
EIF3A
Position	AA(UDT mammals)	AA(Background mammals)
930	L(1)	H|H|H|H|H|H|H|H|H|H|H|H|H|H|H|Q|V|H|H|Q|Q|H|H|H|H|H
EIF4G1
Position	AA(UDT mammals)	AA(Background mammals)
386	P(1)	S|S|S|S|S|S|S|S|S|S|S|S|S|S|S|L|G|S|S|S|S|S|L|S|S|S
ELF1
Position	AA(UDT mammals)	AA(Background mammals)
333	T(1)	P|P|P|P|P|P|P|P|P|P|P|P|P|P|P|P|P|P|P|P|P|P|P|P|P|P
ELP3
Position	AA(UDT mammals)	AA(Background mammals)
484	N(1)	S|S|S|S|S|S|S|S|S|S|S|S|S|S|S|S|S|S|S|S|S|S|S|S|S|S
EMILIN1
Position	AA(UDT mammals)	AA(Background mammals)
713	G(1)	S|S|S|S|S|S|S|S|S|S|S|S|S|S|S|S|N|S|S|S|S|S|S|S|S|S
EML4
Position	AA(UDT mammals)	AA(Background mammals)
85	G(1)	A|A|A|A|T|I|I|V|T|A|T|S|A|A|A|A|R|A|A|A|A|A|A|A|A|A
ENO4
Position	AA(UDT mammals)	AA(Background mammals)
28	Q(1)	E|E|E|E|E|E|E|-|E|E|E|E|E|E|E|E|M|E|E|E|E|E|E|E|E|E
264	K(1)	T|T|M|T|S|S|S|E|T|A|E|A|T|A|T|S|R|S|A|A|A|T|T|T|T|T
ENPP2
Position	AA(UDT mammals)	AA(Background mammals)
602	T(1)	M|M|M|M|M|M|M|M|M|M|M|M|M|M|M|M|L|M|M|M|M|M|M|M|M|M
EP300
Position	AA(UDT mammals)	AA(Background mammals)
432	A(1)	P|P|P|P|P|P|P|P|P|P|P|P|P|P|P|P|S|P|P|P|P|P|P|P|P|P
775	S(1)	T|T|T|T|T|T|T|T|T|A|T|T|A|T|T|T|A|T|T|T|T|T|T|T|T|T
ERAL1
Position	AA(UDT mammals)	AA(Background mammals)
370	E(1)	A|A|A|V|I|V|V|V|V|V|V|M|V|V|V|V|K|V|V|V|V|V|V|V|I|V
ERCC6
Position	AA(UDT mammals)	AA(Background mammals)
572	D(1)	E|E|E|E|E|E|E|E|E|E|E|E|E|E|E|E|E|E|E|E|E|E|E|E|E|E
ERF
Position	AA(UDT mammals)	AA(Background mammals)
402	G(1)	A|A|A|-|A|A|A|A|A|A|A|A|P|A|A|A|W|-|A|A|A|P|A|A|A|A
ERMN
Position	AA(UDT mammals)	AA(Background mammals)
136	K(1)	Q|Q|Q|Q|Q|Q|Q|Q|Q|Q|Q|Q|H|Q|Q|Q|N|-|Q|Q|Q|Q|Q|Q|Q|Q
144	G(1)	E|E|E|E|E|-|E|E|E|M|E|E|E|E|E|E|R|-|A|E|E|E|E|E|E|D
ESYT2
Position	AA(UDT mammals)	AA(Background mammals)
13	S(1)	A|A|A|A|A|A|A|A|-|A|A|A|A|A|A|-|T|-|-|A|A|A|-|A|A|-
531	K(1)	N|N|N|N|S|N|N|S|S|S|G|S|S|S|S|S|S|S|S|S|S|S|S|N|S|-
EVL
Position	AA(UDT mammals)	AA(Background mammals)
253	T(1)	S|S|S|S|S|S|S|S|S|S|S|S|S|S|S|S|S|S|S|S|S|S|S|S|S|S
EXPH5
Position	AA(UDT mammals)	AA(Background mammals)
603	L(1)	I|I|I|I|I|V|A|I|I|V|V|I|I|I|I|I|T|V|V|I|I|V|I|I|V|I
1088	A(1)	E|E|E|E|E|K|K|E|E|G|E|E|E|E|E|E|T|K|K|E|E|E|E|E|E|E
F12
Position	AA(UDT mammals)	AA(Background mammals)
240	S(1)	T|T|T|T|T|T|T|T|T|T|T|T|T|P|T|T|P|T|T|T|T|T|T|T|T|-
FAM13C
Position	AA(UDT mammals)	AA(Background mammals)
207	G(1)	A|A|A|A|A|T|T|A|T|A|T|A|T|T|T|A|S|T|T|A|A|T|A|A|A|V
FAM135B
Position	AA(UDT mammals)	AA(Background mammals)
822	D(1)	N|N|N|N|N|R|R|K|K|N|N|H|N|N|G|S|H|K|K|S|N|N|S|S|S|S
FAM149B1
Position	AA(UDT mammals)	AA(Background mammals)
248	V(1)	A|A|A|A|A|A|A|-|A|A|A|A|A|A|A|A|L|A|A|A|A|A|A|A|A|A
FAM193A
Position	AA(UDT mammals)	AA(Background mammals)
321	H(1)	Q|Q|Q|Q|Q|Q|Q|Q|Q|Q|Q|Q|Q|Q|Q|Q|Q|Q|Q|Q|Q|Q|Q|Q|Q|-
FAM227A
Position	AA(UDT mammals)	AA(Background mammals)
83	I(1)	S|S|S|S|S|S|S|G|S|P|G|N|S|G|G|S|G|S|S|S|S|G|S|D|G|S
FAM234B
Position	AA(UDT mammals)	AA(Background mammals)
360	L(1)	I|I|I|I|I|I|I|I|I|I|I|I|I|I|I|I|I|I|I|I|I|I|I|I|I|I
FAN1
Position	AA(UDT mammals)	AA(Background mammals)
279	E(1)	V|V|V|V|V|V|-|V|V|V|A|S|A|A|-|A|S|V|V|A|A|A|-|-|A|A
418	N(1)	S|S|S|S|S|T|T|T|S|S|S|G|S|S|S|S|V|T|T|G|G|S|G|G|S|S
FANCA
Position	AA(UDT mammals)	AA(Background mammals)
1031	T(1)	S|-|N|G|D|S|S|D|G|D|D|D|D|D|D|D|A|G|L|D|D|D|D|D|D|-
FBXO15
Position	AA(UDT mammals)	AA(Background mammals)
130	D(1)	E|E|E|E|E|E|E|E|E|E|G|E|E|E|A|E|E|E|E|E|E|E|E|E|E|E
FCAMR
Position	AA(UDT mammals)	AA(Background mammals)
309	A(1)	D|D|D|D|D|E|G|E|H|D|G|D|D|D|D|D|-|R|R|D|D|D|D|D|D|-
FCHSD1
Position	AA(UDT mammals)	AA(Background mammals)
323	V(1)	K|K|E|E|E|E|E|E|D|E|E|E|E|D|D|E|E|E|E|E|E|E|D|D|E|E
FCMR
Position	AA(UDT mammals)	AA(Background mammals)
143	D(1)	Y|Y|Y|R|H|H|H|Q|H|P|H|Y|H|P|R|H|-|H|Q|H|H|H|H|H|R|H
FEN1
Position	AA(UDT mammals)	AA(Background mammals)
143	Q(1)	H|H|H|H|H|H|H|H|H|H|H|H|H|H|H|R|R|H|H|H|H|H|H|H|H|H
FER1L5
Position	AA(UDT mammals)	AA(Background mammals)
628	L(1)	M|M|M|M|M|M|M|M|V|M|M|M|M|M|M|M|V|M|M|M|M|M|M|M|M|M
FER1L6
Position	AA(UDT mammals)	AA(Background mammals)
1241	Q(1)	E|E|E|E|E|E|E|D|E|E|E|E|E|E|E|D|E|E|E|E|E|E|E|E|E|D
FGD6
Position	AA(UDT mammals)	AA(Background mammals)
711	S(1)	G|G|G|G|G|G|G|G|G|G|G|G|G|G|G|G|G|G|G|G|G|G|G|G|G|G
770	F(1)	L|L|L|L|L|L|L|L|L|L|L|V|L|L|L|L|S|L|L|L|L|L|L|L|V|L
FILIP1L
Position	AA(UDT mammals)	AA(Background mammals)
727	T(1)	M|M|M|M|I|M|M|M|P|M|M|M|M|M|M|M|I|M|M|M|M|M|M|M|L|M
FLT1
Position	AA(UDT mammals)	AA(Background mammals)
667	Q(1)	H|H|H|H|H|Y|H|H|H|H|R|H|H|H|H|H|-|H|H|H|H|H|H|H|H|H
673	N(1)	S|S|S|S|S|G|G|G|S|S|S|S|S|S|S|S|-|S|S|S|S|S|S|S|G|S
FNDC3B
Position	AA(UDT mammals)	AA(Background mammals)
519	E(1)	D|D|D|D|D|D|D|D|D|D|D|D|D|D|D|D|D|D|D|D|D|D|D|D|D|D
FNIP1
Position	AA(UDT mammals)	AA(Background mammals)
63	A(1)	V|V|V|V|V|V|V|V|V|V|V|V|V|V|V|V|T|V|V|V|V|V|V|V|V|V
643	T(1)	I|I|I|I|I|I|I|I|I|I|I|I|I|I|I|I|A|I|I|N|N|I|I|I|I|I
FOXJ1
Position	AA(UDT mammals)	AA(Background mammals)
269	P(1)	L|L|L|L|L|L|L|L|L|L|L|L|L|L|L|L|A|L|F|L|L|L|L|L|L|L
FOXN3
Position	AA(UDT mammals)	AA(Background mammals)
287	M(1)	L|L|L|L|-|L|L|L|L|L|L|L|L|L|L|L|I|L|L|L|L|L|L|L|L|L
FRMD7
Position	AA(UDT mammals)	AA(Background mammals)
635	N(1)	K|K|K|K|K|K|K|K|K|K|K|K|K|K|K|K|H|K|R|K|K|K|K|K|K|K
FUZ
Position	AA(UDT mammals)	AA(Background mammals)
206	L(1)	V|V|V|V|V|V|V|V|V|V|V|V|V|V|V|V|V|V|V|V|V|V|V|V|V|V
FYB2
Position	AA(UDT mammals)	AA(Background mammals)
553	F(1)	L|L|L|L|P|P|P|P|L|L|L|L|L|L|L|L|C|L|L|L|L|L|L|L|-|L
FYCO1
Position	AA(UDT mammals)	AA(Background mammals)
258	K(1)	R|R|R|R|R|R|R|R|R|R|R|R|R|R|R|R|R|R|R|R|R|R|R|R|R|R
FZD6
Position	AA(UDT mammals)	AA(Background mammals)
138	P(1)	H|H|H|H|H|H|H|H|H|H|H|H|H|H|H|H|T|H|H|H|H|H|H|H|H|H
GASK1A
Position	AA(UDT mammals)	AA(Background mammals)
34	L(1)	Q|Q|Q|Q|Q|G|G|E|E|Q|Q|Q|Q|Q|Q|Q|G|E|E|Q|Q|Q|Q|Q|Q|Q
GCC1
Position	AA(UDT mammals)	AA(Background mammals)
154	A(1)	V|V|V|V|V|M|I|V|V|V|V|V|V|V|V|V|I|V|V|V|V|V|V|V|V|V
GEMIN5
Position	AA(UDT mammals)	AA(Background mammals)
1222	K(1)	Q|Q|Q|Q|Q|P|P|T|Q|Q|E|E|E|E|E|E|R|Q|Q|E|E|E|E|E|E|-
GFI1
Position	AA(UDT mammals)	AA(Background mammals)
64	G(1)	R|R|R|R|R|R|R|R|R|R|R|R|R|R|R|R|A|R|R|R|R|R|R|R|R|S
GGT5
Position	AA(UDT mammals)	AA(Background mammals)
60	V(1)	I|I|-|I|I|I|I|I|I|I|I|I|I|I|I|I|I|I|I|I|I|I|I|I|I|I
GHR
Position	AA(UDT mammals)	AA(Background mammals)
75	R(1)	K|K|K|K|K|K|K|K|K|K|Q|Q|K|K|K|E|K|K|K|Q|Q|K|K|K|K|A
GHRHR
Position	AA(UDT mammals)	AA(Background mammals)
248	F(1)	L|L|L|L|L|L|L|L|L|L|L|L|L|L|L|L|L|L|L|L|L|L|L|L|L|L
GJD4
Position	AA(UDT mammals)	AA(Background mammals)
124	I(1)	V|V|V|V|V|V|V|V|V|L|V|V|V|V|V|V|V|V|V|V|V|V|V|V|V|M
GLB1L
Position	AA(UDT mammals)	AA(Background mammals)
332	L(1)	I|I|I|I|I|I|I|I|I|I|I|I|I|I|I|I|I|I|I|I|I|I|I|I|I|I
GLP2R
Position	AA(UDT mammals)	AA(Background mammals)
276	G(1)	A|A|A|A|A|A|A|A|A|A|A|A|A|A|A|A|A|A|A|A|A|A|A|A|A|A
GORASP2
Position	AA(UDT mammals)	AA(Background mammals)
335	I(1)	L|L|L|L|L|L|L|L|L|L|L|L|L|L|L|L|V|L|L|L|L|L|L|L|L|L
GPC2
Position	AA(UDT mammals)	AA(Background mammals)
344	G(1)	E|E|E|E|E|E|E|E|E|Q|E|E|E|Q|Q|E|R|E|E|E|E|E|Q|Q|E|E
GPCPD1
Position	AA(UDT mammals)	AA(Background mammals)
239	P(1)	H|H|H|H|H|H|H|H|H|H|H|H|H|H|H|H|T|H|H|H|H|H|H|H|H|H
GPNMB
Position	AA(UDT mammals)	AA(Background mammals)
298	S(1)	V|V|V|V|L|L|L|L|L|L|L|M|L|L|L|L|F|L|L|L|L|L|L|L|L|W
GPR22
Position	AA(UDT mammals)	AA(Background mammals)
9	V(1)	I|I|I|I|I|I|I|T|I|I|I|I|I|I|T|I|I|I|I|I|I|I|I|I|I|I
GPRIN1
Position	AA(UDT mammals)	AA(Background mammals)
498	D(1)	V|V|V|V|V|V|A|T|A|-|T|A|A|A|A|A|-|A|A|A|A|A|A|A|A|T
548	K(1)	Q|Q|Q|Q|Q|-|-|Q|Q|-|Q|Q|Q|Q|Q|Q|S|H|H|Q|Q|Q|Q|Q|Q|L
GPRIN3
Position	AA(UDT mammals)	AA(Background mammals)
211	A(1)	S|S|S|S|R|-|S|L|S|S|C|S|P|S|C|S|-|S|S|S|S|S|S|S|S|S
GRHL3
Position	AA(UDT mammals)	AA(Background mammals)
182	A(1)	V|V|V|V|V|V|V|V|V|V|V|V|V|V|V|V|P|V|V|V|V|V|V|V|V|V
GSG1
Position	AA(UDT mammals)	AA(Background mammals)
23	P(1)	S|S|S|S|S|S|S|S|S|S|S|S|S|S|S|S|A|S|S|S|S|S|S|S|S|S
GTF3C1
Position	AA(UDT mammals)	AA(Background mammals)
1176	A(1)	G|G|G|D|G|D|D|D|G|G|G|G|G|G|G|G|P|G|G|G|G|G|G|G|V|G
GTF3C2
Position	AA(UDT mammals)	AA(Background mammals)
216	L(1)	V|V|V|V|V|V|V|V|V|V|V|V|V|V|V|V|I|A|A|V|V|V|V|V|V|D
GTSE1
Position	AA(UDT mammals)	AA(Background mammals)
318	S(1)	G|G|G|G|G|G|G|G|A|G|G|G|G|G|G|-|G|G|G|G|G|G|-|-|G|-
GYG1
Position	AA(UDT mammals)	AA(Background mammals)
151	Q(1)	H|H|H|H|H|H|H|H|R|H|H|H|H|H|H|H|H|H|H|H|H|H|H|H|H|Y
HAL
Position	AA(UDT mammals)	AA(Background mammals)
650	L(1)	I|I|I|I|I|I|I|I|I|I|I|I|I|I|I|I|H|I|I|I|I|I|I|I|I|I
HCFC1
Position	AA(UDT mammals)	AA(Background mammals)
1162	S(1)	A|A|T|A|A|M|M|T|A|A|A|A|A|V|V|A|A|T|A|A|A|A|V|-|A|A
HEATR9
Position	AA(UDT mammals)	AA(Background mammals)
149	Q(1)	K|K|K|K|E|N|N|K|E|K|E|R|R|K|K|E|H|K|K|E|E|S|K|K|K|K
240	V(1)	A|A|A|A|A|A|A|A|A|A|A|A|A|A|A|A|I|A|A|A|A|A|A|A|A|S
HECTD4
Position	AA(UDT mammals)	AA(Background mammals)
3194	S(1)	Q|Q|Q|Q|Q|Q|Q|Q|Q|Q|Q|Q|Q|Q|Q|Q|A|Q|Q|Q|Q|Q|Q|Q|Q|Q
HECW2
Position	AA(UDT mammals)	AA(Background mammals)
833	M(1)	V|V|V|V|V|V|V|V|V|V|V|V|V|V|V|V|I|V|V|V|V|V|V|V|V|V
HHIP
Position	AA(UDT mammals)	AA(Background mammals)
90	V(1)	L|L|L|L|L|L|L|L|L|L|L|L|L|L|L|L|M|L|L|L|L|L|L|L|L|L
HIRA
Position	AA(UDT mammals)	AA(Background mammals)
632	A(1)	V|V|V|V|V|V|V|V|V|V|G|V|V|V|V|V|G|V|V|V|V|V|V|V|V|V
HIVEP1
Position	AA(UDT mammals)	AA(Background mammals)
1505	K(1)	Q|Q|Q|Q|Q|P|P|Q|P|H|Q|Q|Q|Q|Q|Q|E|Q|Q|Q|Q|Q|Q|Q|Q|Q
1507	A(1)	S|S|S|S|S|S|S|F|F|S|S|S|S|S|S|S|T|S|S|S|S|S|S|S|S|C
HMOX2
Position	AA(UDT mammals)	AA(Background mammals)
316	L(1)	M|M|M|M|M|M|M|M|M|M|M|M|M|M|M|M|M|I|M|M|M|M|M|M|M|R
HPS5
Position	AA(UDT mammals)	AA(Background mammals)
408	S(1)	G|G|G|A|A|T|T|A|E|A|T|A|T|T|T|T|T|E|A|T|T|T|T|-|T|T
HR
Position	AA(UDT mammals)	AA(Background mammals)
997	S(1)	C|C|C|C|C|C|C|C|C|C|C|C|C|C|C|C|C|C|C|C|C|C|C|C|C|C
HSPG2
Position	AA(UDT mammals)	AA(Background mammals)
3727	V(1)	I|I|I|I|I|I|I|I|A|I|I|I|I|I|I|I|I|I|I|I|I|I|I|I|I|I
ICE1
Position	AA(UDT mammals)	AA(Background mammals)
7	R(1)	H|H|H|H|H|H|H|H|E|H|H|H|H|H|H|H|H|H|H|H|H|H|H|H|H|-
366	D(1)	N|N|N|N|N|S|S|N|N|N|Y|S|N|N|N|N|E|S|S|H|H|N|N|N|N|-
1246	N(1)	G|D|G|S|S|S|S|S|G|S|I|S|G|G|G|S|K|-|-|G|G|G|G|G|G|-
ICOS
Position	AA(UDT mammals)	AA(Background mammals)
192	R(1)	T|T|T|T|T|A|A|A|A|P|T|T|A|T|T|T|K|A|T|T|T|A|P|T|T|T
IFIH1
Position	AA(UDT mammals)	AA(Background mammals)
227	S(1)	L|L|L|L|P|L|L|P|L|P|L|L|P|P|P|P|E|L|L|L|L|P|P|P|P|P
IFNGR2
Position	AA(UDT mammals)	AA(Background mammals)
209	A(1)	V|V|V|D|I|V|V|V|V|I|D|V|V|I|V|V|T|I|I|V|V|V|V|V|D|V
213	F(1)	S|S|S|S|S|P|L|C|S|S|A|A|A|A|A|A|I|C|S|S|S|A|A|A|A|T
IL1R2
Position	AA(UDT mammals)	AA(Background mammals)
80	G(1)	A|A|A|A|A|S|S|A|A|A|A|T|T|A|A|A|E|A|A|A|T|A|T|T|A|A
ILVBL
Position	AA(UDT mammals)	AA(Background mammals)
38	R(1)	L|L|L|L|M|M|M|M|M|L|M|T|V|V|M|M|L|M|M|M|M|M|M|M|T|M
454	D(1)	N|N|N|N|N|N|N|N|N|N|N|N|N|N|N|N|N|N|N|N|N|N|N|N|N|N
IPPK
Position	AA(UDT mammals)	AA(Background mammals)
127	V(1)	A|A|A|A|A|A|A|A|A|A|A|A|A|A|A|A|A|A|A|A|A|A|A|A|A|A
427	K(1)	R|R|R|R|R|R|R|R|R|R|R|R|R|R|R|R|R|R|R|R|R|R|R|R|R|R
480	N(1)	S|S|S|S|S|H|H|S|S|S|S|S|S|S|S|S|P|R|S|S|S|S|S|S|S|S
IQCB1
Position	AA(UDT mammals)	AA(Background mammals)
278	L(1)	V|V|V|V|V|V|V|V|I|V|I|I|I|I|I|V|H|I|I|I|I|I|I|I|I|T
ITFG2
Position	AA(UDT mammals)	AA(Background mammals)
261	S(1)	N|N|N|N|N|N|N|N|N|N|N|N|N|N|N|N|N|N|N|N|N|N|N|N|N|N
ITGA2
Position	AA(UDT mammals)	AA(Background mammals)
932	S(1)	N|N|N|N|D|N|N|N|N|N|N|N|N|N|N|N|N|N|N|-|N|N|N|N|N|N
ITGAE
Position	AA(UDT mammals)	AA(Background mammals)
965	I(1)	L|L|L|F|V|L|L|L|L|L|L|L|L|L|L|L|M|L|S|L|L|L|L|L|L|L
ITIH3
Position	AA(UDT mammals)	AA(Background mammals)
4	L(1)	W|W|W|W|W|W|W|W|W|Q|R|R|Q|W|W|W|H|T|W|R|R|Q|W|W|Q|R
ITPRID2
Position	AA(UDT mammals)	AA(Background mammals)
677	V(1)	G|G|G|G|G|G|E|G|G|E|G|G|G|G|G|A|D|G|G|G|G|E|E|G|A|G
JAML
Position	AA(UDT mammals)	AA(Background mammals)
130	I(1)	L|L|L|L|L|L|L|L|L|L|L|L|L|L|L|L|V|L|L|L|L|L|L|-|L|L
JMJD1C
Position	AA(UDT mammals)	AA(Background mammals)
451	V(1)	T|T|T|A|A|T|T|A|T|A|A|G|A|A|A|A|H|T|A|A|A|A|A|A|A|T
452	P(1)	H|H|H|H|H|Q|Q|H|H|H|H|H|H|H|L|H|V|H|H|H|H|H|H|H|H|H
799	P(1)	L|L|L|L|L|L|L|L|L|L|L|I|L|L|L|L|L|L|L|L|L|L|L|L|L|L
JTB
Position	AA(UDT mammals)	AA(Background mammals)
129	L(1)	Q|Q|Q|Q|Q|Q|Q|Q|Q|Q|Q|Q|Q|Q|Q|Q|S|Q|Q|Q|Q|Q|Q|Q|Q|Q
KANK1
Position	AA(UDT mammals)	AA(Background mammals)
820	Q(1)	R|R|R|R|R|R|R|R|R|R|R|R|R|R|R|R|L|R|R|R|R|R|R|R|R|R
KANK4
Position	AA(UDT mammals)	AA(Background mammals)
114	S(1)	A|A|A|A|A|L|L|P|-|P|H|P|H|Y|H|H|-|P|A|H|H|H|H|H|-|A
KATNIP
Position	AA(UDT mammals)	AA(Background mammals)
1349	P(1)	A|A|A|A|T|T|T|A|A|A|A|A|A|A|V|A|L|A|A|R|R|A|A|A|V|A
KDM1B
Position	AA(UDT mammals)	AA(Background mammals)
198	D(1)	N|N|N|N|N|N|N|N|N|N|N|N|N|N|N|N|N|N|N|N|N|N|-|N|N|N
KEL
Position	AA(UDT mammals)	AA(Background mammals)
325	Q(1)	L|L|L|L|V|L|L|L|L|L|L|L|L|L|L|L|P|M|M|L|L|L|L|L|L|M
KHDRBS1
Position	AA(UDT mammals)	AA(Background mammals)
280	T(1)	S|S|S|S|S|S|S|S|S|S|S|S|S|S|S|S|N|S|S|S|S|S|S|S|S|S
KIAA0513
Position	AA(UDT mammals)	AA(Background mammals)
75	D(1)	E|E|E|E|E|E|E|E|E|E|E|E|E|E|E|E|E|E|E|E|E|E|E|E|E|E
KIDINS220
Position	AA(UDT mammals)	AA(Background mammals)
533	L(1)	F|F|F|F|F|F|F|F|F|F|F|F|F|F|F|F|F|C|C|F|F|F|F|F|F|V
KIF1B
Position	AA(UDT mammals)	AA(Background mammals)
1809	R(1)	C|C|C|C|C|C|C|C|C|C|C|C|C|C|C|C|C|C|C|C|C|C|C|C|C|C
KIF14
Position	AA(UDT mammals)	AA(Background mammals)
1420	T(1)	A|A|A|A|A|A|A|-|A|A|A|A|A|A|A|A|M|A|A|A|A|A|A|A|A|A
1532	Y(1)	D|D|D|D|D|D|G|-|D|G|D|D|D|D|D|A|N|D|D|D|D|D|D|D|D|D
KIF20B
Position	AA(UDT mammals)	AA(Background mammals)
554	E(1)	D|D|D|Y|D|D|D|D|D|D|N|D|D|D|D|D|-|D|D|D|D|D|D|D|D|D
KIF21B
Position	AA(UDT mammals)	AA(Background mammals)
104	D(1)	E|E|E|E|E|E|E|E|E|E|E|E|E|E|E|E|E|E|E|E|E|E|E|E|E|E
KLHL41
Position	AA(UDT mammals)	AA(Background mammals)
425	V(1)	A|A|A|T|T|A|A|A|A|A|A|A|A|A|A|A|I|A|A|A|A|A|A|A|A|A
KMT2A
Position	AA(UDT mammals)	AA(Background mammals)
2035	T(1)	S|S|S|S|S|S|S|S|S|S|S|S|S|S|S|S|I|S|S|S|S|S|S|S|S|S
KMT2C
Position	AA(UDT mammals)	AA(Background mammals)
1550	V(1)	A|A|A|A|A|A|A|A|A|A|A|A|A|A|A|A|G|T|A|A|A|A|A|A|A|A
2286	P(1)	Q|Q|Q|Q|Q|Q|Q|Q|Q|Q|Q|Q|Q|Q|Q|Q|Q|Q|Q|Q|Q|Q|Q|Q|Q|Q
KRBA1
Position	AA(UDT mammals)	AA(Background mammals)
218	L(1)	A|A|T|A|A|A|A|V|V|V|A|A|A|V|A|V|P|V|V|A|A|A|A|A|A|A
KY
Position	AA(UDT mammals)	AA(Background mammals)
440	A(1)	V|V|V|V|V|V|V|V|V|V|V|V|V|V|V|I|I|V|V|V|V|V|V|V|V|I
LACC1
Position	AA(UDT mammals)	AA(Background mammals)
359	K(1)	A|A|A|A|A|S|S|A|E|E|G|G|E|E|E|E|Q|A|T|G|G|G|E|E|A|D
LAMA4
Position	AA(UDT mammals)	AA(Background mammals)
258	N(1)	G|G|G|G|G|G|G|G|G|G|G|G|G|G|G|G|S|G|G|G|G|S|G|G|G|G
LAMB1
Position	AA(UDT mammals)	AA(Background mammals)
978	N(1)	H|H|H|H|H|H|H|H|H|H|H|H|H|H|H|H|H|H|H|H|H|H|H|H|H|H
LAMB2
Position	AA(UDT mammals)	AA(Background mammals)
1685	Q(1)	T|T|T|T|T|T|T|T|T|T|S|S|S|S|S|S|R|T|T|S|S|S|S|S|S|S
LAS1L
Position	AA(UDT mammals)	AA(Background mammals)
270	E(1)	K|K|K|K|K|K|K|K|K|K|K|K|K|K|K|K|R|K|K|K|K|K|K|K|K|K
LCP2
Position	AA(UDT mammals)	AA(Background mammals)
488	A(1)	S|S|S|S|S|S|S|S|S|S|S|S|S|S|S|S|P|S|S|S|S|S|S|S|S|S
LDLRAP1
Position	AA(UDT mammals)	AA(Background mammals)
212	P(1)	T|T|T|S|T|N|K|A|T|T|T|T|T|T|T|T|T|S|T|A|A|T|T|T|T|A
LLGL1
Position	AA(UDT mammals)	AA(Background mammals)
1020	V(1)	I|L|L|L|L|L|L|L|L|L|L|L|L|L|L|L|I|L|L|L|L|L|L|L|L|L
LRP10
Position	AA(UDT mammals)	AA(Background mammals)
119	G(1)	A|A|A|A|A|A|A|A|A|A|A|A|A|A|A|A|N|A|A|A|A|A|A|A|A|A
LRPPRC
Position	AA(UDT mammals)	AA(Background mammals)
1186	S(1)	N|N|N|N|N|H|H|N|N|N|N|N|N|N|N|N|P|N|N|N|N|N|N|N|N|N
LRRC74A
Position	AA(UDT mammals)	AA(Background mammals)
368	S(1)	P|A|A|A|A|T|T|A|A|E|A|I|A|A|A|V|C|G|G|N|N|A|A|A|V|I
LRRFIP2
Position	AA(UDT mammals)	AA(Background mammals)
26	H(1)	N|N|N|N|N|N|N|N|-|N|S|S|N|N|N|N|N|N|N|S|S|N|N|N|N|N
LYST
Position	AA(UDT mammals)	AA(Background mammals)
2846	M(1)	I|I|I|I|I|I|I|I|I|I|I|I|I|I|I|I|L|I|I|I|I|I|I|I|I|I
LZTS1
Position	AA(UDT mammals)	AA(Background mammals)
100	S(1)	P|P|P|P|P|P|P|P|P|P|P|P|P|P|P|P|-|P|P|P|P|P|P|P|P|P
LZTS2
Position	AA(UDT mammals)	AA(Background mammals)
65	G(1)	E|E|E|E|E|E|E|E|E|E|E|E|E|E|E|E|R|E|E|E|E|E|E|E|E|E
MACC1
Position	AA(UDT mammals)	AA(Background mammals)
517	H(1)	Y|Y|Y|Y|Y|F|I|Y|-|Y|D|D|D|D|D|D|A|C|Y|D|D|D|D|D|D|D
MAML1
Position	AA(UDT mammals)	AA(Background mammals)
488	P(1)	S|S|S|S|S|S|S|S|S|S|S|S|S|S|S|S|A|S|S|S|S|S|S|S|S|S
MAN2A1
Position	AA(UDT mammals)	AA(Background mammals)
111	P(1)	S|S|S|A|S|Q|Q|Q|Q|Q|A|T|E|A|V|T|L|Q|Q|T|T|E|V|V|T|T
381	V(1)	F|F|F|F|L|Y|Y|F|Y|F|Y|Y|L|F|F|F|I|F|F|Y|Y|F|F|F|F|F
MANSC1
Position	AA(UDT mammals)	AA(Background mammals)
259	P(1)	A|A|S|A|A|A|V|A|A|A|A|A|A|A|A|A|E|V|V|A|A|S|A|A|A|A
MAP1B
Position	AA(UDT mammals)	AA(Background mammals)
1368	P(1)	A|A|A|A|A|A|S|A|A|A|A|A|A|A|A|A|A|A|A|A|A|A|A|A|A|A
MAP3K6
Position	AA(UDT mammals)	AA(Background mammals)
532	L(1)	M|M|M|M|M|I|I|M|M|M|M|M|M|M|M|M|Q|M|M|M|M|M|M|M|M|M
1135	G(1)	D|D|D|D|E|-|-|V|E|S|E|-|E|E|-|-|E|E|E|E|E|E|-|E|-|E
MAP6
Position	AA(UDT mammals)	AA(Background mammals)
188	P(1)	S|S|S|-|S|S|S|A|T|S|A|A|S|S|S|S|G|S|S|A|A|S|S|S|S|S
MARF1
Position	AA(UDT mammals)	AA(Background mammals)
980	E(1)	D|D|D|D|D|D|D|D|D|D|D|D|D|D|D|D|D|D|D|D|D|D|D|D|D|D
MARK2
Position	AA(UDT mammals)	AA(Background mammals)
680	D(1)	E|E|E|E|E|E|E|E|E|E|E|E|E|E|E|E|E|E|E|E|E|E|E|E|E|E
MARVELD2
Position	AA(UDT mammals)	AA(Background mammals)
20	V(1)	S|S|S|G|G|R|R|R|G|G|R|R|R|R|R|G|D|-|R|R|R|R|R|R|G|Q
MATN3
Position	AA(UDT mammals)	AA(Background mammals)
59	E(1)	P|P|P|P|A|A|A|K|A|A|P|A|P|A|A|A|A|A|A|P|P|A|A|A|A|A
MATN4
Position	AA(UDT mammals)	AA(Background mammals)
291	R(1)	Q|Q|P|Q|Q|Q|Q|Q|E|Q|-|Q|-|Q|Q|Q|L|Q|Q|Q|Q|-|Q|Q|-|Q
MDC1
Position	AA(UDT mammals)	AA(Background mammals)
1054	E(1)	V|V|V|V|V|V|V|V|V|-|N|V|V|I|I|-|-|V|-|I|I|V|I|I|V|V
1232	L(1)	S|S|S|S|S|S|S|-|S|-|-|S|S|F|S|-|-|-|-|S|S|-|S|S|S|S
ME2
Position	AA(UDT mammals)	AA(Background mammals)
143	I(1)	V|V|V|V|V|V|V|V|V|V|V|V|V|V|V|V|V|V|V|V|V|V|V|V|V|V
383	V(1)	I|I|I|I|I|K|K|I|I|I|I|I|I|I|I|I|I|I|I|I|I|I|I|I|I|I
MECP2
Position	AA(UDT mammals)	AA(Background mammals)
384	S(1)	P|P|P|P|P|P|P|P|P|P|P|P|P|P|P|P|P|P|P|P|P|P|P|P|P|P
MED13L
Position	AA(UDT mammals)	AA(Background mammals)
846	T(1)	A|A|A|A|A|A|A|A|-|A|A|A|A|A|A|A|M|A|A|A|A|A|A|A|A|A
MED15
Position	AA(UDT mammals)	AA(Background mammals)
374	M(1)	L|L|L|L|L|L|L|L|L|L|-|-|L|-|-|L|-|-|-|-|-|L|-|-|L|L
MEI1
Position	AA(UDT mammals)	AA(Background mammals)
337	V(1)	S|S|S|S|S|S|S|S|I|S|C|S|S|S|S|T|A|S|S|S|S|S|S|S|S|C
MELK
Position	AA(UDT mammals)	AA(Background mammals)
145	N(1)	K|K|K|K|Q|K|K|K|K|K|K|K|K|K|K|K|K|K|K|K|K|K|K|K|Q|K
349	F(1)	I|I|I|I|I|-|-|-|-|-|I|I|S|I|I|I|-|-|-|I|I|I|I|I|I|I
MET
Position	AA(UDT mammals)	AA(Background mammals)
549	A(1)	S|S|S|S|S|F|S|S|S|S|L|L|L|L|L|L|S|S|S|L|L|L|L|L|L|R
MFSD4A
Position	AA(UDT mammals)	AA(Background mammals)
235	L(1)	M|M|M|M|F|F|F|F|F|F|Y|F|F|F|F|Y|F|F|F|Y|Y|F|F|F|Y|F
250	S(1)	R|R|R|R|T|K|K|R|K|T|R|R|R|R|T|R|K|R|K|R|R|R|R|R|R|R
MICAL1
Position	AA(UDT mammals)	AA(Background mammals)
849	G(1)	S|S|S|S|A|A|A|E|S|S|S|S|S|S|S|S|R|S|S|S|S|S|S|S|S|T
MIDEAS
Position	AA(UDT mammals)	AA(Background mammals)
729	L(1)	M|M|I|M|M|M|M|M|I|M|M|M|M|M|M|M|V|I|M|M|M|M|M|M|M|M
MLH3
Position	AA(UDT mammals)	AA(Background mammals)
219	R(1)	K|K|K|K|K|K|K|K|K|K|K|K|K|K|K|K|K|K|K|K|K|K|-|K|K|K
MLXIPL
Position	AA(UDT mammals)	AA(Background mammals)
703	R(1)	Q|Q|Q|Q|Q|Q|Q|Q|Q|Q|Q|Q|Q|Q|Q|Q|H|Q|Q|Q|Q|Q|Q|K|Q|Q
MMUT
Position	AA(UDT mammals)	AA(Background mammals)
25	P(1)	S|S|S|S|S|S|Y|S|S|S|S|S|C|S|S|S|L|S|S|S|S|S|S|S|S|S
MOS
Position	AA(UDT mammals)	AA(Background mammals)
28	R(1)	L|L|L|L|L|A|A|L|F|L|L|L|L|L|L|L|L|L|L|L|L|L|L|L|L|Q
MOSPD2
Position	AA(UDT mammals)	AA(Background mammals)
378	E(1)	D|D|D|D|D|D|D|D|D|D|D|D|D|D|D|D|D|D|D|D|D|D|D|D|D|D
MPI
Position	AA(UDT mammals)	AA(Background mammals)
92	Q(1)	N|N|N|N|N|K|K|K|K|K|K|K|K|K|K|K|N|K|K|K|K|K|K|K|K|K
MRM3
Position	AA(UDT mammals)	AA(Background mammals)
78	P(1)	R|R|-|H|Q|Q|Q|Q|H|G|Q|Q|Q|Q|Q|-|A|Q|Q|Q|Q|Q|Q|Q|Q|Q
MTCL1
Position	AA(UDT mammals)	AA(Background mammals)
587	Q(1)	R|R|R|R|R|R|R|R|R|R|R|R|P|P|P|R|R|R|R|R|R|P|P|P|R|R
726	L(1)	C|C|C|C|C|C|C|C|S|C|C|C|C|C|C|C|V|C|C|C|C|C|C|C|C|-
965	T(1)	S|S|S|S|S|S|S|S|S|S|S|S|S|S|S|S|S|S|S|S|S|S|S|S|S|S
988	L(1)	P|P|P|P|P|-|-|P|P|P|P|P|P|P|P|P|G|P|P|P|P|P|P|P|P|P
1187	D(1)	T|T|T|T|T|T|T|A|A|A|A|A|A|A|A|A|E|T|T|A|A|A|A|A|A|A
MTM1
Position	AA(UDT mammals)	AA(Background mammals)
576	I(1)	L|L|L|L|L|L|L|L|L|L|L|L|L|L|L|L|M|L|L|L|L|L|L|L|L|L
582	I(1)	L|L|L|L|L|L|L|L|L|V|L|L|L|L|L|L|L|L|L|L|L|L|L|L|L|L
MUL1
Position	AA(UDT mammals)	AA(Background mammals)
34	H(1)	Q|Q|Q|Q|Q|R|Q|Q|Q|R|Q|Q|Q|Q|Q|Q|R|Q|Q|Q|Q|R|Q|Q|Q|Q
MYO1G
Position	AA(UDT mammals)	AA(Background mammals)
942	E(1)	P|P|P|P|P|P|P|P|P|P|P|P|P|P|P|P|K|P|P|P|P|P|P|P|P|P
MYO18B
Position	AA(UDT mammals)	AA(Background mammals)
1051	I(1)	S|S|N|S|S|S|G|A|S|S|S|S|S|S|S|S|V|N|S|S|S|N|S|S|N|N
1718	A(1)	G|G|G|G|S|S|S|-|S|G|G|S|S|G|S|G|S|S|S|S|S|S|S|S|G|T
MYSM1
Position	AA(UDT mammals)	AA(Background mammals)
42	D(1)	E|E|E|E|E|E|E|E|E|E|E|E|Q|E|E|E|G|V|A|E|E|Q|E|E|E|E
MYT1L
Position	AA(UDT mammals)	AA(Background mammals)
469	S(1)	P|P|P|P|P|A|A|P|P|A|P|P|P|P|P|P|P|P|P|P|P|P|P|P|P|P
NAPEPLD
Position	AA(UDT mammals)	AA(Background mammals)
20	V(1)	A|A|A|A|A|T|T|-|A|A|A|S|A|A|A|A|E|A|A|A|A|A|A|A|A|A
NAXD
Position	AA(UDT mammals)	AA(Background mammals)
279	S(1)	H|H|H|H|Y|R|H|H|H|Q|Q|R|H|L|R|H|N|R|H|R|P|R|H|H|H|P
NBN
Position	AA(UDT mammals)	AA(Background mammals)
410	C(1)	S|S|S|S|S|S|S|S|S|S|S|S|S|S|S|S|Y|S|S|-|S|S|S|S|S|S
NCAN
Position	AA(UDT mammals)	AA(Background mammals)
1080	I(1)	V|V|V|V|-|V|V|V|V|V|V|V|V|V|V|V|V|V|V|V|V|V|V|V|V|V
NCAPD2
Position	AA(UDT mammals)	AA(Background mammals)
1254	A(1)	S|S|S|S|S|S|S|S|S|S|S|S|S|S|S|S|T|C|S|S|S|S|S|S|S|S
NCAPD3
Position	AA(UDT mammals)	AA(Background mammals)
22	A(1)	E|E|E|E|E|E|E|E|E|E|E|E|E|G|E|E|V|E|E|E|E|E|E|E|E|E
49	N(1)	T|T|T|T|T|T|T|T|T|T|T|S|T|T|T|T|D|T|T|T|T|T|T|T|T|T
NCAPG2
Position	AA(UDT mammals)	AA(Background mammals)
104	T(1)	A|A|A|A|A|A|A|A|A|I|A|A|A|A|A|A|I|A|A|A|A|A|A|A|A|A
1015	A(1)	V|V|V|V|V|V|V|V|I|V|V|V|V|I|V|V|I|V|V|V|V|V|V|V|V|-
NCKAP5L
Position	AA(UDT mammals)	AA(Background mammals)
1267	P(1)	Q|Q|Q|Q|Q|Q|Q|Q|Q|Q|Q|Q|Q|Q|Q|Q|S|Q|Q|Q|Q|Q|Q|Q|Q|Q
NCOA1
Position	AA(UDT mammals)	AA(Background mammals)
862	T(1)	S|S|S|S|S|P|P|S|S|S|S|S|S|S|S|S|P|S|S|S|S|S|S|S|S|S
NEB
Position	AA(UDT mammals)	AA(Background mammals)
3761	R(1)	K|K|K|K|K|K|K|K|K|K|K|K|K|K|K|K|K|K|K|K|K|K|K|K|K|K
NEDD9
Position	AA(UDT mammals)	AA(Background mammals)
279	V(1)	I|I|I|I|A|A|A|T|A|I|A|A|T|A|A|A|A|G|G|A|A|A|A|A|A|A
NEPRO
Position	AA(UDT mammals)	AA(Background mammals)
121	E(1)	V|V|V|-|A|N|N|A|T|T|A|A|A|A|A|V|K|T|V|A|A|T|A|A|A|T
508	A(1)	V|V|V|V|I|L|L|L|L|V|V|V|V|V|I|V|N|-|L|V|V|V|V|V|V|D
NEU2
Position	AA(UDT mammals)	AA(Background mammals)
70	D(1)	A|A|A|A|A|P|P|A|A|A|S|P|A|A|A|A|E|A|A|A|A|T|A|A|A|A
NFE2L2
Position	AA(UDT mammals)	AA(Background mammals)
225	D(1)	N|N|N|N|N|N|S|N|N|N|N|N|N|N|N|N|S|S|S|N|N|N|N|N|N|N
NLRC3
Position	AA(UDT mammals)	AA(Background mammals)
342	S(1)	W|W|W|W|W|P|P|W|W|W|W|W|W|W|W|W|A|W|W|W|W|W|W|W|W|W
NLRC5
Position	AA(UDT mammals)	AA(Background mammals)
1036	E(1)	Q|Q|Q|Q|P|Q|Q|K|Q|Q|R|Q|Q|Q|P|W|-|Q|Q|P|P|Q|Q|Q|Q|P
1178	S(1)	T|T|T|T|T|V|V|A|T|T|T|T|T|T|T|T|-|T|T|T|T|T|T|T|T|T
1374	S(1)	C|C|C|-|C|C|C|C|C|C|C|C|C|C|C|C|-|C|C|C|C|C|C|C|C|C
1786	P(1)	S|S|-|S|S|S|S|A|S|S|S|S|S|S|S|S|-|S|S|S|S|S|S|S|S|A
NMD3
Position	AA(UDT mammals)	AA(Background mammals)
23	L(1)	P|P|P|P|P|P|P|P|P|P|P|P|P|P|P|A|P|P|P|P|P|P|P|P|P|P
NOL8
Position	AA(UDT mammals)	AA(Background mammals)
1014	E(1)	Q|Q|Q|Q|Q|Q|Q|Q|H|Q|Q|Q|Q|Q|Q|Q|D|P|Q|Q|Q|Q|Q|Q|Q|Q
NOL9
Position	AA(UDT mammals)	AA(Background mammals)
202	T(1)	V|V|V|V|V|V|V|I|V|V|V|V|V|V|V|V|A|V|V|V|V|V|V|V|V|V
NOP58
Position	AA(UDT mammals)	AA(Background mammals)
451	E(1)	D|D|D|D|D|D|D|D|G|D|D|D|D|D|D|D|D|D|D|D|D|D|D|D|D|D
NOTCH2
Position	AA(UDT mammals)	AA(Background mammals)
1351	P(1)	S|S|S|S|S|S|S|S|S|A|S|S|S|S|S|S|T|S|S|S|S|S|S|S|G|S
NPAT
Position	AA(UDT mammals)	AA(Background mammals)
1035	R(1)	K|K|K|N|K|K|K|K|K|K|K|K|K|K|K|K|K|K|K|K|K|K|K|K|K|K
NPFFR2
Position	AA(UDT mammals)	AA(Background mammals)
264	A(1)	V|V|M|V|-|-|-|M|V|-|V|V|V|M|M|V|M|V|T|V|V|L|M|M|V|-
NPR3
Position	AA(UDT mammals)	AA(Background mammals)
463	T(1)	S|S|S|S|S|S|S|S|G|S|S|S|S|S|S|S|S|S|S|S|S|S|S|S|S|S
NR1H3
Position	AA(UDT mammals)	AA(Background mammals)
75	P(1)	Q|Q|-|Q|Q|Q|Q|Q|Q|Q|Q|Q|Q|Q|Q|Q|L|Q|Q|Q|Q|Q|Q|Q|Q|Q
NUDCD1
Position	AA(UDT mammals)	AA(Background mammals)
106	A(1)	T|T|T|T|T|T|T|T|T|T|T|T|T|T|T|T|T|T|T|T|T|T|T|T|T|N
NUFIP1
Position	AA(UDT mammals)	AA(Background mammals)
410	P(1)	S|S|S|S|C|W|W|C|Y|C|C|Y|Y|-|Y|Y|T|C|C|Y|Y|Y|Y|Y|C|N
NUP155
Position	AA(UDT mammals)	AA(Background mammals)
13	P(1)	S|S|S|S|S|S|S|-|S|S|S|S|S|S|S|S|T|S|S|S|S|S|S|S|S|S
NUP188
Position	AA(UDT mammals)	AA(Background mammals)
1133	E(1)	D|D|D|D|D|D|D|D|D|D|D|D|D|D|D|D|D|D|D|D|D|D|D|D|D|D
NVL
Position	AA(UDT mammals)	AA(Background mammals)
168	V(1)	D|D|D|D|D|E|E|E|E|E|G|A|G|A|G|G|I|E|G|G|G|G|G|G|G|S
NWD1
Position	AA(UDT mammals)	AA(Background mammals)
39	I(1)	V|V|V|-|V|L|L|-|L|-|L|L|L|L|L|V|-|L|L|L|L|L|L|L|L|L
96	K(1)	R|R|R|-|R|R|R|-|R|-|R|R|R|R|R|R|-|R|R|T|T|R|R|R|R|R
OCSTAMP
Position	AA(UDT mammals)	AA(Background mammals)
213	V(1)	M|M|M|M|M|L|L|M|M|L|M|T|M|T|M|L|I|L|M|M|M|L|M|M|M|-
OGN
Position	AA(UDT mammals)	AA(Background mammals)
29	S(1)	I|I|I|I|I|V|V|I|I|L|I|I|I|M|M|I|-|A|V|I|I|I|M|M|I|V
OMD
Position	AA(UDT mammals)	AA(Background mammals)
307	I(1)	L|L|L|L|L|L|L|L|L|L|L|L|L|L|L|L|M|L|L|L|L|L|L|L|L|L
OPN4
Position	AA(UDT mammals)	AA(Background mammals)
34	A(1)	S|S|S|S|N|-|-|S|S|S|-|S|S|R|S|S|V|S|S|S|S|S|S|S|S|S
OSBPL7
Position	AA(UDT mammals)	AA(Background mammals)
737	T(1)	A|A|A|A|A|S|A|A|A|A|A|A|A|A|A|A|A|A|A|A|A|A|A|A|A|S
OSR2
Position	AA(UDT mammals)	AA(Background mammals)
65	A(1)	T|T|T|T|T|T|T|T|T|T|T|T|T|T|T|T|T|T|T|T|T|T|T|T|T|T
OTOG
Position	AA(UDT mammals)	AA(Background mammals)
1650	P(1)	A|A|A|A|A|T|T|T|A|A|A|A|-|T|T|A|S|G|G|A|A|-|T|T|A|A
1847	S(1)	P|P|P|P|P|P|P|P|P|P|P|P|P|P|P|P|P|P|P|P|P|P|P|P|P|P
P3H1
Position	AA(UDT mammals)	AA(Background mammals)
439	V(1)	T|T|T|T|T|T|T|T|T|T|T|T|T|T|T|T|A|T|T|T|T|T|T|T|T|T
PARS2
Position	AA(UDT mammals)	AA(Background mammals)
468	T(1)	P|Q|Q|Q|Q|G|G|Q|Q|P|R|Q|Q|Q|Q|Q|A|Q|Q|Q|Q|Q|Q|Q|Q|Q
PASK
Position	AA(UDT mammals)	AA(Background mammals)
695	R(1)	E|-|G|G|G|E|E|E|E|E|G|G|G|G|G|G|A|G|A|G|G|G|G|G|G|-
708	E(1)	V|-|V|V|V|V|V|V|V|V|V|V|V|V|M|V|T|V|V|V|M|V|M|M|V|-
731	S(1)	C|-|C|G|C|Y|Y|Y|Y|C|C|Y|C|C|Y|Y|A|Y|Y|N|Y|C|Y|Y|C|-
PC
Position	AA(UDT mammals)	AA(Background mammals)
600	S(1)	K|K|K|K|M|K|N|N|K|R|K|K|N|K|N|K|N|K|K|K|K|K|K|N|K|R
PCARE
Position	AA(UDT mammals)	AA(Background mammals)
36	N(1)	S|S|S|S|S|S|S|S|S|S|S|R|S|S|S|S|P|G|S|S|S|S|G|G|S|S
PCDH12
Position	AA(UDT mammals)	AA(Background mammals)
1115	A(1)	E|E|E|E|E|G|E|E|E|Q|E|E|E|G|E|V|S|E|E|E|E|E|E|E|E|E
PDCD2L
Position	AA(UDT mammals)	AA(Background mammals)
158	S(1)	R|R|R|H|H|R|H|R|H|C|R|C|H|H|H|H|T|H|H|R|R|C|R|H|C|H
PDE1A
Position	AA(UDT mammals)	AA(Background mammals)
156	M(1)	I|I|I|I|I|I|I|I|I|I|I|I|I|I|I|I|I|I|I|I|I|I|I|I|I|I
PDP1
Position	AA(UDT mammals)	AA(Background mammals)
63	H(1)	Y|Y|Y|Y|Y|Y|Y|Y|Y|Y|Y|Y|Y|Y|Y|Y|P|Y|Y|Y|Y|Y|Y|Y|Y|Y
PEAR1
Position	AA(UDT mammals)	AA(Background mammals)
225	C(1)	H|H|H|H|D|Y|Y|Y|S|S|P|P|H|Y|Q|S|H|S|H|P|P|S|Y|Y|S|H
233	C(1)	F|F|F|F|F|P|P|F|F|Y|F|F|F|F|Y|F|Y|F|F|F|F|F|Y|Y|F|F
PES1
Position	AA(UDT mammals)	AA(Background mammals)
411	E(1)	A|A|A|A|A|A|A|A|A|A|A|S|A|A|A|A|A|A|A|A|A|A|A|A|A|A
PHF3
Position	AA(UDT mammals)	AA(Background mammals)
1090	E(1)	G|G|G|G|G|V|A|G|G|G|G|G|G|G|G|G|D|G|G|G|G|G|G|G|G|G
PHKA1
Position	AA(UDT mammals)	AA(Background mammals)
630	D(1)	E|E|E|E|E|E|E|E|E|E|E|E|E|E|E|E|G|E|E|E|E|E|E|-|E|E
675	P(1)	A|A|A|A|A|A|T|-|A|A|A|G|A|A|A|A|S|A|A|A|A|A|A|I|A|-
PHLDB1
Position	AA(UDT mammals)	AA(Background mammals)
721	R(1)	Q|Q|Q|Q|Q|Q|Q|Q|Q|Q|Q|Q|Q|Q|Q|Q|K|Q|Q|Q|Q|Q|Q|Q|Q|Q
PHRF1
Position	AA(UDT mammals)	AA(Background mammals)
21	P(1)	V|V|L|V|V|V|V|V|V|-|L|L|L|L|R|L|R|V|V|L|L|L|L|L|L|-
84	E(1)	D|D|D|D|D|D|D|D|D|D|D|D|D|D|D|D|D|D|D|D|D|D|D|D|D|-
266	T(1)	S|S|S|S|S|S|S|S|S|S|S|S|S|S|S|S|S|S|S|S|S|S|S|S|S|-
692	P(1)	H|H|H|H|H|H|H|H|H|H|H|A|H|H|H|H|H|N|N|R|R|H|H|H|H|E
1288	D(1)	E|E|E|E|E|E|E|E|E|E|E|E|E|E|E|E|E|E|E|E|E|E|E|E|E|-
1488	P(1)	A|A|A|S|A|G|A|A|A|A|A|A|A|A|A|A|E|T|A|A|A|A|A|A|A|A
1489	E(1)	G|G|G|G|G|G|G|G|G|A|G|G|G|G|G|G|A|T|T|G|G|A|G|G|G|G
PHYKPL
Position	AA(UDT mammals)	AA(Background mammals)
273	P(1)	S|S|S|S|S|S|S|S|S|S|S|S|S|S|S|S|S|S|S|S|S|S|S|S|S|S
PIGS
Position	AA(UDT mammals)	AA(Background mammals)
138	P(1)	A|A|A|A|A|A|A|A|S|V|A|A|A|A|A|V|S|A|A|A|A|A|A|A|G|A
PIGW
Position	AA(UDT mammals)	AA(Background mammals)
78	L(1)	I|I|I|I|I|I|I|I|I|I|V|V|V|V|V|I|I|I|I|V|V|I|V|V|I|V
PIH1D2
Position	AA(UDT mammals)	AA(Background mammals)
60	R(1)	K|K|K|K|K|N|K|K|K|K|K|E|K|K|K|K|E|K|K|K|K|K|K|K|K|K
PIK3C2A
Position	AA(UDT mammals)	AA(Background mammals)
1051	R(1)	K|K|K|K|K|K|K|K|K|K|K|K|K|K|K|K|K|K|K|K|K|K|K|K|K|K
1638	K(1)	R|R|R|R|R|R|R|R|R|R|R|R|R|R|G|R|R|-|R|R|R|R|R|R|R|R
PLAUR
Position	AA(UDT mammals)	AA(Background mammals)
33	P(1)	A|A|A|A|A|A|A|A|A|V|A|A|A|T|A|T|L|A|A|V|A|A|A|A|D|A
PLEKHD1
Position	AA(UDT mammals)	AA(Background mammals)
14	M(1)	L|L|L|L|L|L|L|L|L|L|L|L|L|L|L|L|I|L|L|L|L|L|L|L|L|W
PLEKHM2
Position	AA(UDT mammals)	AA(Background mammals)
469	A(1)	V|V|V|V|V|V|V|V|V|V|V|V|V|L|L|V|V|V|V|V|V|V|L|L|V|V
PLEKHM3
Position	AA(UDT mammals)	AA(Background mammals)
326	N(1)	H|H|H|H|H|H|H|H|H|H|H|H|H|H|H|H|D|H|H|H|H|H|H|H|H|H
PLXNA4
Position	AA(UDT mammals)	AA(Background mammals)
302	D(1)	S|S|S|S|S|N|S|-|-|N|G|G|G|S|G|N|N|S|S|G|G|S|S|S|S|G
PMEL
Position	AA(UDT mammals)	AA(Background mammals)
105	A(1)	T|T|T|T|T|T|T|T|T|T|T|T|T|T|T|T|-|T|T|T|T|T|T|T|T|T
PMFBP1
Position	AA(UDT mammals)	AA(Background mammals)
757	K(1)	N|N|N|N|N|S|N|N|N|N|N|N|S|N|N|S|N|T|N|S|S|N|N|N|N|N
PNISR
Position	AA(UDT mammals)	AA(Background mammals)
487	S(1)	N|N|N|N|N|N|N|N|N|N|N|N|N|N|N|N|N|N|N|N|N|N|N|N|N|N
PNPLA1
Position	AA(UDT mammals)	AA(Background mammals)
460	R(1)	K|K|K|K|T|K|K|K|K|D|K|K|K|K|K|K|T|K|K|-|-|E|K|K|K|K
PNPLA8
Position	AA(UDT mammals)	AA(Background mammals)
218	A(1)	S|S|S|S|S|S|S|S|S|S|S|P|S|S|S|S|T|S|S|S|S|S|S|S|S|S
POC5
Position	AA(UDT mammals)	AA(Background mammals)
292	I(1)	V|V|V|V|V|V|V|V|V|V|V|V|V|V|V|V|L|V|V|V|V|V|A|A|V|V
POLR1B
Position	AA(UDT mammals)	AA(Background mammals)
316	E(1)	D|D|D|D|D|D|D|D|D|D|D|D|D|D|D|D|D|D|D|D|D|D|D|D|D|D
POLR1G
Position	AA(UDT mammals)	AA(Background mammals)
407	R(1)	K|K|K|K|K|K|K|-|K|-|K|K|K|K|K|K|K|K|K|K|K|K|K|K|K|K
POSTN
Position	AA(UDT mammals)	AA(Background mammals)
14	F(1)	V|V|V|V|-|I|V|V|V|V|V|V|V|V|V|V|L|V|V|V|V|V|V|V|V|V
PPL
Position	AA(UDT mammals)	AA(Background mammals)
713	D(1)	E|E|E|E|Q|E|E|E|E|E|E|E|E|E|E|E|N|E|E|E|E|E|E|E|E|E
PPM1M
Position	AA(UDT mammals)	AA(Background mammals)
117	V(1)	L|L|L|L|-|L|L|L|L|L|L|L|L|L|L|L|L|L|L|L|L|L|L|L|L|L
PPP1R15B
Position	AA(UDT mammals)	AA(Background mammals)
255	D(1)	E|E|E|E|E|E|E|E|E|E|E|E|E|E|E|E|A|E|E|E|E|E|E|E|E|E
PPP2R3A
Position	AA(UDT mammals)	AA(Background mammals)
446	Q(1)	E|E|E|E|E|E|E|E|E|E|E|E|E|E|E|E|E|E|E|E|E|E|E|E|E|E
PPP6R3
Position	AA(UDT mammals)	AA(Background mammals)
367	I(1)	M|M|M|M|M|M|M|-|M|M|M|M|M|M|M|M|V|M|M|M|M|M|M|M|M|V
PPRC1
Position	AA(UDT mammals)	AA(Background mammals)
1408	G(1)	R|R|R|R|R|R|R|R|R|R|R|R|R|R|R|R|-|Q|Q|R|R|R|R|R|L|R
PRDM2
Position	AA(UDT mammals)	AA(Background mammals)
432	L(1)	A|A|A|A|V|V|V|V|V|V|V|V|V|A|T|V|F|V|V|V|V|V|A|A|V|A
PRLR
Position	AA(UDT mammals)	AA(Background mammals)
422	H(1)	Q|Q|-|Q|Q|Q|Q|Q|Q|Q|L|L|Q|Q|Q|Q|N|Q|Q|L|L|Q|Q|Q|Q|Q
PROC
Position	AA(UDT mammals)	AA(Background mammals)
72	K(1)	Q|Q|Q|Q|Q|Q|Q|Q|Q|Q|Q|Q|Q|Q|Q|Q|S|Q|R|Q|Q|Q|Q|Q|Q|Q
PRR15
Position	AA(UDT mammals)	AA(Background mammals)
119	E(1)	D|D|D|D|D|D|N|D|D|G|D|D|D|D|D|D|D|D|D|D|D|D|D|D|D|D
PRUNE2
Position	AA(UDT mammals)	AA(Background mammals)
721	L(1)	F|F|F|F|F|Y|Y|F|F|F|F|F|F|F|F|F|H|F|F|F|F|F|F|F|F|I
1571	E(1)	N|N|N|N|D|D|D|D|D|D|D|D|G|D|D|D|D|D|N|D|D|D|D|D|D|D
2568	P(1)	F|F|F|L|L|L|L|L|L|L|F|F|L|L|L|L|L|L|L|F|F|L|L|L|L|L
2595	S(1)	P|P|P|P|P|P|A|P|P|P|P|P|P|L|P|P|T|T|T|P|P|P|P|P|P|P
PSME4
Position	AA(UDT mammals)	AA(Background mammals)
1716	G(1)	S|S|S|S|S|S|S|S|S|S|S|S|S|S|S|S|S|S|S|S|S|S|S|S|S|S
PTK2B
Position	AA(UDT mammals)	AA(Background mammals)
386	D(1)	A|A|A|A|A|A|S|A|A|A|A|P|T|A|A|A|E|A|A|T|T|T|A|A|V|P
PTPN13
Position	AA(UDT mammals)	AA(Background mammals)
1684	R(1)	H|H|H|H|-|-|-|H|H|H|H|H|H|H|H|H|H|H|H|H|H|H|H|H|H|H
1769	G(1)	E|E|E|E|-|E|E|E|E|E|E|E|E|E|E|E|E|E|E|E|E|E|E|E|E|E
1984	S(1)	A|A|A|A|-|A|A|A|I|T|A|A|T|T|T|T|N|A|T|A|A|T|T|T|T|T
PTPRZ1
Position	AA(UDT mammals)	AA(Background mammals)
485	F(1)	S|S|S|S|S|S|S|S|S|S|P|S|S|-|S|S|V|P|P|S|S|S|S|S|S|S
666	R(1)	S|S|S|S|S|S|G|T|S|S|S|S|S|D|S|D|K|T|T|S|S|S|S|S|S|G
1389	S(1)	K|K|R|R|R|R|R|R|R|R|R|R|R|R|R|R|R|R|R|R|R|R|R|R|R|R
QPCT
Position	AA(UDT mammals)	AA(Background mammals)
333	E(1)	D|D|D|D|D|D|D|D|D|D|D|D|D|D|D|D|D|D|D|D|D|D|D|D|D|D
QSER1
Position	AA(UDT mammals)	AA(Background mammals)
719	V(1)	A|A|A|A|A|A|A|T|T|A|A|A|A|A|A|A|L|A|T|A|A|A|A|A|A|A
RAD17
Position	AA(UDT mammals)	AA(Background mammals)
35	L(1)	I|I|I|I|I|I|I|I|-|I|V|I|I|I|I|I|F|V|I|I|I|V|I|I|I|V
RAD50
Position	AA(UDT mammals)	AA(Background mammals)
981	T(1)	A|A|A|A|A|V|I|D|A|A|A|V|A|A|A|A|S|A|V|A|A|V|A|A|A|A
RAD52
Position	AA(UDT mammals)	AA(Background mammals)
182	P(1)	L|L|L|L|L|L|L|L|H|L|L|L|L|L|L|L|S|L|L|L|L|L|L|L|L|L
RAD54B
Position	AA(UDT mammals)	AA(Background mammals)
118	D(1)	E|-|E|E|E|E|E|E|E|E|E|E|E|E|E|E|N|E|E|E|E|E|E|E|E|E
RAPGEF5
Position	AA(UDT mammals)	AA(Background mammals)
411	T(1)	S|S|S|S|S|S|S|S|S|S|S|S|S|S|S|S|S|S|S|S|S|S|S|S|S|S
RASA2
Position	AA(UDT mammals)	AA(Background mammals)
236	K(1)	R|R|R|R|S|R|R|R|R|R|R|R|R|R|R|R|R|R|R|R|R|R|R|R|R|R
RBM20
Position	AA(UDT mammals)	AA(Background mammals)
197	N(1)	T|T|T|T|T|T|T|T|T|A|T|T|T|T|T|T|T|A|T|-|T|T|T|T|T|T
814	K(1)	T|T|T|T|T|T|T|T|T|T|A|T|T|T|T|T|E|T|M|A|A|T|T|T|T|A
RECQL5
Position	AA(UDT mammals)	AA(Background mammals)
745	E(1)	T|T|A|A|A|T|T|-|T|A|A|A|A|A|A|T|D|T|T|A|A|T|A|A|T|A
REN
Position	AA(UDT mammals)	AA(Background mammals)
49	K(1)	R|R|R|-|R|R|R|R|R|R|Q|R|R|G|R|R|N|R|R|R|R|R|R|R|R|R
70	M(1)	V|V|V|V|V|V|V|V|V|V|V|V|V|V|V|V|V|V|V|V|V|V|V|V|V|V
119	T(1)	Y|Y|Y|Y|I|I|I|I|I|S|I|I|I|I|I|I|I|I|I|I|I|I|I|I|I|I
REV3L
Position	AA(UDT mammals)	AA(Background mammals)
680	V(1)	I|I|I|I|I|I|I|I|I|I|I|I|I|I|I|I|I|-|I|I|I|I|I|I|T|I
2225	R(1)	K|K|K|K|K|K|K|K|K|K|K|K|K|K|K|K|K|K|K|K|K|K|K|K|K|K
RFT1
Position	AA(UDT mammals)	AA(Background mammals)
417	F(1)	L|L|L|L|L|L|L|L|L|L|L|L|L|L|L|L|S|L|L|L|L|L|L|L|L|L
RFWD3
Position	AA(UDT mammals)	AA(Background mammals)
141	P(1)	A|A|A|A|V|A|T|A|A|A|A|A|V|T|T|A|A|A|A|A|A|A|T|T|V|V
RGS17
Position	AA(UDT mammals)	AA(Background mammals)
67	I(1)	L|L|L|L|L|L|L|L|L|L|L|L|L|L|L|L|V|L|L|L|L|L|L|L|L|L
RHAG
Position	AA(UDT mammals)	AA(Background mammals)
334	I(1)	V|V|V|V|V|V|V|V|V|V|V|V|V|V|V|V|V|V|V|V|V|V|V|V|V|L
RICTOR
Position	AA(UDT mammals)	AA(Background mammals)
668	N(1)	S|S|S|S|S|S|S|S|S|S|S|S|S|S|S|S|S|-|S|S|S|S|S|S|S|S
1469	A(1)	G|G|G|G|G|G|G|G|G|G|G|G|G|G|G|G|V|S|S|G|G|G|G|S|G|G
RIPOR2
Position	AA(UDT mammals)	AA(Background mammals)
782	G(1)	S|S|S|S|S|T|T|S|S|S|S|S|S|S|S|S|S|S|S|S|S|S|S|S|S|S
RNASEL
Position	AA(UDT mammals)	AA(Background mammals)
451	A(1)	V|V|V|V|V|V|M|V|V|V|V|V|V|V|V|V|L|V|V|V|V|V|V|V|V|M
RNF144B
Position	AA(UDT mammals)	AA(Background mammals)
36	H(1)	Q|Q|Q|Q|Q|Q|Q|Q|Q|Q|Q|Q|Q|Q|Q|Q|Y|Q|Q|Q|Q|Q|R|Q|Q|Q
RNF145
Position	AA(UDT mammals)	AA(Background mammals)
625	S(1)	R|R|R|R|R|G|G|G|G|R|R|K|R|K|R|R|R|E|E|R|R|R|R|R|I|R
ROS1
Position	AA(UDT mammals)	AA(Background mammals)
352	N(1)	T|T|T|T|T|T|T|-|A|P|T|A|T|M|T|T|-|T|A|T|T|T|T|T|T|T
1421	P(1)	S|S|S|S|S|S|S|S|S|S|S|S|S|S|S|S|-|C|S|S|S|S|S|S|S|S
1841	A(1)	D|D|D|D|G|G|G|V|G|G|G|D|G|V|G|G|-|D|D|G|G|G|G|G|G|D
RPAP1
Position	AA(UDT mammals)	AA(Background mammals)
313	P(1)	L|L|L|L|L|L|L|L|L|L|L|L|L|L|V|L|-|L|L|L|L|L|L|L|L|L
RPN2
Position	AA(UDT mammals)	AA(Background mammals)
469	T(1)	I|I|I|I|I|I|I|I|I|I|-|I|I|I|I|I|S|I|I|L|L|I|I|I|I|I
RSPH9
Position	AA(UDT mammals)	AA(Background mammals)
190	K(1)	R|R|R|R|R|R|R|R|R|R|R|R|R|R|R|R|V|R|R|R|R|R|R|R|R|R
RUNDC1
Position	AA(UDT mammals)	AA(Background mammals)
325	P(1)	A|A|A|A|A|A|A|A|T|A|A|A|A|A|A|A|A|A|A|A|A|A|A|A|T|A
SACS
Position	AA(UDT mammals)	AA(Background mammals)
382	E(1)	D|D|D|D|D|D|D|D|D|D|A|D|D|D|D|D|D|D|D|D|D|D|D|D|D|D
2193	C(1)	F|F|F|F|F|F|F|F|F|F|F|F|F|F|F|F|Y|F|F|F|F|F|F|F|F|F
3082	R(1)	K|K|K|K|K|K|K|K|K|K|K|K|K|K|K|K|K|K|K|K|K|K|K|K|K|K
SALL4
Position	AA(UDT mammals)	AA(Background mammals)
748	E(1)	D|D|D|D|D|D|D|D|D|D|D|D|D|D|D|D|-|D|D|D|D|D|D|D|D|D
SAMD3
Position	AA(UDT mammals)	AA(Background mammals)
262	C(1)	F|F|F|F|F|S|S|L|F|F|F|F|L|F|F|F|H|Y|F|F|F|F|F|F|F|F
SAMD7
Position	AA(UDT mammals)	AA(Background mammals)
421	G(1)	N|S|S|R|S|S|S|S|N|N|D|N|D|D|D|-|D|S|S|D|D|D|D|D|E|D
SARS2
Position	AA(UDT mammals)	AA(Background mammals)
104	E(1)	A|A|A|A|A|A|A|V|V|V|A|V|V|V|V|V|V|V|V|V|V|V|V|V|V|V
SCIN
Position	AA(UDT mammals)	AA(Background mammals)
553	R(1)	K|K|K|K|K|K|K|K|K|K|K|K|K|K|K|K|K|K|K|K|K|K|K|K|K|K
SCNN1A
Position	AA(UDT mammals)	AA(Background mammals)
298	L(1)	M|M|M|M|M|M|M|M|M|M|M|M|M|M|M|M|T|M|M|M|M|M|M|M|M|M
SDC3
Position	AA(UDT mammals)	AA(Background mammals)
79	T(1)	P|P|P|P|P|P|P|P|P|P|P|P|P|P|P|L|V|P|P|P|P|P|P|P|L|P
SDCCAG8
Position	AA(UDT mammals)	AA(Background mammals)
409	M(1)	L|L|L|L|L|L|L|L|L|L|L|L|L|L|L|L|L|L|L|L|L|L|L|L|L|L
SEC31B
Position	AA(UDT mammals)	AA(Background mammals)
656	E(1)	K|K|K|K|K|K|K|K|K|K|K|K|K|K|K|K|D|K|K|-|-|K|K|K|K|N
SEMA3G
Position	AA(UDT mammals)	AA(Background mammals)
221	A(1)	M|M|M|M|M|M|M|M|M|M|L|M|M|M|T|M|G|M|L|M|M|M|M|M|M|M
SEMA6A
Position	AA(UDT mammals)	AA(Background mammals)
795	A(1)	G|G|G|G|G|G|G|G|G|G|G|G|G|G|G|G|S|G|G|G|G|G|G|G|G|G
SENP7
Position	AA(UDT mammals)	AA(Background mammals)
28	R(1)	S|S|S|S|S|Q|Q|H|H|H|H|H|H|H|H|H|C|H|F|Q|H|H|H|H|H|H
SETBP1
Position	AA(UDT mammals)	AA(Background mammals)
238	S(1)	P|P|P|P|P|P|P|P|P|T|P|P|P|P|P|P|T|P|P|T|T|P|P|P|P|P
SFI1
Position	AA(UDT mammals)	AA(Background mammals)
724	V(1)	W|W|W|W|W|W|W|W|W|W|W|W|W|W|W|W|S|W|W|W|W|W|W|W|W|W
SFSWAP
Position	AA(UDT mammals)	AA(Background mammals)
691	A(1)	P|P|P|P|S|P|P|P|P|P|P|P|P|P|P|P|S|P|P|P|P|P|P|P|P|P
SH3BP5
Position	AA(UDT mammals)	AA(Background mammals)
414	T(1)	P|P|P|P|P|L|L|S|L|L|P|-|P|R|R|P|P|P|P|P|P|P|R|R|P|P
SH3D19
Position	AA(UDT mammals)	AA(Background mammals)
947	L(1)	M|T|M|T|V|V|V|V|-|T|M|M|M|T|M|M|I|M|M|T|M|M|M|M|M|M
SHC1
Position	AA(UDT mammals)	AA(Background mammals)
81	R(1)	K|K|K|K|K|K|K|K|K|K|K|K|K|-|K|K|S|K|K|K|K|K|K|K|K|K
SIGLEC1
Position	AA(UDT mammals)	AA(Background mammals)
347	I(1)	L|L|L|L|L|L|L|L|L|L|L|L|L|L|L|L|V|L|L|L|L|L|L|L|L|L
SIRT4
Position	AA(UDT mammals)	AA(Background mammals)
182	G(1)	E|E|E|R|E|E|D|E|E|E|E|E|E|E|E|E|E|E|E|E|E|E|E|E|E|E
SLAMF8
Position	AA(UDT mammals)	AA(Background mammals)
168	G(1)	D|D|D|D|D|D|D|D|D|D|D|D|D|D|D|D|E|D|D|D|D|D|D|D|D|D
SLC1A6
Position	AA(UDT mammals)	AA(Background mammals)
169	V(1)	I|I|I|I|I|I|I|I|I|I|I|I|I|I|I|I|I|I|I|I|I|I|I|I|I|I
SLC4A5
Position	AA(UDT mammals)	AA(Background mammals)
231	T(1)	P|P|P|L|P|P|P|P|S|P|P|P|P|P|P|P|P|P|P|P|P|P|P|P|A|P
SLC4A10
Position	AA(UDT mammals)	AA(Background mammals)
690	D(1)	E|E|E|E|E|E|E|E|E|E|E|E|K|E|E|E|E|E|E|E|E|E|E|E|E|E
SLC10A2
Position	AA(UDT mammals)	AA(Background mammals)
90	N(1)	D|D|D|D|D|G|G|D|G|G|D|D|G|D|D|D|D|G|G|D|D|G|D|D|D|D
SLC26A7
Position	AA(UDT mammals)	AA(Background mammals)
387	V(1)	I|I|I|I|I|I|I|I|I|I|I|I|I|I|I|I|I|I|I|I|I|I|I|I|I|I
SLC26A9
Position	AA(UDT mammals)	AA(Background mammals)
720	G(1)	S|S|S|S|S|C|C|C|C|C|C|C|C|C|C|C|T|C|C|C|C|C|C|C|C|S
SLC38A11
Position	AA(UDT mammals)	AA(Background mammals)
333	T(1)	S|S|S|L|S|S|S|S|S|S|S|S|S|L|L|P|K|S|S|S|S|S|S|L|S|V
SLF1
Position	AA(UDT mammals)	AA(Background mammals)
605	Y(1)	F|F|C|C|C|C|C|C|C|C|C|C|C|C|C|C|F|C|C|C|C|C|C|C|C|S
SLF2
Position	AA(UDT mammals)	AA(Background mammals)
182	S(1)	N|N|N|N|N|N|N|N|N|A|N|-|Q|N|N|N|A|N|-|N|N|N|N|N|N|N
SLITRK6
Position	AA(UDT mammals)	AA(Background mammals)
579	P(1)	T|T|T|T|T|T|T|S|T|T|T|T|T|A|T|T|S|S|S|T|T|T|T|T|T|T
SMARCD2
Position	AA(UDT mammals)	AA(Background mammals)
56	P(1)	Q|Q|Q|Q|Q|Q|Q|Q|Q|Q|Q|Q|Q|Q|Q|Q|Q|Q|Q|Q|Q|Q|Q|Q|Q|Q
SMPD1
Position	AA(UDT mammals)	AA(Background mammals)
179	R(1)	K|K|K|K|K|K|K|K|K|K|Q|Q|K|Q|Q|K|H|K|K|Q|Q|Q|Q|Q|Q|H
SNAP29
Position	AA(UDT mammals)	AA(Background mammals)
44	S(1)	Y|Y|Y|Y|Y|Y|Y|Y|Y|Y|A|A|Y|Y|Y|Y|Y|Y|Y|A|A|Y|Y|Y|Y|Y
SORBS2
Position	AA(UDT mammals)	AA(Background mammals)
510	S(1)	V|V|V|V|V|V|V|-|V|T|G|G|G|G|G|G|N|G|G|G|G|G|G|G|G|G
SOX11
Position	AA(UDT mammals)	AA(Background mammals)
298	T(1)	P|P|P|P|P|P|P|P|P|P|P|P|P|P|P|P|A|P|P|P|P|P|P|P|P|P
SPAG8
Position	AA(UDT mammals)	AA(Background mammals)
348	R(1)	K|K|K|K|K|K|K|-|K|K|K|K|K|K|K|K|K|K|K|K|K|K|K|K|K|-
353	T(1)	-|S|S|S|S|S|S|-|S|S|S|S|S|S|S|S|S|S|S|S|S|S|S|S|S|-
SPATA5
Position	AA(UDT mammals)	AA(Background mammals)
794	R(1)	H|H|H|H|H|H|H|H|H|H|H|H|H|H|H|H|S|N|N|H|H|H|-|H|H|-
SPATA22
Position	AA(UDT mammals)	AA(Background mammals)
164	K(1)	N|N|N|N|N|N|N|N|N|N|N|N|N|N|N|N|-|N|N|N|N|N|N|N|N|D
SPEN
Position	AA(UDT mammals)	AA(Background mammals)
2003	S(1)	P|P|P|L|P|A|A|P|P|P|A|P|P|P|P|P|D|P|P|P|P|P|P|P|P|P
SPG7
Position	AA(UDT mammals)	AA(Background mammals)
689	L(1)	M|M|I|-|M|M|M|M|M|M|M|M|M|M|M|M|M|M|M|M|M|M|M|M|M|M
SPG11
Position	AA(UDT mammals)	AA(Background mammals)
821	V(1)	F|F|F|F|F|F|F|F|F|F|F|F|F|L|L|F|F|F|F|F|F|F|L|L|F|F
SPHKAP
Position	AA(UDT mammals)	AA(Background mammals)
632	G(1)	R|R|R|R|R|Q|R|R|R|R|R|S|R|E|K|R|R|R|R|R|R|R|K|K|R|R
656	N(1)	T|T|T|T|T|T|T|T|T|T|T|T|T|T|T|A|D|T|T|T|T|T|T|T|A|T
SPTBN2
Position	AA(UDT mammals)	AA(Background mammals)
1453	R(1)	Q|Q|Q|Q|Q|Q|Q|Q|Q|Q|Q|Q|Q|Q|Q|Q|H|Q|Q|Q|Q|Q|Q|Q|Q|Q
SREBF1
Position	AA(UDT mammals)	AA(Background mammals)
527	G(1)	V|V|V|V|A|A|A|V|A|-|F|L|V|A|V|V|A|A|A|S|S|A|A|A|I|I
SSH3
Position	AA(UDT mammals)	AA(Background mammals)
225	V(1)	L|L|L|L|L|L|L|L|L|L|L|L|L|L|L|L|I|L|L|L|L|L|L|L|L|L
ST6GAL2
Position	AA(UDT mammals)	AA(Background mammals)
84	L(1)	P|P|P|P|P|P|S|P|P|V|P|P|P|-|P|T|V|P|P|P|P|P|P|P|P|-
STAC
Position	AA(UDT mammals)	AA(Background mammals)
337	D(1)	N|N|N|N|N|H|H|N|N|N|N|N|N|N|N|N|E|N|N|N|N|N|N|N|N|N
STAT2
Position	AA(UDT mammals)	AA(Background mammals)
304	S(1)	R|R|R|R|R|R|R|R|R|R|R|R|R|R|R|R|R|R|R|R|R|R|R|R|R|R
STAT4
Position	AA(UDT mammals)	AA(Background mammals)
419	S(1)	C|C|C|C|C|C|C|C|C|C|C|C|C|C|C|C|P|C|C|C|C|C|C|C|C|C
STAT6
Position	AA(UDT mammals)	AA(Background mammals)
435	E(1)	D|D|D|D|D|D|D|D|D|D|D|D|D|D|D|D|D|D|D|D|D|D|D|D|D|D
STK31
Position	AA(UDT mammals)	AA(Background mammals)
519	T(1)	S|S|S|S|S|S|S|-|S|S|S|S|S|S|S|S|N|S|S|S|S|S|S|S|S|S
STMND1
Position	AA(UDT mammals)	AA(Background mammals)
89	S(1)	N|N|N|N|N|N|N|N|N|A|H|H|H|H|R|Q|D|N|N|H|H|H|H|H|H|H
SUOX
Position	AA(UDT mammals)	AA(Background mammals)
56	G(1)	R|R|K|R|R|K|K|K|R|R|R|R|R|R|R|R|A|K|K|R|R|R|R|R|R|R
SUSD2
Position	AA(UDT mammals)	AA(Background mammals)
670	A(1)	K|K|-|K|E|R|R|K|K|R|D|E|K|K|E|S|S|K|K|K|K|E|E|E|E|K
SYDE2
Position	AA(UDT mammals)	AA(Background mammals)
330	A(1)	S|S|S|S|P|-|P|P|P|-|P|P|P|P|P|P|-|P|P|P|P|S|P|P|P|P
332	P(1)	L|L|L|L|F|-|C|L|L|-|L|L|L|F|F|L|-|L|L|L|L|L|F|F|L|L
SYNE2
Position	AA(UDT mammals)	AA(Background mammals)
543	N(1)	Y|Y|Y|Y|A|Y|Y|-|Y|Y|H|H|H|H|H|H|I|Y|Y|H|H|H|H|-|H|H
695	I(1)	V|V|V|V|V|A|A|-|V|A|V|V|V|V|V|V|S|V|V|A|A|V|V|-|V|V
[truncated: 285 more rows]

[truncated: 2 more sheets: Table S11, Table S12]
